# Supplementary material for: Buffalo sperm surface proteome profiling reveals an intricate relationship between innate immunity and reproduction
Source: BMC Genomics. 2021 Jun 26;22:480. doi: 10.1186/s12864-021-07640-z (PMC8235841; doi:10.1186/s12864-021-07640-z)
Supplement: Supplementary file 3 — Additional file 3: Supplementary Figure 3. The removal of glycans after salt and PI-PLC treatment. Overlay of the MFI histograms obtained by flow cytometry analysis of control, elevated salt and PI-PLC treated spermatozoa from buffalo bulls (n = 3 incubated with six FITC-labelled lectins viz. ABL (A) JAC (B) LEL (C), LCA(D), MAL-II(E) AND PNA(F). [file 12864_2021_7640_MOESM3_ESM.zip]

Archive with 3 entries (3 files):
- Supplementary  Fig. 3-1.jpg
- Supplementary  Fig. 3-3 .jpg
- Supplementary Fig. 3-2.jpg
