# Supplementary material for: Buffalo sperm surface proteome profiling reveals an intricate relationship between innate immunity and reproduction
Source: BMC Genomics. 2021 Jun 26;22:480. doi: 10.1186/s12864-021-07640-z (PMC8235841; doi:10.1186/s12864-021-07640-z)
Supplement: Supplementary file 7 — Additional file 7: Supplementary sheet-Results. Identified sperm-surface proteins and their gene ontology, scatter plot analysis. The sperm-surface proteins extracted by seven treatments, their Physico-chemical properties and tabulated results of gene ontology and scatter plot analysis. [file 12864_2021_7640_MOESM7_ESM.xlsx]

## Sheet: 2-30
entry no.	protein	protein probability	protein description	protein length	percent coverage	tot indep spectra	protein ID	PredHe	peptides	Name	Primary Gene Name	pI	MW
17	Q96JN2-2	1	Isoform 2 of Coiled-coil domain-containing protein 136	957	1.6	3	sp|Q96JN2-2|CC136_HUMAN	1	MQEEQGQLQEELHR+RMQEEQGQLQEELHR	Coiled-coil domain-containing protein 136	CCDC136	4.63	134045
24	Q2KJD2	1	Vesicle-associated membrane protein 3	104	16.5	2	sp|Q2KJD2|VAMP3_BOVIN	1	RLQQTQNQVDEVVDIMR	Vesicle-associated membrane protein 3	VAMP3	8.89	11535.3
36	Q2YDG7	1	Sperm acrosome membrane-associated protein 1	279	20.8	6	sp|Q2YDG7|SACA1_BOVIN	1	AFECETLDNNEIVASIR+EVILTSGCPGGESK+YKDSTSLDQSPTDIPGHEDDALSEWNE	Sperm acrosome membrane-associated protein 1	SPACA1	4.42	27993.3
51	Q3T067	1	Saccharopine dehydrogenase-like oxidoreductase	429	7	4	sp|Q3T067|SCPDL_BOVIN	1	AGGVFTPGAAFSR+KLRNESDMKPVPIVGPK+NESDMKPVPIVGPK	Saccharopine dehydrogenase-like oxidoreductase	SCCPDH	9.08	47188.4
62	A4UAF1	1	Sperm associated antigen 11 isoform D	129	28.8	3	tr|A4UAF1|A4UAF1_BOVIN	1	KSEICSDPWNR+NIICLMQHGTCR	N/A	SPAG11	9.54	11949.6
63	A5D7M4	1	Y-box binding protein 2	360	12.8	5	tr|A5D7M4|A5D7M4_BOVIN	1	AGGGAGSGGVGTASGPAVGTPSAPGPR+GAEAANVTGPGGVPVKGSR	N/A	YBX2	10.75	38268.6
78	E1BCW8	1	Anthrax toxin receptor like	570	14.8	6	tr|E1BCW8|E1BCW8_BOVIN	1	ANSVQDTSMICPGIK+GFNNAKNEDEVICR+LQNIVPTGDTYMQEGFKK+NFEEHQLIEIADSPYHVFAVNQGFK+QMGATVYCVGVK	N/A	ANTXRL	5.68	59944.7
82	E1BNL3	1	Zonadhesin (gene/pseudogene)	2489	5.6	11	tr|E1BNL3|E1BNL3_BOVIN	1	AKEQCQAVFQTPGWAR+CQPGSQIECQPYK+GAGMGVCQIQDR+GHILSGTTCVPLSECGCTSPGGAYHPVGER+GLEGVSCLSK+LNELSESGCFAADARPPR+SLQAYASLCAR+TVDVLPTGVEPFIVEGR+VTAPYEPVDQLR	N/A	ZAN	6.91	272336
85	F1MH99	1	Uncharacterized protein	1336	5.3	4	tr|F1MH99|F1MH99_BOVIN	1	FMQQQSGLPYR+LMQPQDQYPRPCQAQGR+LYDATSSEGSSQGQQVDMR+RQASPESCSNVTVVDLDECSPSSR	N/A	N/A	9.26	149729
99	F1N343	1	Coiled-coil domain containing 136	1151	11.6	14	tr|F1N343|F1N343_BOVIN	1	EIEQELHLAR+EQLELQGALHR+EVLENPEDPKWPK+LLDVQQHLR+LQLQCQSISCEKDK+LTELQETYK+MIIAQMQALQELYEASETEQELLQQEQER+MQEEQGQLQEELHR+MQNELEDMDR+RMQEEQGQLQEELHR+YDASQDEQSELLK	N/A	CCDC136	4.7	133235
100	F1N369	1	Uncharacterized protein	325	29	13	tr|F1N369|F1N369_BOVIN	1	FFNQQVEVLGR+IVGSPNIPVK+LVLDLSCEVSLLK+SPHVLCVTQR+VYVMLHQK+YHAAPCNSIYNISFEK+YHAAPCNSIYNISFEKK+YVVYAYREPHYYYQFTAR	N/A	ZPBP	9.29	36863.8
101	F1N530	1	Chromosome 6 open reading frame 10	574	6.6	6	tr|F1N530|F1N530_BOVIN	1	AEIPQGQDAQTKESEAKIPK+SEAQVPQGQEAQVEER+SKAEIPQGQDAQTKESEAK	N/A	C6orf10	5.19	62582.2
108	G3X6J2	1	Uncharacterized protein	1459	5.1	6	tr|G3X6J2|G3X6J2_BOVIN	1	HVNVELIQPGSFHER+LESVADKPVHQQPPYPK+MLWGLPSKVLESIQIFKLK+REQSQAQGQPTDMSLASDNLTYK	N/A	LOC782251	7.96	161610
155a	A4IFP2	1	KRT4 protein	549	14	8	tr|A4IFP2|A4IFP2_BOVIN	1	FASFIDKVR+GFSCGSAIVGGVK+KQCQTLQGSVADAEQR+LALDIEIATYR+QCQTLQGSVADAEQR+VDALNDEINFLR+VQQLQTSVDQHGDSLR	N/A	KRT4	7.47	58046.3
163a	F1MD73	1	Uncharacterized protein	1751	9.1	8	tr|F1MD73|F1MD73_BOVIN	1	EIFTSYSNR+GSWGTVCDDSWDTNDANVVCR+QLGCGSAISAPGGAR	N/A	N/A	5.52	190099
170a	F1MQJ0	1	Angiotensin-converting enzyme	1226	4.7	6	tr|F1MQJ0|F1MQJ0_BOVIN	1	LEGPFVGSGR+LGFSQPWPEAMR+LNGYQDGGDSWR+VNFLGLNLEEQQAR+YQGVCPPLAR	Angiotensin-converting enzyme	ACE	6.08	141242
173a	F1MVP6	1	Uncharacterized protein	1679	5.4	10	tr|F1MVP6|F1MVP6_BOVIN	1	EVETSSPQEALAQPLETPK+LCTCKDETLSCVGLSAK+LHDKESSEEDEIFNK+MDCSETHVQLACAK+NTSTELTIEPER+QPVQNAPTTINVCK	N/A	N/A	4.89	183932
179a	F1N6H1	1	LDL receptor related protein 2	4626	1.9	5	tr|F1N6H1|F1N6H1_BOVIN	1	CNCVEGYVLER+DASDERNCTHR+DVTIFDQSVQPR+TEFQCGSGQCIPR+VCDHVNDCGDNFDETGCNTGKDR+VGAAVTPPPSPSPPAK	N/A	LRP2	5.06	517633
188a	Q2NKZ3	1	ADAM metallopeptidase domain 32	747	4.7	8	tr|Q2NKZ3|Q2NKZ3_BOVIN	1	LICTYPLQTPFLR+NAPFACYEEIQSQTDR+NAPFACYEEIQSQTDRFGNCGK			4.98	80779.4
190a	Q3SZ28	1	Midkine (Neurite growth-promoting factor 2)	143	31.5	4	tr|Q3SZ28|Q3SZ28_BOVIN	1	FETWGACDGGTGTK+GGPGSECAEWTWGPCTPSSK+KGGPGSECAEWTWGPCTPSSK+YNAQCQETIR			9.75	13389.4
191a	Q58DP6	1	Ribonuclease 4	147	42.2	8	tr|Q58DP6|Q58DP6_BOVIN	1	QHVDPDETGGNDSYCNLMMQR+RVVIACEGNPEVPVHFDK+SICSTTNIQCKNGQMNCHEGVVR+VVIACEGNPEVPVHFDK			9.05	13912.7
147a	P46169	1	Beta-defensin 11	60	91.7	3	sp|P46169|DFB11_BOVIN	1	LHHLLLALLFLVLSAGS+LHHLLLALLFLVLSAGSGISGPLSCRR+MRLHHLLLALLFLVLSAGS+NGGVCIPIRCPGPMRQIGTCFGRPVK	Beta-defensin 11	DEFB11	9.99	4163.02
874	G8CY12	1	Beta-defensin 126	89	89.2	1	tr|G8CY12|G8CY12_BOVIN	1	EKLCCILDNGCSK+SLLFTLILFILLVQLVSGNWYVRK+ANYPVFCVQTKTTR+CKPEEMHVKNGWAMCGKQR+DCCVPADRRANYPVFCVQTK+ISTVTATTATTTLMMTTASMSSMAPTPVSPTG+MKSLLFTLAVFMLLAQLVSGNWYVK	Beta-defensin	N/A	9.18	7143.16
138	Q866B2	1	Toll-like receptor 9	1029	39.5	11	tr|Q866B2|Q866B2_BOVIN	0	DSSLYKLEKDWFR+ECPKNFPKLHPDTFSHLSR+FLYMDGNCYYMNPCPRALEVAPGALLGLGNLTHLSLK+KDVVVLVILRPAAYRSR+KVSFAHLHLASSFGSLVSLEK+LDMHGIFFRSLTNITLQPLTR+LEGLVLKDSSLYK+LEVSSNSIGFVIPGFFVRATR+LQLNFINQAQLSIFGAFPSLLFVDLSDNRISGAATPAAALGEVDSR+QEAVPGLSRRVTCGSPGQLQGR+QLRLRDNNLAFFNWSSLTVLPR+QSVLLWPHQPSGQGSFWANLGIALTR+TLFENLWASVYSSRKTMFVLAHTDR+VLDVGGNCRRCDHAR+VQSAVADWVYNELRVQLEER+VSFAHLHLASSFGSLVSLEK+WNCPPAGLSPMHFPCR+YLSLAHNG…	N/A	tlr9	9.15	113095
33a	P06744-2	1	Isoform 2 of Glucose-6-phosphate isomerase	569	7.2	5	sp|P06744-2|G6PI_HUMAN	0	AVLHVALR+ILLANFLAQTEALMR+TFTTQETITNAETAK	Glucose-6-phosphate isomerase	GPI	8.44	63015.9
47a	P23526-2	1	Isoform 2 of Adenosylhomocysteinase	404	8.8	2	sp|P23526-2|SAHH_HUMAN	0	GISEETTTGVHNLYK+VAVVAGYGDVGK	Adenosylhomocysteinase	AHCY	5.92	47584.9
56a	P47756-2	1	Isoform 2 of F-actin-capping protein subunit beta	272	18.1	4	sp|P47756-2|CAPZB_HUMAN	0	LEVEANNAFDQYR+QMEKDETVSDCSPHIANIGR+YDPPLEDGAMPSAR	F-actin-capping protein subunit beta	CAPZB	5.36	31219.3
84a	Q9UGM3-2	1	Isoform 2 of Deleted in malignant brain tumors 1 protein	1785	5.6	2	sp|Q9UGM3-2|DMBT1_HUMAN	0	GSWGTVCDDSWDTNDANVVCR+QIFTSSYNR	Deleted in malignant brain tumors 1 protein	DMBT1	5.19	258660
15	P46193	1	Annexin A1	346	13.6	3	sp|P46193|ANXA1_BOVIN	0	DIASDTSGDYEK+GDRSEELAVNDDLADSDAR+GLGTDEDTLNEILASR	Annexin A1	ANXA1	6.41	38820.5
118a	O77698	1	Lactotransferrin	708	50.6	45	sp|O77698|TRFL_BUBBU	0	AAHVEQVLLHQQALFGENGKNCPDKFCLFK+ANEGLTWNSLK+APVDAFKECHLAQVPSHAVVAR+CGLVPVLAENRK+CLQDGAGDVAFVK+CSTSPLLEACAFLTR+ECHLAQVPSHAVVAR+ESPQTHYYAVAVVK+FFSASCVPCVDR+GEGENQCACSPREPYFGYSGAFK+GSNFQLDQLQGR+HSSLDCVLRPTEGYLAVAVVK+IPSKVDSALYLGSR+KANEGLTWNSLK+KCSTSPLLEACAFLTR+KGSNFQLDQLQGR+KPVTEAQSCHLAVAPNHAVVSLSER+LCALCAGDDQGLDK+LGAPSITCVR+LGGRPTYEEYLGTEYVTAIANLKK+LLCLDGTRKPVTEAQSCHLAVAPNHAVVSLSER+LRPVAAEIYGTK+NLLF…	Lactotransferrin	LTF	8.23	75817.4
182a	G5E513	1	Immunoglobulin heavy constant mu	457	7	2	tr|G5E513|G5E513_BOVIN	0	ESASVTCLVK+RIVSGISEGQVETVQSSPITFR	N/A	IGHM	5.32	49970.2
130	K7GKA3	1	Beta-defensin 124	68	55.9	4	tr|K7GKA3|K7GKA3_PIG	0	CWKGQGACRPYCTRHEAYMQLCPDASLCCLAYGLK+HEAYMQLCPDASLCCLAYGLKMAK	Beta-defensin	DEFB124	8.64	5287.25
524a	G3MYQ2	1	Defensin beta 129	169	64.5	2	tr|G3MYQ2|G3MYQ2_BOVIN	0	EDSQEVLKITKNFSVMMQTEHHNLSVLPK+INTIIIPNATIVNSATTNPVNSGKIIHTATSTR+MKLLFPIFASLMLQWQVNTEYFGLRR+RDLGTDSPPPAPPPSYILPT+RRDLGTDSPPPAPPPSYILPT+CCIGPKVVQMIKNYMQNEMSHTLEGSQEQLPINK+CLMGFGRCRDHCAMAEK+NYMQNEMSHTLEGSQEQLPINKNFDVEMQTKNR+SISPFANVSTLIISNTTNINSVIANPVFSGKTSHTAISTK+VVQMIKNYMQNEMSHTLEGSQEQLPINK+SKVVQLIKNYIQNEMLHMLK	N/A	DEFB129	9.49	16921.8
10	P35527	1	Keratin, type I cytoskeletal 9	623	26.9	5	sp|P35527|K1C9_HUMAN	0	EIETYHNLLEGGQEDFESSGAGK+GGSGGSHGGGSGFGGESGGSYGGGEEASGSGGGYGGGSGK+HGVQELEIELQSQLSK+QEIECQNQEYSLLLSIK+QEYEQLIAK	Keratin, type I cytoskeletal 9	KRT9	5.14	62064.3
14	Q96BH3	1	Epididymal sperm-binding protein 1	223	18.4	5	sp|Q96BH3|ESPB1_HUMAN	0	LWCPTTENMDK+LWCPTTENMDKDGK	Epididymal sperm-binding protein 1	ELSPBP1	6.19	23318.2
29a	P04075-2	1	Isoform 2 of Fructose-bisphosphate aldolase A	418	43.9	6	sp|P04075-2|ALDOA_HUMAN	0	ADDGRPFPQVIK+GILAADESTGSIAK+GILAADESTGSIAKR+IVAPGKGILAADESTGSIAK+QLLLTADDR+VDKGVVPLAGTNGETTTQGLDGLSER	Fructose-bisphosphate aldolase A	ALDOA	8.39	39288.8
37a	P0DP23	1	Calmodulin-1	149	71.8	24	sp|P0DP23|CALM1_HUMAN	0	DTDSEEEIR+EADIDGDGQVNYEEFVQMMTAK+EAFSLFDKDGDGTITTK+MKDTDSEEEIREAFR+SLGQNPTEAELQDMINEVDADGNGTIDFPEFLTMMAR+VFDKDGNGYISAAELR	Calmodulin-1	CALM1	4.09	16706.4
43a	P15259	1	Phosphoglycerate mutase 2	253	15.8	3	sp|P15259|PGAM2_HUMAN	0	HYGGLTGLNKAETAAK+MEFDICYTSVLKR+VLIAAHGNSLR	Phosphoglycerate mutase 2	PGAM2	8.99	28766.2
52b	P54652	1	Heat shock-related 70 kDa protein 2	639	21.4	20	sp|P54652|HSP72_HUMAN	0	FDLTGIPPAPR+FEDATVQSDMK+IINEPTAAAIAYGLDK+ILDKCQEVINWLDR+KFEDATVQSDMK+LDKGQIQEIVLVGGSTR+MVSHLAEEFKR+NQVAMNPTNTIFDAK+NQVAMNPTNTIFDAKR+STAGDTHLGGEDFDNR+TTPSYVAFTDTER+VEIIANDQGNR	Heat shock-related 70 kDa protein 2	HSPA2	5.55	70021
12	P23356	1	Ubiquitin carboxyl-terminal hydrolase isozyme L1	252	34	4	sp|P23356|UCHL1_BOVIN	0	NEAIQAAHDAVAQEGQCR+PEMLNKVLTRLGVAGQWR+QFLSETEKLSPEDR	Ubiquitin carboxyl-terminal hydrolase isozyme L1	UCHL1	5.44	28065
18	P82292	1	Spermadhesin Z13	116	17.2	14	sp|P82292|Z13_BOVIN	0	ICDTSHAEYTSCTNTMTVK+KICDTSHAEYTSCTNTMTVK	Spermadhesin Z13	N/A	5.58	13383.3
22	Q28092	1	Cylicin-2	488	27.7	4	sp|Q28092|CYLC2_BOVIN	0	ISERPSVYLAAR+SKPSLLQENTSPKYDAEK+SRHPQKETPPSQEDAK	Cylicin-2	CYLC2	9.76	53561.9
28	Q2T9N7	1	Lysozyme-like protein 4	145	42.1	17	sp|Q2T9N7|LYZL4_BOVIN	0	CHMSCSALLNPDLK+CHMSCSALLNPDLKK+FNPMAVYENSR+GMGAWPSWTLNCQHSDTLAR+NRCHMSCSALLNPDLKK+RGMGAWPSWTLNCQHSDTLAR+SDFIGYGLFQIR	Lysozyme-like protein 4	LYZL4	8.46	14318.4
30	Q2T9U2	1	Outer dense fiber protein 2	657	21.5	20	sp|Q2T9U2|ODFP2_BOVIN	0	ILKDEMNKEIEAAR+KEELEEVAQELAETEHENTVLR+LAECQDQLQGYER+LAECQDQLQGYERK+LNQAHIEVQQLK+LVEAEMDGAAAAK+QMTCSDINTLTR+TKVPWMPPGKSSAR+TPCGAPSVTVTK+TRLEADEVAAQLER+VTDLVNQQQTLEEK	Outer dense fiber protein 2	ODF2	7.52	75498.1
37	Q32KL7	1	Sperm equatorial segment protein 1	366	28.7	13	sp|Q32KL7|SPESP_BOVIN	0	IADINSQLHHVPLPESYKPEYR+ILCVGHGEETHNLLK+SLALAIAAEHK+SPNNANFIGPR+SSGGVYDIITVINMLYNSR+YTHDVGPGDNDVLINPVSEETTTFPTR	Sperm equatorial segment protein 1	SPESP1	5.73	39387.4
60	Q5E946	1	Protein/nucleic acid deglycase DJ-1	189	50.3	15	sp|Q5E946|PARK7_BOVIN	0	DGLILTSR+DVVICPDASLEDAK+DVVICPDASLEDAKK+DVVICPDASLEDAKKEGPYDVVVLPGGNLGAQNLSESAAVK+GAEEMETVIPVDVMR+IVEVLVGKEVADQVK+VTVAGLAGKDPVQCSR	Protein/nucleic acid deglycase DJ-1	PARK7	7.05	19904.1
66	A6H727	1	GLI family zinc finger 1	1105	4.8	2	tr|A6H727|A6H727_BOVIN	0	CPEEPLEGDMSSPNSSSTQDPLLGMLDGREDLER+RLENLRLDQLHQFRPMGPR	N/A	GLI1	6.98	117668
68	A6QLL8	1	Fructose-bisphosphate aldolase	364	17	8	tr|A6QLL8|A6QLL8_BOVIN	0	ADDGRPFPQVIK+GILAADESTGSIAK+GILAADESTGSIAKR+IGEHTPSSLAIMENANVLAR+IVAPGKGILAADESTGSIAK+QLLLTADDR	Fructose-bisphosphate aldolase	ALDOA	8.45	39436.1
75	E1B958	1	ALMS1, centrosome and basal body associated protein	3287	1.7	4	tr|E1B958|E1B958_BOVIN	0	TGIAAVSSSSYSQR+TGISTVASTSYSHR+TGVSTVPPSSYSLGEK+TIPYQNSQIVTSR	N/A	ALMS1	6.07	367273
102	F1N757	1	Titin	34340	1.1	9	tr|F1N757|F1N757_BOVIN	0	AGEVLKINADVAGRPLPIISWAK+AINIAGETSSHAFLLVQAKQLITFTQELQDVVAK+DGGSPILGYIIERCEEGK+DNKELHSGAARSVWK+EQTMLPELDLRGIYQKLVIAK+ETSRLNWVIVEGECPTLSHVVTR+GLEEGKEYQFRVR+HPFDVPDAPPPPNIVDVR+HSISLAWTKPMYDGGTDIIGYVLEMQEK+ITDVCSDR+KALISEEIK+KDKTKPDSEWMVVTSTLR+KEVGKDVWMPVTSASAK+KPVVEKIEK+KVPVIKKPEPPPPK+KVPVMPPKKPEVPPAK+LIEGKEYLFR+NSVNLSWQQPAFDGGSK+QVLLKEEHSDTLALPLNQTTEYKK+VTGLSEGCEYFFRVMAENEYGIGEPAETTEPVR	N/A	TTN	5.91	3.81391e+06
105	F6Q0K7	1	Spermatogenesis associated 32	377	14.3	6	tr|F6Q0K7|F6Q0K7_BOVIN	0	AMPPPTEPAVDHAAQPTTDEPEQGK+AMPPPTEPAVDHAAQPTTDEPEQGKLTK+FLQSPTTSPQPK+SNSSYVSSMDEDYR	N/A	SPATA32	5.07	41985
109	G5E5C6	1	Acrosin	362	33.4	27	tr|G5E5C6|G5E5C6_BOVIN	0	AKRPGVYTSTWSYLNWIASK+DSVENSYVVVGITSWGVGCAR+EVEWGSNKPVKPPLQER+IDTCQGDSGGPLMCK+IDTCQGDSGGPLMCKDSVENSYVVVGITSWGVGCAR+IRSTNVCAGYPEGK+ITPPVICGHFIGPGCLPQFR+RPGVYTSTWSYLNWIASK+STNVCAGYPEGK+YSASSEANDIALIK	Acrosin	ACR	9.4	37765.1
112	Q2TBS5	1	Serine peptidase inhibitor, Kazal type 2 (Acrosin-trypsin inhibitor)	84	26.2	6	tr|Q2TBS5|Q2TBS5_BOVIN	0	DFNPVCGSDLSTYPNECTLCMK	N/A	SPINK2	6.04	7117.98
116a	A6QQ77	1	Sperm acrosome membrane-associated protein 3	163	35	6	sp|A6QQ77|SACA3_BOVIN	0	ITQEPQGLGSWEAWR+NLNPNVPNLCQMYCSDLLNPNLKDTVICAMK+VLQDFGLEGYR	Sperm acrosome membrane-associated protein 3	SPACA3	5.22	14441.2
119a	P00514	1	cAMP-dependent protein kinase type I-alpha regulatory subunit	380	21.3	16	sp|P00514|KAP0_BOVIN	0	ADSREDEISPPPPNPVVK+EDEISPPPPNPVVK+LTVADALEPVQFEDGQK+NVLFSHLDDNER+RSENEEFVEVGR+SENEEFVEVGR+SLRECELYVQK+VLGPCSDILKR	cAMP-dependent protein kinase type I-alpha regulatory subunit	PRKAR1A	5.27	42892.7
122a	P00974	1	Pancreatic trypsin inhibitor	100	40	17	sp|P00974|BPT1_BOVIN	0	AGLCQTFVYGGCR+NNFKSAEDCMR+RNNFKSAEDCMR+RPDFCLEPPYTGPCK+SAEDCMR	Pancreatic trypsin inhibitor	N/A	9.24	6517.54
136a	Q28068	1	Calicin	588	14.8	6	sp|Q28068|CALI_BOVIN	0	KQERPTSLLSYQR+MSIPMDGTAVITR+TLAPPPEALDCPACCLAK+TTDELFITIDPNYLSPTTVDQLLDYFYSGK+VVISEQNVEELLR	Calicin	CCIN	8.49	66889.9
149a	Q5KR47-2	1	Isoform 2 of Tropomyosin alpha-3 chain	248	10.5	2	sp|Q5KR47-2|TPM3_BOVIN	0	EQAEAEVASLNR+IQVLQQQADDAEER	Tropomyosin alpha-3 chain	TPM3	4.68	32818.8
26a	O95757	1	Heat shock 70 kDa protein 4L	839	4.3	4	sp|O95757|HS74L_HUMAN	0	GCALQCAILSPAFK+LSLTQDPVVK+SFDDPIVQTER	Heat shock 70 kDa protein 4L	HSPA4L	5.63	94512.5
30a	P04264	1	Keratin, type II cytoskeletal 1	644	31.5	19	sp|P04264|K2C1_HUMAN	0	FASFIDKVR+FLEQQNQVLQTK+FSSCGGGGGSFGAGGGFGSR+GGGGGGYGSGGSSYGSGGGSYGSGGGGGGGR+GSYGSGGSSYGSGGGSYGSGGGGGGHGSYGSGSSSGGYR+LALDIEIATYR+MSGECAPNVSVSVSTSHTTISGGGSR+NSKIEISELNR+SLNNQFASFIDK+THNLEPYFESFINNLR+TNAENEFVTIK+TNAENEFVTIKK+WELLQQVDTSTR+YEELQITAGR	Keratin, type II cytoskeletal 1	KRT1	8.15	65907.5
35a	P07900-2	1	Isoform 2 of Heat shock protein HSP 90-alpha	854	31.1	29	sp|P07900-2|HS90A_HUMAN	0	DNSTMGYMAAK+DQVANSAFVER+EDQTEYLEER+ELHINLIPNKQDR+ELISNSSDALDK+ELISNSSDALDKIR+GVVDSEDLPLNISR+HIYYITGETK+HIYYITGETKDQVANSAFVER+HLEINPDHSIIETLR+KHLEINPDHSIIETLR+LDSGKELHINLIPNKQDR+LGLGIDEDDPTADDTSAAVTEEMPPLEGDDDTSR+LVTSPCCIVTSTYGWTANMER+NPDDITNEEYGEFYK+TKPIWTRNPDDITNEEYGEFYK+TLTIVDTGIGMTK+VILHLKEDQTEYLEER+YIDQEELNK+YYTSASGDEMVSLKDYCTR	Heat shock protein HSP 90-alpha	HSP90AA1	4.94	84528.5
40a	P13646-3	1	Isoform 3 of Keratin, type I cytoskeletal 13	420	11.1	5	sp|P13646-3|K1C13_HUMAN	0	ALEEANADLEVK+LEQEIATYR+LQSSSASYGGGFGGGSCQLGGGR+TRLEQEIATYR	Keratin, type I cytoskeletal 13	KRT13	4.91	49588.2
48a	P26641-2	1	Isoform 2 of Elongation factor 1-gamma	487	6.2	2	sp|P26641-2|EF1G_HUMAN	0	ALIAAQYSGAQVR+KLDPGSEETQTLVR	Elongation factor 1-gamma	EEF1G	6.27	49987.6
51a	P31948-2	1	Isoform 2 of Stress-induced-phosphoprotein 1	590	10.1	4	sp|P31948-2|STIP1_HUMAN	0	AAALEFLNR+AMADPEVQQIMSDPAMR+KETKPEPMEEDLPENK+LAYINPDLALEEK	Stress-induced-phosphoprotein 1	STIP1	6.4	62639.3
52d	P11021	1	78 kDa glucose-regulated protein	654	17.8	9	sp|P11021|GRP78_HUMAN	0	FDLTGIPPAPR+IINEPTAAAIAYGLDK+KKELEEIVQPIISK+KSDIDEIVLVGGSTR+LTPEEIER+NQLTSNPENTVFDAK+SQIFSTASDNQPTVTIK+VEIIANDQGNR	78 kDa glucose-regulated protein	HSPA5	5.01	70478.6
57a	P48643	1	T-complex protein 1 subunit epsilon	541	17.1	7	sp|P48643|TCPE_HUMAN	0	DVDFELIKVEGK+GVIVDKDFSHPQMPK+KQQISLATQMVR+MMVDKDGDVTVTNDGATILSMMDVDHQIAK+WVGGPEIELIAIATGGR	T-complex protein 1 subunit epsilon	CCT5	5.44	59539.8
1	A0JNM6	1	Lysozyme-like protein 1	148	25.7	9	sp|A0JNM6|LYZL1_BOVIN	0	CHVACSALMTDDLTDAIICAK+CHVACSALMTDDLTDAIICAKK+ETDGMNYWQGWK+ETDGMNYWQGWKK+IVKETDGMNYWQGWK+IVKETDGMNYWQGWKK	Lysozyme-like protein 1	LYZL1	8.13	14880.8
8	P15103	1	Glutamine synthetase	373	12.1	3	sp|P15103|GLNA_BOVIN	0	RLTGFHETSNINDFSAGVANR+TCLLNETGDEPFQYKN+YIEEAIEK	Glutamine synthetase	GLUL	6.41	41900.2
13	P33097	1	Aspartate aminotransferase, cytoplasmic	413	16.2	5	sp|P33097|AATC_BOVIN	0	LALGDDSPALQEKR+MAPPSIFAEVPQAQPVLVFKLTADFR+RVGGVQCLGGTGALR+TDDSQPWVLPVVR+VGGVQCLGGTGALR	Aspartate aminotransferase, cytoplasmic	GOT1	7.09	46398.9
17	P79345	1	Epididymal secretory protein E1	149	33.6	4	sp|P79345|NPC2_BOVIN	0	AVVHGIVMGIPVPFPIPESDGCK+EVNVSPCPTQPCK+VVVEWELTDDKNQR	Epididymal secretory protein E1	NPC2	7.81	14615.8
123b	A7E3Q2	1	Heat shock 70kDa protein 1A	636	31.4	26	tr|A7E3Q2|A7E3Q2_BOVIN	0	DAGTITGLNVLR+FDLTGIPPAPR+FEDATVQSDMK+IINEPTAAAIAYGLDK+ILDKCQEVINWLDR+KFEDATVQSDMK+LDKGQIQEIVLVGGSTR+LYQGGPGGGGGSGASGGPTIEEVD+MVSHLAEEFKR+NQVAMNPTNTIFDAK+NQVAMNPTNTIFDAKR+STAGDTHLGGEDFDNR+TTPSYVAFTDTER+VEIIANDQGNR+VQSAVITVPAYFNDSQR+VQVEYKGEIK	N/A	HSPA2	5.5	69808.8
126a	P17697	1	Clusterin	439	20.3	8	sp|P17697|CLUS_BOVIN	0	ASSIMDELFQDR+IDSLMENDREQSHVMDVMEDSFTR+KLLLSSLEEAKK+LYDQLLQSYQQK+QIKTQIEQTNEER+RPQDTQYYSPFSSFPR+TQIEQTNEER	Clusterin	CLU	5.72	48969.2
129a	P62157	1	Calmodulin	149	71.8	26	sp|P62157|CALM_BOVIN	0	DTDSEEEIR+EADIDGDGQVNYEEFVQMMTAK+EAFSLFDKDGDGTITTK+MKDTDSEEEIREAFR+SLGQNPTEAELQDMINEVDADGNGTIDFPEFLTMMAR+VFDKDGNGYISAAELR	Calmodulin	CALM	4.09	16706.4
150a	Q76LV2	1	Heat shock protein HSP 90-alpha	733	26.5	28	sp|Q76LV2|HS90A_BOVIN	0	DNSTMGYMAAK+DQVANSAFVER+EDQTEYLEER+ELHINLIPNKQDR+ELISNSSDALDK+ELISNSSDALDKIR+GVVDSEDLPLNISR+HIYYITGETK+HIYYITGETKDQVANSAFVER+HLEINPDHSIIETLR+KHLEINPDHSIIETLR+LDSGKELHINLIPNKQDR+LVTSPCCIVTSTYGWTANMER+NPDDITNEEYGEFYK+TKPIWTRNPDDITNEEYGEFYK+TLTIVDTGIGMTK+VILHLKEDQTEYLEER+YIDQEELNK+YYTSASGDEMVSLKDYCTR	Heat shock protein HSP 90-alpha	HSP90AA1	4.92	84730.8
150b	A0A088Q0F1	1	Heat shock protein 90kDa alpha	733	28.2	28	tr|A0A088Q0F1|A0A088Q0F1_9CETA	0	DNSTMGYMAAK+DQVANSAFVER+EDQTEYLEER+ELHINLIPNKQDR+ELISNSSDALDK+ELISNSSDALDKIR+GVVDSEDLPLNISR+HIYYITGETK+HIYYITGETKDQVANSAFVER+HLEINPDHSIIETLR+KHLEINPDHSIIETLR+LDSGKELHINLIPNKQDR+LGLGIDEDDPTADDSSATVTEEMPPLEGDDDTSR+NPDDITNEEYGEFYK+TKPIWTRNPDDITNEEYGEFYK+TLTIVDTGIGMTK+VILHLKEDQTEYLEER+YIDQEELNK+YYTSASGDEMVSLKDYCTR	N/A	N/A	4.92	84741.8
150c	Q76LV1	1	Heat shock protein HSP 90-beta	724	9.1	8	sp|Q76LV1|HS90B_BOVIN	0	EDQTEYLEER+EKEISDDEAEEEKGEK+EQVANSAFVER+GVVDSEDLPLNISR+TLTIVDTGIGMTK+VILHLKEDQTEYLEER+YIDQEELNK	Heat shock protein HSP 90-beta	HSP90AB1	4.96	83253.2
151a	Q95M18	1	Endoplasmin	804	7.8	5	sp|Q95M18|ENPL_BOVIN	0	AQAYQTGKDISTNYYASQKK+EAESSPFVER+FQSSHHPSDMTSLDQYVER+NLLHVTDTGVGMTR	Endoplasmin	HSP90B1	4.73	90135.8
175a	F1MWD3	1	Chaperonin containing TCP1 subunit 5	541	33.8	11	tr|F1MWD3|F1MWD3_BOVIN	0	AFADALEVIPMALAENSGMNPIQTMTEVR+DVDFELIKVEGK+EVNPALGIDCLHK+GVIVDKDFSHPQMPK+HQHVIETLIGK+KQQISLATQMVR+MMVDKDGDVTVTNDGATILSMMDVDHQIAK+QIKETGANLAICQWGFDDEANHLLLQNDLPAVR+WVGGPEIELIAIATGGR+YEKEKFEEMIR	N/A	CCT5	5.62	59615
19	Q96M32	1	Adenylate kinase 7	723	17.1	3	sp|Q96M32|KAD7_HUMAN	0	ELLEAQSIPLR+NYGLTDEEKAEEER+NYGLTDEEKAEEERK	Adenylate kinase 7	AK7	4.67	82658.5
28a	P02545-2	1	Isoform C of Prelamin-A/C	572	13.3	5	sp|P02545-2|LMNA_HUMAN	0	AAYEAELGDAR+AQNTWGCGNSLR+LQEKEDLQELNDR+NSNLVGAAHEELQQSR+RQNGDDPLLT+TALINSTGEEVAMR	Prelamin-A/C	LMNA	6.57	73808.1
60a	P50990-2	1	Isoform 2 of T-complex protein 1 subunit theta	529	29.9	15	sp|P50990-2|TCPQ_HUMAN	0	ALAENSGVKANEVISK+FAEAFEAIPR+HEKEDGAISTIVLR+HFSGLEEAVYR+IAVYSCPFDGMITETK+LATNAAVTVLR+LIAQACVSIFPDSGHFNVDNIR+LVPGGGATEIELAK+NIQACKELAQTTR+QITSYGETCPGLEQYAIK+QITSYGETCPGLEQYAIKK+RLVPGGGATEIELAK+VADMALHYANK	T-complex protein 1 subunit theta	CCT8	5.41	59489.4
71a	P78371-2	1	Isoform 2 of T-complex protein 1 subunit beta	488	35.7	20	sp|P78371-2|TCPB_HUMAN	0	DASLMVTNDGATILK+EAVAMESYAK+GATQQILDEAER+IHPQTIIAGWR+ILIANTGMDTDKIK+KIHPQTIIAGWR+LALVTGGEIASTFDHPELVK+LGGSLADSYLDEGFLLDK+LIEEVMIGEDK+MLPTIIADNAGYDSADLVAQLR+QDLMNIAGTTLSSK+TPGKEAVAMESYAK+VQDDEVGDGTTSVTVLAAELLR	T-complex protein 1 subunit beta	CCT2	6.02	57357
74a	Q5BJF6-10	1	Isoform 10 of Outer dense fiber protein 2	657	17.6	13	sp|Q5BJF6-10|ODFP2_HUMAN	0	ILKDEMNKEIEAAR+LAECQDQLQGYER+LAECQDQLQGYERK+LNQAHLEVQQLK+LVEAEMDGAAAAK+QFQSQLADLQQLPDILK+QMTCTDINTLTRQK+TRLEADEVAAQLER+VTDLVNQQQTLEEK	Outer dense fiber protein 2	ODF2	7.53	95401.3
77a	Q8TF09	1	Dynein light chain roadblock-type 2	96	29.2	2	sp|Q8TF09|DLRB2_HUMAN	0	DIDPQNDLTFLR+GVIGTMVVNAEGIPIR	Dynein light chain roadblock-type 2	DYNLRB2	7.13	10723.4
83a	Q9C0G6	1	Dynein heavy chain 6, axonemal	4158	1.6	4	sp|Q9C0G6|DYH6_HUMAN	0	AEETQAIADDAQR+DGLMALSVRAAVNDTSEDHK+LTDSNFLR+LVITPLTDR+QKLHIVLCMSPVGEAFR	Dynein heavy chain 6, axonemal	DNAH6	5.72	475983
3	E1BLK7	1	Mitochondria-eating protein	537	19.9	7	sp|E1BLK7|MIEAP_BOVIN	0	EYNANSCDQNLNHCLELIEQVAK+LLPWLEASFTAASLGKPVDSK+NAEAVCDYEK+SAISLLAAEEEINQLKK+SLQDKLESWLR+TLKDEIAVLSAEK+VPSLQDTFDKDR	Mitochondria-eating protein	SPATA18	9.04	60583.5
16	P68399	1	Casein kinase II subunit alpha	391	19.9	7	sp|P68399|CSK21_BOVIN	0	EAMEHPYFYTVVKDQAR+GGPNIITLADIVKDPVSR+KEPFFHGHDNYDQLVR+QLYQTLTDYDIR+TPALVFEHVNNTDFK	Casein kinase II subunit alpha	CSNK2A1	7.29	45143.6
20	Q0IIG5	1	ATP-dependent 6-phosphofructokinase, muscle type	779	9.8	2	sp|Q0IIG5|PFKAM_BOVIN	0	IFANSPDSGCVLGMR+RVFIIETMGGYCGYLATMAGLAAGADAAYIFEDPFTIR+SGSHTVAVMNVGAPAAGMNAAVR	ATP-dependent 6-phosphofructokinase, muscle type	PFKM	8.56	85162.4
23	Q2KID4	1	Dynein light chain 1, axonemal	190	21.6	5	sp|Q2KID4|DNAL1_BOVIN	0	HSAEGNWVEEATK+LDGTPVIKEDEEEDN+MDASLSTLSNCEK	Dynein light chain 1, axonemal	DNAL1	5.64	21404.7
38	Q32KS2	1	Dynein intermediate chain 1, axonemal	702	12.3	8	sp|Q32KS2|DNAI1_BOVIN	0	ATVKPPDQLDLTDAELKEEFTR+ILTANNPHAPQNIVR+KRDEDSGTEVGEGTDEWVQSK+MTSMESQSDDITK+MVNQNTYDDVAQDFK+RDEDSGTEVGEGTDEWVQSK	Dynein intermediate chain 1, axonemal	DNAI1	6.2	79894.5
44	Q32PB1	1	Profilin-3	137	43.1	4	sp|Q32PB1|PROF3_BOVIN	0	CCVIRDHLLAEGDGVLDAR+CVWASRPGGLLAAISPQEVGVLTGPDR+IDDVAIVGHSDNR	Profilin-3	PFN3	9.04	14628.9
46	Q3SX14	1	Gelsolin	731	3.8	3	sp|Q3SX14|GELS_BOVIN	0	HVVPNEVVVQR+QTQVSVLPEGGETPLFK	Gelsolin	GSN	5.54	80730.7
50	Q3T064	1	Ropporin-1	212	28.8	8	sp|Q3T064|ROP1_BOVIN	0	IVCEVLSSDHDSGPPR+MLNYIEQEVIGPDGLIK+QICIPPELPELLK+VALSNWAELTPELLK	Ropporin-1	ROPN1	5.19	23968.7
55	Q3ZBH0	1	T-complex protein 1 subunit beta	535	47.1	27	sp|Q3ZBH0|TCPB_BOVIN	0	DASLMVTNDGATILK+EAVAMESYAK+GATQQILDEAER+HGINCFINR+IHPQTIIAGWR+ILIANTGMDTDKIK+KIHPQTIIAGWR+LALVTGGEIASTFDHPELVK+LGGSLADSYLDEGFLLDK+LIEEVMIGEDK+LKGSGNLEAIHVIK+LSSFIGAIAIGDLVK+MLPTIIADNAGYDSADLVAQLR+QALLNSAVDHGSDEVK+QALLNSAVDHGSDEVKFR+QDLMNIAGTTLSSK+TPGKEAVAMESYAK+TVYGGGCSEMLMAHAVTQLASR+VQDDEVGDGTTSVTVLAAELLR	T-complex protein 1 subunit beta	CCT2	6.19	57344.1
56	Q3ZBT1	1	Transitional endoplasmic reticulum ATPase	806	29.2	18	sp|Q3ZBT1|TERA_BOVIN	0	AHVIVMAATNRPNSIDPALR+AHVIVMAATNRPNSIDPALRR+AIANECQANFISIK+EMVELPLRHPALFK+EVDIGIPDATGR+GVLFYGPPGCGK+KYEMFAQTLQQSR+LADDVDLEQVANETHGHVGADLAALCSEAALQAIR+LDQLIYIPLPDEK+LIVDEAINEDNSVVSLSQPK+MTNGFSGADLTEICQR+NAPAIIFIDELDAIAPK+QTNPSAMEVEEDDPVPEIRR+VHLGDVISIQPCPDVK+WALSQSNPSALR	Transitional endoplasmic reticulum ATPase	VCP	5.13	89198.6
58	Q3ZCF0	1	Dynactin subunit 2	403	15.4	4	sp|Q3ZCF0|DCTN2_BOVIN	0	LLGPDAAINLTDPDGALAK+LLHEVQELTTEVEK+VGALDLAVLDQVEAR+WSPIAASLPELVQR	Dynactin subunit 2	DCTN2	5.05	44162.9
79	E1BED7	1	HYDIN, axonemal central pair apparatus protein	5120	1.9	4	tr|E1BED7|E1BED7_BOVIN	0	KEGDVNFNLICNVK+LQSMDEEEYDALTEEEKITFNREVQQALR+REVEAETEISTTPGSSK+YNISPSSIINFGALIYGTRKSAFFTIENQGMIDFK	N/A	HYDIN	5.96	576035
94	F1MYG5	1	Lamin A/C	664	8.7	4	tr|F1MYG5|F1MYG5_BOVIN	0	AAYEAELGDAR+AQNTWGCGNSLR+LQEKEDLQELNDR+TALINSTGEEVAMR	N/A	LMNA	6.94	74126.4
95	F1MYH5	1	A-kinase anchoring protein 4	848	9.6	11	tr|F1MYH5|F1MYH5_BOVIN	0	AVISPDGECSMDDLSFYVNR+ERQLDEAVGNMAR+ESLTMWNQK+LLNESPFNCEDLCEGENK+QLDEAVGNMAR+SDREEEQGQDNREVDFVGGMK	N/A	AKAP4	6.23	94002.3
132a	P63103	1	14-3-3 protein zeta/delta	245	34.3	11	sp|P63103|1433Z_BOVIN	0	FLIPNASQAESK+KGIVDQSQQAYQEAFEISK+SVTEQGAELSNEER+TAFDEAIAELDTLSEESYK+YDDMAACMK+YLAEVAAGDDK	14-3-3 protein zeta/delta	YWHAZ	4.73	27745.1
134a	P79136	1	F-actin-capping protein subunit beta	301	23.9	5	sp|P79136|CAPZB_BOVIN	0	LEVEANNAFDQYR+QMEKDETVSDCSPHIANIGR+VGTADYGGASDQSDQQLDCALDLMR+YDPPLEDGAMPSAR	F-actin-capping protein subunit beta	CAPZB	6.01	33741.3
137b	P10096	1	Glyceraldehyde-3-phosphate dehydrogenase	333	20.3	7	sp|P10096|G3P_BOVIN	0	GAAQNIIPASTGAAK+IVSNASCTTNCLAPLAK+VPTPNVSVVDLTCR	Glyceraldehyde-3-phosphate dehydrogenase	GAPDH	8.52	35736.9
143a	Q3MHR3	1	Dynein light chain 2, cytoplasmic	89	60.7	14	sp|Q3MHR3|DYL2_BOVIN	0	AVIKNADMSEDMQQDAVDCATQAMEK+KYNPTWHCIVGR+NADMSEDMQQDAVDCATQAMEK+NADMSEDMQQDAVDCATQAMEKYNIEK+NFGSYVTHETK+YNPTWHCIVGR	Dynein light chain 2, cytoplasmic	DYNLL2	6.81	10349.8
143b	P61285	1	Dynein light chain 1, cytoplasmic	89	73.1	13	sp|P61285|DYL1_BOVIN	0	KYNPTWHCIVGR+NADMSEEMQQDSVECATQALEK+NADMSEEMQQDSVECATQALEKYNIEK+NADMSEEMQQDSVECATQALEKYNIEKDIAAHIK+NFGSYVTHETK+YNIEKDIAAHIK+YNPTWHCIVGR	Dynein light chain 1, cytoplasmic	DYNLL1	6.89	10365.9
144a	Q3SZB7	1	Fructose-1,6-bisphosphatase 1	338	46.7	16	sp|Q3SZB7|F16P1_BOVIN	0	AGGMATTGKETVLDIVPTDIHQK+AGIAHLYGIAGTTNVTGDQVKK+DFDPALTEYVQR+DFDPALTEYVQRK+KAGIAHLYGIAGTTNVTGDQVK+KFPPDNSAPYGAR+KGSIYSLNEGYAK+KLDVLSNDLVVNVLK+LLYECNPMAYVIEK+SPIILGSPEDVTEFLEIYKK+TLVYGGIFMYPANK+YVGSMVADVHR	Fructose-1,6-bisphosphatase 1	FBP1	6.51	36597.2
147a	Q3T0K2	1	T-complex protein 1 subunit gamma	545	26.6	15	sp|Q3T0K2|TCPG_BOVIN	0	AMTGVEQWPYR+EILSEVER+GASKEILSEVER+GISDLAQHYLMR+IPGGIIEDSCVLR+IVSRPEELREEDVGTGAGLLEIKK+KGESQTDIEITR+KGESQTDIEITREEDFTR+MLLDPMGGIVMTNDGNAILR+NLQDAMQVCR+TAVETAVLLLR+WSSLACNIALDAVK	T-complex protein 1 subunit gamma	CCT3	6.38	60585.9
158a	E1B9R5	1	Dynein axonemal heavy chain 8	4731	3.3	7	tr|E1B9R5|E1B9R5_BOVIN	0	ARPEDSELSTVMR+CYITLAQALGMNMGGAPAGPAGTGKTETTK+DEMDEITQGLISVMKR+EAIVYRLSEDMLSKLPPDYVPHEVK+FLYQEGDVPGLECGR+GQCVFFVR+LHVAAETEVKINTAQEEFRPAATR+LVITPLTDR+RVILTEKQELESER	N/A	DNAH8	5.73	541368
158b	F1N5R7	1	Uncharacterized protein	4024	2.2	5	tr|F1N5R7|F1N5R7_BOVIN	0	ADETIANEQAMAAK+DIPCSEDYSLMNILGEAVTIR+FLPQLSTDK+GLMEENKVQITVLNPK+LVITPLTDR+QSEEFYSFGDLQDVQRYLK	N/A	DNAH7	5.77	461307
169a	F1MNH2	1	Radial spoke head 1 homolog	270	18.9	6	tr|F1MNH2|F1MNH2_BOVIN	0	HGQGTFIYPDGSR+HGQGTYFYAETGSK+YEGEWADDLR+YVFDIGCEQHGEYR	N/A	RSPH1	4.38	30633.9
172a	F1MTV1	1	Hyaluronidase	553	18.8	13	tr|F1MTV1|F1MTV1_BOVIN	0	DVYRDESVELVLQK+FSDTFYCSCYANIHCK+FSDTFYCSCYANIHCKK+LGYYPHIDEK+MCSQVLCHNEGVCTR+NVHSVNVCMAEDICIDSPVK+SATGQFITLFYADR+YTVPGTVTLEDLQK	Hyaluronidase	SPAM1	8.55	58346.4
176a	F1MWF0	1	Huntingtin interacting protein 1	1037	9.1	6	tr|F1MWF0|F1MWF0_BOVIN	0	AVNQATAEVVASTISGK+EIAASTAQLVAASK+IFENADSTAMR+QVPNPLPKVLSRR+RAAEQVVQEALR+TSELEAELAEQQHLR+VLELENELQKER	N/A	HIP1	5.34	116494
6	P13645	1	Keratin, type I cytoskeletal 10	584	8.6	5	sp|P13645|K1C10_HUMAN	0	ALEESNYELEGK+GSLGGGFSSGGFSGGSFSR+LENEIQTYR+LKYENEVALR	Keratin, type I cytoskeletal 10	KRT10	5.13	58827.1
32b	P13929-2	1	Isoform 2 of Beta-enolase	406	21.2	30	sp|P13929-2|ENOB_HUMAN	0	AAVPSGASTGIYEALELR+FGANAILGVSLAVCK+LAQSNGWGVMVSHR+SGETEDTFIADLVVGLCTGQIK+VNQIGSVTESLQACK+VVIGMDVAASEFYR	Beta-enolase	ENO3	7.73	46855.7
41a	P13861-2	1	Isoform 2 of cAMP-dependent protein kinase type II-alpha regulatory subunit	382	32.5	11	sp|P13861-2|KAP2_HUMAN	0	AASAYAVGDVK+AATIVATSEGSLWGLDR+CLVMDVQAFER+GQYFGELALVTNKPR+GTYDILVTKDNQTR+LLGPCMDIMKR+MFESFIESVPLLK+NISHYEEQLVK+RNISHYEEQLVK+RVSVCAETYNPDEEEEDTDPR	cAMP-dependent protein kinase type II-alpha regulatory subunit	PRKAR2A	4.96	45387.2
78a	Q8WUD1	1	Ras-related protein Rab-2B	216	22.9	3	sp|Q8WUD1|RAB2B_HUMAN	0	EHGLIFMETSAK+LQIWDTAGQESFR+TACNVEEAFINTAK	Ras-related protein Rab-2B	RAB2B	7.69	24214.4
5	P00517	1	cAMP-dependent protein kinase catalytic subunit alpha	351	4.8	10	sp|P00517|KAPCA_BOVIN	0	KWENPAQNTAHLDQFER+WENPAQNTAHLDQFER	cAMP-dependent protein kinase catalytic subunit alpha	PRKACA	8.72	40488.5
7	P13135	1	Calpain small subunit 1	263	14.8	2	sp|P13135|CPNS1_BOVIN	0	RLFAQLAGDDMEVSATELMNILNK+THYSNIEANESEEVR	Calpain small subunit 1	CAPNS1	5.06	27931.4
19	Q08DD1	1	Arylsulfatase A	507	8.3	5	sp|Q08DD1|ARSA_BOVIN	0	FTDFYVPVSLCTPSR+HTLFFYSAYPDEVR+MGLYPGVLEPSSR	Arylsulfatase A	ARSA	5.09	52038
54	Q3ZBD7	1	Glucose-6-phosphate isomerase	557	22.3	14	sp|Q3ZBD7|G6PI_BOVIN	0	AITDVINIGIGGSDLGPLMVTEALKPYSSEGPR+AVLHVALR+DVMPEVNR+ILLANFLAQTEALMR+NLVTETVMQMLVDVAK+NRSNAPILVDGKDVMPEVNR+SNAPILVDGKDVMPEVNR+TFTTQETITNAETAK+TLATLNPESSLFIIASK	Glucose-6-phosphate isomerase	GPI	7.45	62723.5
89	F1MSI2	1	Agrin	2032	3.7	5	tr|F1MSI2|F1MSI2_BOVIN	0	AYGTGFVGCLR+FGALCEAETGR+FGPTCADEKDPCQPNPCHGAAPCR+SAGDLDALAFDGR+VCGSDGVTYGNECQLR	N/A	AGRN	5.79	213162
120a	P00515	1	cAMP-dependent protein kinase type II-alpha regulatory subunit	401	46.4	20	sp|P00515|KAP2_BOVIN	0	AASAYAVGDVK+AATIVATSEGSLWGLDR+CLVMDVQAFER+GQYFGELALVTNKPR+GTYDILVTKDNQTR+LLGPCMDIMKR+MFESFIESVPLLK+NISHYEEQLVK+NLDPEQLSQVLDAMFER+RNISHYEEQLVK+RVSVCAETYNPDEEEEDTDPR+SVGQYDNHGSFGELALMYNTPR+TVKVDEHVIDQGDDGDNFYVIER+VDEHVIDQGDDGDNFYVIER	cAMP-dependent protein kinase type II-alpha regulatory subunit	PRKAR2A	4.8	44962.7
123d	P19120	1	Heat shock cognate 71 kDa protein	650	14.5	15	sp|P19120|HSP7C_BOVIN	0	ELEKVCNPIITK+IHDIVLVGGSTR+IINEPTAAAIAYGLDK+RFDDAVVQSDMK+SQIHDIVLVGGSTR+STAGDTHLGGEDFDNR+TTPSYVAFTDTER+VEIIANDQGNR	Heat shock cognate 71 kDa protein	HSPA8	5.37	71109.3
127a	P52175	1	Nucleoside diphosphate kinase A 2	152	25	4	sp|P52175|NDKA2_BOVIN	0	GLMGEIIKR+TFIAIKPDGVQR+VMLGETNPADSKPGTIR	Nucleoside diphosphate kinase A 2	NME1-2	7.99	17166.8
128a	P60712	1	Actin, cytoplasmic 1	375	31.7	11	sp|P60712|ACTB_BOVIN	0	DLYANTVLSGGTTMYPGIADR+GYSFTTTAER+IWHHTFYNELR+QEYDESGPSIVHR+SYELPDGQVITIGNER+TTGIVMDSGDGVTHTVPIYEGYALPHAILR+VAPEEHPVLLTEAPLNPK	Actin, cytoplasmic 1	ACTB	5.29	41736.7
133a	P67868	1	Casein kinase II subunit beta	215	37.7	7	sp|P67868|CSK2B_BOVIN	0	FNLTGLNEQVPHYR+GNEFFCEVDEDYIQDK+IHPMAYQLQLQAASNFK+VYCENQPMLPIGLSDIPGEAMVK+YQQGDFGYCPR	Casein kinase II subunit beta	CSNK2B	5.33	24811.2
135a	P79251	1	V-type proton ATPase subunit G 1	118	28	2	sp|P79251|VATG1_BOVIN	0	EAAALGSHGSCSTEVEKDTQEK+EEAQAEVEQYR	V-type proton ATPase subunit G 1	ATP6V1G1	7.99	13551.2
152a	Q9XSJ4	1	Alpha-enolase	434	64.1	86	sp|Q9XSJ4|ENOA_BOVIN	0	AAVPSGASTGIYEALELR+AAVPSGASTGIYEALELRDNDKTR+AGYSDKVVIGMDVAASEFYR+DATNVGDEGGFAPNILENK+DATNVGDEGGFAPNILENKEALELLK+DYPVVSIEDPFDQDDWEAWQK+FGANAILGVSLAVCK+FTASAGIQVVGDDLTVTNPK+FTASAGIQVVGDDLTVTNPKR+GNPTVEVDLFTAK+HIADLAGNAEVILPVPAFNVINGGSHAGNK+HIADLAGNAEVILPVPAFNVINGGSHAGNKLAMQEFMILPVGAENFR+IDKLMIEMDGTENK+IGAEVYHNLK+LAMQEFMILPVGAENFR+LAQSNGWGVMVSHR+LMIEMDGTENK+LNVVEQEKIDK+SFIRDYPVVSIEDPFDQDDWEAWQK+SGET…	Alpha-enolase	ENO1	6.37	47194.9
155b	G3N0V2	1	Keratin 1	606	8.1	4	tr|G3N0V2|G3N0V2_BOVIN	0	FASFIDKVR+FLEQQNQVLQTK+LLRDYQELMNTK+NTKVEISELNR+SLNNQFASFIDK	N/A	KRT1	8.41	63151.3
165a	F1MI43	1	Sperm surface protein Sp17	147	33.3	3	tr|F1MI43|F1MI43_BOVIN	0	EQPDNIPAFAAAYFENLLEK+IPQGFGNLLEGLTR+MKSSDLEEEKTEENE	Sperm surface protein Sp17	SPA17	4.86	16959.7
171a	F1MR86	1	Four and a half LIM domains 1	296	10	2	tr|F1MR86|F1MR86_BOVIN	0	FTAVEDQYYCVDCYK+GEDFYCVTCHEAK	N/A	FHL1	8.83	33593.6
174a	F1MW14	1	Ran guanine nucleotide release factor	186	22	3	tr|F1MW14|F1MW14_BOVIN	0	AVQVETVQPLVLENLALR+YHFEDVGGVQEAR+YVTLHQALLR	N/A	RANGRF	4.6	20714.3
14	P38657	1	Protein disulfide-isomerase A3	505	14.7	5	sp|P38657|PDIA3_BOVIN	0	DGEESGAYDGPR+GFPTIYFSPANKK+IFRDGEESGAYDGPR+KQAGPASVPLKSEEEFEK+MDATANDVPSPYEVR+SEPIPESNDGPVK	Protein disulfide-isomerase A3	PDIA3	5.78	54398.4
76	E1B9P4	1	Epididymal sperm binding protein 1	223	71.3	41	tr|E1B9P4|E1B9P4_BOVIN	0	ANSLSPWCSTR+DGKWSLCADTR+DHTWVYC+DSCIFPFTYK+ENLLWCATSYNYDR+ENLLWCATSYNYDRDHTWVYC+GKPHNGCITDGSLFGR+GSKENLLWCATSYNYDR+GSTYFSCTR+HCLTEDYPR+ISSLVPGFPCHFPFNYK+LWCPTTENMDK+LWCPTTENMDKDGK+LWCPTTENMDKDGKWSLCADTR+QWCSVTSSFDEK+QWCSVTSSFDEKQQWK+WKHCLTEDYPR+WSLCADTR+YCETNEYGGNSFSKPCIFPATYR	N/A	ELSPBP1	8.29	23403.2
12	A0A059U2L1	1	Lipocalin	180	70.6	5	tr|A0A059U2L1|A0A059U2L1_CAPHI	0	EDLGLQNFNLTQFSGMWYEIALASNLEHQSSSPGR+KMGAVIVEQDGPHLGLTSVSDHMNLCMK+LPLDSGGKEVIVVATDYK+MRGSLLAALLGLLVMLAAGK+NQAVKGDAPGK+TLEHNEKATEKFVEK	N/A	N/A	6.23	17614.1
1	O60361	1	Putative nucleoside diphosphate kinase	137	12.7	2	sp|O60361|NDK8_HUMAN	0	VMLGETNPADSKPGTIR	Putative nucleoside diphosphate kinase	NME2P1	8.76	15529.1
27a	P00558-2	1	Isoform 2 of Phosphoglycerate kinase 1	389	22.9	16	sp|P00558-2|PGK1_HUMAN	0	AHSSMVGVNLPQK+DVLFLKDCVGPEVEK+GCITIIGGGDTATCCAK+LGDVYVNDAFGTAHR+SLLGKDVLFLKDCVGPEVEK+VSHVSTGGGASLELLEGK+WNTEDKVSHVSTGGGASLELLEGK	Phosphoglycerate kinase 1	PGK1	8.3	44483.5
27b	P07205	1	Phosphoglycerate kinase 2	417	21.6	14	sp|P07205|PGK2_HUMAN	0	AEPDKIEAFR+IKAEPDKIEAFR+LGDVYVNDAFGTAHR+NMLDKVNEMIIGGGMAYTFLK+VLNNMEIGASLFDEEGAK+VSHVSTGGGASLELLEGK+WNTEDKVSHVSTGGGASLELLEGK	Phosphoglycerate kinase 2	PGK2	8.74	44664.9
53a	P40227	1	T-complex protein 1 subunit zeta	531	13.4	8	sp|P40227|TCPZ_HUMAN	0	AQAALAVNISAAR+EMDRETLIDVAR+IITEGFEAAKEK+QADLYISEGLHPR+VHAELADVLTEAVVDSILAIK	T-complex protein 1 subunit zeta	CCT6A	6.25	57893
54a	P40925-2	1	Isoform 2 of Malate dehydrogenase, cytoplasmic	245	21.4	6	sp|P40925-2|MDHC_HUMAN	0	ENFSCLTR+NVIIWGNHSSTQYPDVNHAK+VIVVGNPANTNCLTASK	Malate dehydrogenase, cytoplasmic	MDH1	6.89	36294.9
73a	Q1ZYL8-2	1	Isoform 2 of Izumo sperm-egg fusion protein 4	214	21.8	5	sp|Q1ZYL8-2|IZUM4_HUMAN	0	EQVHLIQNAIIESR+MYFPGYFPNELR	Izumo sperm-egg fusion protein 4	IZUMO4	7.3	25009.4
75a	Q5T655	1	Cilia- and flagella-associated protein 58	872	8.5	6	sp|Q5T655|CFA58_HUMAN	0	IQQSVLNKGESQYNQR+KELDQVISER+LKQQQNLYEAVR+LQQENEQHSLVCEQLSQENQQK+QPGPEAAEQLKLYR+QQQNLYEAVR	Cilia- and flagella-associated protein 58	CFAP58	8.44	103417
76a	Q86TE4-4	1	Isoform 4 of Leucine zipper protein 2	260	9.6	4	sp|Q86TE4-4|LUZP2_HUMAN	0	AMKETVQLCLTSVFR+AQQLTDLEQK	Leucine zipper protein 2	LUZP2	8.81	36865.1
80a	Q96RQ9-2	1	Isoform 2 of L-amino-acid oxidase	589	6.5	9	sp|Q96RQ9-2|OXLA_HUMAN	0	IYFAGEHTAYPHGWVETAVK+VLSDAGHKVTILEADNR+VTILEADNR	L-amino-acid oxidase	IL4I1	8.8	60715.2
82a	Q99832-3	1	Isoform 3 of T-complex protein 1 subunit eta	499	28.3	14	sp|Q99832-3|TCPH_HUMAN	0	ATISNDGATILK+CQVFEETQIGGER+GGAEQFMEETER+INALTAASEAACLIVSVDETIKNPR+LPIGDVATQYFADR+QLCDNAGFDATNILNK+QQLLIGAYAK+QVKPYVEEGLHPQIIIR+SQDAEVGDGTTSVTLLAAEFLK	T-complex protein 1 subunit eta	CCT7	7.55	59366.6
6	P01000	1	Acrosin inhibitor 1	63	36.5	4	sp|P01000|IAC1_BOVIN	0	EYNPICDSAAK+TYSNECTFCNEK	Acrosin inhibitor 1	N/A	4.25	7379.04
21	Q17QK3	1	Carboxypeptidase Q	472	21.8	13	sp|Q17QK3|CBPQ_BOVIN	0	AIEIMQQNLK+GDGLENVHLEPVKIPHWER+GEESAVMLEPR+IPTACITVEDAEMMSR+LALLVDTVGPR+SVASFSIYSPHTGIQEYQK+TFQEIKEEIAHYGDVAK	Carboxypeptidase Q	CPQ	5.31	46758.3
45	Q3MHL4	1	Adenosylhomocysteinase	432	6.2	2	sp|Q3MHL4|SAHH_BOVIN	0	GISEETTTGVHNLYK+VAVVAGYGDVGK	Adenosylhomocysteinase	AHCY	5.88	47506.8
47	Q3SZI4	1	14-3-3 protein theta	245	9.4	3	sp|Q3SZI4|1433T_BOVIN	0	AVTEQGAELSNEER+YDDMATCMK	14-3-3 protein theta	YWHAQ	4.68	27764.2
52	Q3T0D0	1	Heterogeneous nuclear ribonucleoprotein K	464	4.3	3	sp|Q3T0D0|HNRPK_BOVIN	0	GGDLMAYDR+IDEPLEGSEDR	Heterogeneous nuclear ribonucleoprotein K	HNRNPK	5.14	51019.2
53	Q3T145	1	Malate dehydrogenase, cytoplasmic	334	23.4	9	sp|Q3T145|MDHC_BOVIN	0	ENFSCLTR+GEFITTVQQR+KSVKVIVVGNPANTNCLTASK+NVIIWGNHSSTQYPDVNHAK+SAPSIPKENFSCLTR+VIVVGNPANTNCLTASK+VVEGLPINDFSR	Malate dehydrogenase, cytoplasmic	MDH1	6.15	36307
59	Q58D31	1	Sorbitol dehydrogenase	356	29.8	11	sp|Q58D31|DHSO_BOVIN	0	AMGAAQVVVTDLSASR+HLQPGDRVAIEPGAPR+LENYPIPEPGPNEVLLK+MHSVGICGSDVHYWQHGR+VLVCGAGPIGLVSLLAAK+YNLSPTIFFCATPPDDGNLCR	Sorbitol dehydrogenase	SORD	7.14	38099.1
64	A5D984	1	Pyruvate kinase	531	6	3	tr|A5D984|A5D984_BOVIN	0	ASDVHEVR+LDIDSPPITAR+NTGIICTIGPASR	Pyruvate kinase	PKM2	7.96	57948.9
84	F1MGY9	1	Aspartylglucosaminidase	348	7.2	5	tr|F1MGY9|F1MGY9_BOVIN	0	KVLEHTTHTLLAGEAATK+VLEHTTHTLLAGEAATK	N/A	AGA	6.25	34785.3
92	F1MWN8	1	Cilia and flagella associated protein 58	876	11.8	7	tr|F1MWN8|F1MWN8_BOVIN	0	ECLAQTIEQQQEMER+IQQSVLNKGESQYNQR+KELDQVISER+LKQQQNLYEAVR+LQQENEQHSLVCEQLSQENQQK+QELFHTQREFLKER+QPGPEAAEQLQIYR+QQQNLYEAVR	N/A	CFAP58	7.35	104096
93	F1MX68	1	Carboxypeptidase	478	10.3	7	tr|F1MX68|F1MX68_BOVIN	0	FLSLPHVR+GGGHILPYDQPLR+QVGNFCQVIVR+SDPEVAGYVR+SFDMINR	Carboxypeptidase	CPVL	7.72	52107.6
106	G3MX65	1	WAP four-disulfide core domain 2	169	22	12	tr|G3MX65|G3MX65_BOVIN	0	ACVLDEDCDDNLK+DQCQVDSQCPDALK	N/A	WFDC2	4.44	15069.2
110	Q0VCU3	1	Cathepsin F	460	18.3	7	tr|Q0VCU3|Q0VCU3_BOVIN	0	FSDLTEEEFR+MSVFANNMVR+NMRPAQPVTDVPPPQWDWR+RGTLLSLSEQELLDCDKTDK+TIYLNPLLKDAPGR+TYDSQEEASWR	N/A	CTSF	8.65	48664.3
114	Q3T010	1	Phosphatidylethanolamine-binding protein 4	223	46.6	7	tr|Q3T010|Q3T010_BOVIN	0	FLSHFHLTEPEASTQFMTQYYLDGLSR+HWLVSDIKGSDMK+ITTWPEPIVKFPQALDDAAYILVMVDPDAPSR+VFYPELGNIGCMIVPECNNYR+YQFFVYLQEGR	N/A	PEBP4	5.69	22919
121a	P00669	1	Seminal ribonuclease	150	51.3	12	sp|P00669|RNS_BOVIN	0	CKPVNTFVHESLADVK+HIIVACGGKPSVPVHFDASV+ITDCRETGSSKYPNCAYK+QHMDSGNSPSSSSNYCNLMMCCR	Seminal ribonuclease	SRN	9.14	13610.6
123a	P0CB32	1	Heat shock 70 kDa protein 1-like	641	30.4	42	sp|P0CB32|HS71L_BOVIN	0	AFYPEEISSMVLTK+AKIHDIVLVGGSTR+ARFEELCADLFR+ATAGDTHLGGEDFDNR+FDLTGIPPAPR+FNDPVVQSDMK+IHDIVLVGGSTR+IINEPTAAAIAYGLDK+KFNDPVVQSDMK+LVSHFVEEFKR+LYQGGCTGPSCGTGYTPGR+MVLDAEKYKAEDEVQR+NQVAMNPQNTVFDAK+NQVAMNPQNTVFDAKR+RKELEQVCNPIITK+TTPSYVAFTDTER+VEIIANDQGNR	Heat shock 70 kDa protein 1-like	HSPA1L	5.89	70389.1
124a	P13696	1	Phosphatidylethanolamine-binding protein 1	187	55.1	11	sp|P13696|PEBP1_BOVIN	0	GNNISSGTVLSDYVGSGPPK+LYTLVLTDPDAPSR+NRPTSITWDGLDPGK+WSGPLSLQEVDERPQHPLQVK+YGGAEVDELGK+YVWLVYEQEGPLKCDEPILSNR	Phosphatidylethanolamine-binding protein 1	PEBP1	7.39	20854.5
142a	Q3MHM5	1	Tubulin beta-4B chain	445	46.7	29	sp|Q3MHM5|TBB4B_BOVIN	0	ALTVPELTQQMFDAK+AVLVDLEPGTMDSVR+EAESCDCLQGFQLTHSLGGGTGSGMGTLLISK+EIVHIQAGQCGNQIGAK+EVDEQMLNVQNK+FWEVISDEHGIDPTGTYHGDSDLQLER+GHYTEGAELVDSVLDVVR+IMNTFSVVPSPK+INVYYNEATGGK+INVYYNEATGGKYVPR+KEAESCDCLQGFQLTHSLGGGTGSGMGTLLISKIR+LHFFMPGFAPLTSR+MREIVHIQAGQCGNQIGAK+NMMAACDPR+SGPFGQIFRPDNFVFGQSGAGNNWAK+TAVCDIPPR	Tubulin beta-4B chain	TUBB4B	4.79	49831
160a	E1BC58	1	RAB2B, member RAS oncogene family	216	26.4	5	tr|E1BC58|E1BC58_BOVIN	0	EHGLIFMETSAK+IGPQQCISTPVGPSASQR+LQIWDTAGQESFR+TACNVEEAFINTAK	N/A	RAB2B	6.59	24167.4
161a	E1BCW3	1	ATP-dependent 6-phosphofructokinase	791	8.8	2	tr|E1BCW3|E1BCW3_BOVIN	0	AIGVLTSGGDAQGMNAAVR+DLQSNVEHLTEK+EIGWGDVGGWTGQGGSILGTKR+VSFEVSDASQLEPVQPR	ATP-dependent 6-phosphofructokinase	PFKP	6.57	86005.6
162a	E1BNS9	1	L-lactate dehydrogenase	332	16	6	tr|E1BNS9|E1BNS9_BOVIN	0	MLIVSNPVDILTYVVWK+SASTLWNVQK+SVIPAIVQNSPDCK+VIGSGCNLDSAR	L-lactate dehydrogenase	LDHC	7.6	36014.7
178a	F1N0E5	1	T-complex protein 1 subunit delta	542	34.1	16	tr|F1N0E5|F1N0E5_BOVIN	0	AFADAMEVIPSTLAENAGLNPISTVTELR+ALIAGGGAPEIELALR+DKPAQIRFSNISAAKAVADAIR+ETLLNSAATSLNSK+GIEILTDMSRPVELSDRETLLNSAATSLNSK+GSNKLVIEEAER+MIQDGKGDVTITNDGATILK+SILKIDDVVNTR+TLSGMESYCIR+VIDPATATSVDLR+VVSQYSSLLSPMSVDAVMK	T-complex protein 1 subunit delta	CCT4	7.52	58161.5
183a	G5E531	1	T-complex protein 1 subunit alpha	556	27	10	tr|G5E531|G5E531_BOVIN	0	ASGATVLSTLANLEGEETFEASMLGQAEEVVQER+FATEAAITILR+GANDFMCDEMER+LGVQVVITDPEKLDQIR+MEGPLSVFGDRSTGEAIR+MLVDDIGDVTITNDGATILK+SLLVIPNTLAVNAAQDSTDLVAK+YISENLIINTDELGR	N/A	TCP1	5.8	60222.5
123	B9VV08	1	SDF2L1	221	44.8	5	tr|B9VV08|B9VV08_MACMU	0	FQHVGTSVFLSVTGEQYGSPIR+GQHEVHGMPSANTHNTWK+IRGGSEGGCPRGSPVR+NLHTHHFPSPLSNNQEVSAFGEDGEGDDLDLWTVR+NLHTHHFPSPLSNNQEVSAFGEDGEGDDLDLWTVRCSGQHWER	N/A	SDF2L1	6.51	20800
11	P41247-2	1	Isoform 2 of Patatin-like phospholipase domain-containing protein 4	166	27.1	2	sp|P41247-2|PLPL4_HUMAN	0	EDLIKVLLASSFVPIYAGLKLVEYK+LRSGMESILPPSAHELAQNR	Patatin-like phospholipase domain-containing protein 4	PNPLA4	9.21	27980.5
45a	P19367-2	1	Isoform 2 of Hexokinase-1	916	13.7	11	sp|P19367-2|HXK1_HUMAN	0	AILQQLGLNSTCDDSILVK+CNVSFLLSEDGSGK+FLLSESGSGK+FNTSDVSAIEK+GAAMVTAVAYR+GKFNTSDVSAIEK+HIDLVEGDEGR+IDEAILITWTK+QLFEKMVSGMYLGELVR+RAAQLCGAGMAAVVDKIR	Hexokinase-1	HK1	6.36	102486
79a	Q96NG3	1	Tetratricopeptide repeat protein 25	672	19.6	4	sp|Q96NG3|TTC25_HUMAN	0	DLEIAKEYDLPDAK+QLLGELYVDKEYLEKLLLDEDLIK+STFPSYMAEGER+VGIQKAQEAINNSVGSPSSIKLENK	Tetratricopeptide repeat protein 25	TTC25	5.48	76655.3
83b	Q9UFH2-2	1	Isoform 2 of Dynein heavy chain 17, axonemal	4448	0.7	2	sp|Q9UFH2-2|DYH17_HUMAN	0	AVSELQNPAIR+EAEEYQDSFER+LVITPLTDR	Dynein heavy chain 17, axonemal	DNAH17	5.56	511787
4	O77797	1	A-kinase anchor protein 3	858	15.4	20	sp|O77797|AKAP3_BOVIN	0	ASGTLQSPPNLK+CVHQSVYMGDEPPPNK+GFCVDYYNTTSR+LNECDETGGAFAGLTK+QLDEAVGNVTR+SLSAQPPEGCTAPK+STAGFQDIR+VASELVNETVTACSK+VDVYSPGDSQPQDWK+VDWLQSQNGVCK	A-kinase anchor protein 3	AKAP3	6.28	94672.3
27	Q2T9N0	1	Fibrous sheath CABYR-binding protein	818	7.3	11	sp|Q2T9N0|FSCB_BOVIN	0	DSSGTKNEGVSFEIK+LESGNLDDKPKSEEPLER+NEGVSFEIK+QLSIPQSSGPK+SLQTETIAEEK+SLQTETIAEEKKEEIK	Fibrous sheath CABYR-binding protein	FSCB	4.01	87760.5
39	Q32KW9	1	Interferon-inducible GTPase 5	465	6.2	2	sp|Q32KW9|IIGP5_BOVIN	0	GSGEGSMEEAPLSTR+TAFESGDIPQAASR	Interferon-inducible GTPase 5	IRGC	5.2	50697.6
40	Q32KZ2	1	Actin-like protein 7A	438	16.9	12	sp|Q32KZ2|ACL7A_BOVIN	0	AVVVDLGTGYCK+CCFVALDPIEEK+ETFVGHELINPEVR+ISTTVGKPYMETAK+KETFVGHELINPEVR+SMQLGLHTQTVSCLNK+TGDNRKETFVGHELINPEVR	Actin-like protein 7A	ACTL7A	6.29	49016.5
42	Q32LM2	1	Small glutamine-rich tetratricopeptide repeat-containing protein alpha	313	9.6	3	sp|Q32LM2|SGTA_BOVIN	0	LGNYAGAVQDCER+SPQETPPSEEDSAEAER	Small glutamine-rich tetratricopeptide repeat-containing protein alpha	SGTA	4.76	34213.1
48	Q3SZT9	1	Cytochrome c 2	105	42.9	6	sp|Q3SZT9|CYC2_BOVIN	0	GIIWGEQTLMEYLENPK+KSEREDLIEYLK+SEREDLIEYLK+TGQAPGFSYTEANK+TGQAPGFSYTEANKNK	Cytochrome c 2	CYCT	9.46	11739.6
49	Q3T024	1	Ropporin-1-like protein	218	24.3	5	sp|Q3T024|ROP1L_BOVIN	0	HLCEILTTDPEGGPAR+IEMPMATQK+YLSGLDSDIPESDTEAYLSSLKENAAAR	Ropporin-1-like protein	ROPN1L	6.1	24426.4
71	A6QQA8	1	Sulfhydryl oxidase	567	9.3	4	tr|A6QQA8|A6QQA8_BOVIN	0	EVTLDLSQHQGIAVRRVLNTER+LAGAPSEDPQFPK+TGSGTTLSVAGADVQTLR	Sulfhydryl oxidase	QSOX1	9.12	59955.5
81	E1BN01	1	Dynein axonemal light intermediate chain 1	293	16	5	tr|E1BN01|E1BN01_BOVIN	0	ELYSQCFDELIR+KALQAEQGKSDMER+LPSTSCVPDPTK+YDTPVLVSR	N/A	DNALI1	8.61	33147
97	F1N206	1	Dihydrolipoyl dehydrogenase	509	4.5	2	tr|F1N206|F1N206_BOVIN	0	EANLAASFGK+SEEQLKEEGIEYK	Dihydrolipoyl dehydrogenase	DLD	7.59	54187.2
113	Q32L61	1	Calcium binding tyrosine phosphorylation regulated	454	7.7	6	tr|Q32L61|Q32L61_BOVIN	0	LVAEQVVSEK+STDTEEDNIAAPLFSSK+TLLEGVSR	N/A	CABYR	4.88	48564.4
148a	Q3ZCI9	1	T-complex protein 1 subunit theta	548	40.9	21	sp|Q3ZCI9|TCPQ_BOVIN	0	AHEILPDLVCCSAK+AIADTGANVVVTGGR+ALAENSGVKANEVISK+DVDEVSSLLHTSVMSK+FAEAFEAIPR+HEKEDGAISTIVLR+HFSGLEEAVYR+IAVYSCPFDGMITETK+LATNAAVTVLR+LIAQACVSIFPDSGHFNVDNIR+LVPGGGATEIELAK+NIQACKELAQTTR+QITSYGETCPGLEQYAIK+QITSYGETCPGLEQYAIKK+RLVPGGGATEIELAK+VADMALHYANK+VCKILGSGVHSSSVLHGMVFK	T-complex protein 1 subunit theta	CCT8	5.39	59478.3
158c	E1BLB4	1	Uncharacterized protein	4392	2.4	4	tr|E1BLB4|E1BLB4_BOVIN	0	AVSELQNPAIR+EAEEYQDSFER+FLEDTEGIQPEVK+GLAQTGAWGCFDEFNR+HWQQLMQATQVKFEMSDETTLADLLQLNLHK+LVITPLTDR+SYGEEMPEETHVK	N/A	DNAH17	5.58	501319
158d	F1MJJ0	1	Dynein axonemal heavy chain 9	4496	1.6	4	tr|F1MJJ0|F1MJJ0_BOVIN	0	IVTDDMPVFLGLIGDLFPALDVPR+KLGYTFNNR+LVITPLTDR+VFSDSSYDCLDLQSVEFENDISDFNQR	N/A	DNAH9	5.66	511300
177a	F1MZV1	1	Hexokinase-1	918	23.4	22	tr|F1MZV1|F1MZV1_BOVIN	0	AILQQLGLNSTCDDSILVK+CNVSFLLSEDGSGK+FKASGVEGTDVVK+FLLSESGSGK+FNTSDVSAIEK+GAALITAVGVR+GAAMVTAVAYR+GKFNTSDVSAIEK+HIDLVEGDEGR+IDEAILITWTK+LSDETLLDIMNR+MCVNTEWGAFGDDGALEDIR+QLFEKMVSGMYLGELVR+RAAQLCGAGMAAVVDK+RAAQLCGAGMAAVVDKIR+SANLVAATLGAILSR+TTVGVDGSLYK+YLSQIESDR	N/A	HK1	6.29	102294
22	Q9UKL3	1	CASP8-associated protein 2	1982	1.6	3	sp|Q9UKL3|C8AP2_HUMAN	0	EKTKKPTQDSCENTEAHQK+KDKVMSTSSLEK	CASP8-associated protein 2	CASP8AP2	6.15	222527
34	Q2TBP7	1	c-Myc-binding protein	103	46.6	7	sp|Q2TBP7|MYCBP_BOVIN	0	HHLGAATPENPEIELLR+LAQYEPPQEEK+VLVALYEEPEKPNSALDFLK	c-Myc-binding protein	MYCBP	5.69	11996.7
107	G3MZM7	1	Uncharacterized protein	458	5.2	3	tr|G3MZM7|G3MZM7_BOVIN	0	MTGGVKDQIGLVAR+VDEPSTPFHR	N/A	N/A	5.78	49167.9
196	A5D986	0.9999	Cytosolic sialic acid 9-O-acetylesterase homolog	533	5.1	2	tr|A5D986|A5D986_BOVIN	1	ATVTVTLCR+ILSVSSTQAQQELEDLAK	N/A	SIAE	8.51	57276.2
195	Q3T0X5	0.9999	Proteasome subunit alpha type-1	263	12.2	2	sp|Q3T0X5|PSA1_BOVIN	0	AQPTQPADEPAEKADEPMEH+IHQIEYAMEAVK	Proteasome subunit alpha type-1	PSMA1	6.15	29585.6
168a	F1MM57	0.9999	Myosin heavy chain 14	2042	2.4	3	tr|F1MM57|F1MM57_BOVIN	0	FDQLLAEEK+QKMIIAALESKLAQAEEQLEQESR+RQEEEAGALEAGEEAR	N/A	MYH14	5.58	232365
90a	P14618-2	0.9999	Isoform M1 of Pyruvate kinase PKM	531	7	4	sp|P14618-2|KPYM_HUMAN	0	LDIDSPPITAR+NTGIICTIGPASR	Pyruvate kinase PKM	PKM	7.95	57805.7
30c	P13647	0.9999	Keratin, type II cytoskeletal 5	590	5.8	3	sp|P13647|K2C5_HUMAN	0	FASFIDKVR+QLDSIVGER+SFSTASAITPSVSR	Keratin, type II cytoskeletal 5	KRT5	7.58	62378.3
59a	P50502	0.9999	Hsc70-interacting protein	369	8.1	2	sp|P50502|F10A1_HUMAN	0	AIEINPDSAQPYK+QDPSVLHTEEMR	Hsc70-interacting protein	ST13	5.18	41331.7
72b	Q71U36-2	0.9999	Isoform 2 of Tubulin alpha-1A chain	416	47.8	12	sp|Q71U36-2|TBA1A_HUMAN	0	AFVHWYVGEGMEEGEFSEAR+AVCMLSNTTAIAEAWAR+AVFVDLEPTVIDEVR+AYHEQLSVAEITNACFEPANQMVK+FDGALNVDLTEFQTNLVPYPR+LIGQIVSSITASLR+QLFHPEQLITGKEDAANNYAR+RNLDIERPTYTNLNR+RTIQFVDWCPTGFK+TIGGGDDSFNTFFSETGAGK+TIQFVDWCPTGFK+VGINYQPPTVVPGGDLAK	Tubulin alpha-1A chain	TUBA1A	4.94	50135.6
192	Q2KIU7	0.9999	Radial spoke head protein 9 homolog	276	13	3	sp|Q2KIU7|RSPH9_BOVIN	0	NYGYIYVGTGEK+SLLWPGLTFYHAPR+TPFGPINVNR	Radial spoke head protein 9 homolog	RSPH9	5.41	31293.9
201a	P61287	0.9999	Serine/threonine-protein phosphatase PP1-gamma catalytic subunit	323	9.3	3	sp|P61287|PP1G_BOVIN	0	IFCCHGGLSPDLQSMEQIRR+NVQLQENEIR	Serine/threonine-protein phosphatase PP1-gamma catalytic subunit	PPP1CC	6.14	36852.6
193	Q2TBG8	0.9999	Ubiquitin carboxyl-terminal hydrolase isozyme L3	230	15.7	3	sp|Q2TBG8|UCHL3_BOVIN	0	FLEESASMSPEER+SQGQDVTSSVYFMK+YLENYDAIR	Ubiquitin carboxyl-terminal hydrolase isozyme L3	UCHL3	4.84	26181.6
89a	O14645	0.9999	Axonemal dynein light intermediate polypeptide 1	258	8.1	4	sp|O14645|IDLC_HUMAN	0	ELYSQCFDELIR+YDTPVLVSR	Axonemal dynein light intermediate polypeptide 1	DNALI1	8.73	29662
203	Q0VCY1	0.9998	Vesicle-associated membrane protein-associated protein A	249	13.3	3	sp|Q0VCY1|VAPA_BOVIN	1	FKGPFTDVVTTNLK+QDGPVPKPHSVSLSDTETR			8.8	27725.2
212	Q3MHW9	0.9996	NADH-cytochrome b5 reductase 1	305	12.9	3	sp|Q3MHW9|NB5R1_BOVIN	1	EDLEELQAR+GPSGLLTYAGK+NLGMIAGGTGITPMLQLIR	NADH-cytochrome b5 reductase 1	CYB5R1	9.3	33860.6
95	P20618	0.9995	Proteasome subunit beta type-1	241	14.1	2	sp|P20618|PSB1_HUMAN	0	AGGSASAMLQPLLDNQVGFK+NMQNVEHVPLSLDR	Proteasome subunit beta type-1	PSMB1	8.32	23549
214	E1BCW1	0.9995	Ubiquitin protein ligase E3 component n-recognin 2	1756	3.3	3	tr|E1BCW1|E1BCW1_BOVIN	0	FLEGFDAFLELLKCMQGMDPITR+QCVTCILCQEEQEVNAESK+SVYHQLFMSSLLMDLK	N/A	UBR2	5.9	200520
119b	Q17QF5	0.9995	Protein kinase, cAMP-dependent, regulatory, type I, beta	381	6.3	4	tr|Q17QF5|Q17QF5_BOVIN	0	NVLFSHLDDNER+RSPSEEYVEVGR	N/A	PRKAR1B	5.37	43031.9
215	Q4GZT3	0.9994	Polycystin-2	970	3.6	2	sp|Q4GZT3|PKD2_BOVIN	7	QGGGKLNFDELRQDLK+SLDDSEEEDDDDSGHSSRR	Polycystin-2	PKD2	5.42	109789
166a	F1MIF8	0.9994	Histone H2B	126	24.6	5	tr|F1MIF8|F1MIF8_BOVIN	0	AMGIMNSFVNDIFER+CSHKESYSMYVYKALK	Histone H2B	N/A	9.75	13841
216a	F1N2L7	0.9994	Cysteine rich secretory protein 2	244	10.7	2	tr|F1N2L7|F1N2L7_BOVIN	0	SVSPPASNMLK+VGCGIAYCPNQESLK	N/A	CRISP2	7.55	24805.8
218	A6QPE3	0.9993	TEX101 protein	253	10.3	3	tr|A6QPE3|A6QPE3_BOVIN	0	ETCPSMSISTR+LQVSEGNVNSLLEIK	N/A	TEX101	5.95	24886.7
220	H7BWV5	0.9992	CutC copper transporter	273	5.5	2	tr|H7BWV5|H7BWV5_BOVIN	0	ILEGSGATEFHCSAR	N/A	CUTC	8.53	29273.8
219	A5PK65	0.9992	D-dopachrome decarboxylase	118	29.7	3	sp|A5PK65|DOPD_BOVIN	0	FFPLER+LCAATAAILSKPEDR+RLCAATAAILSKPEDRVNVTVR+VPAGLEK	D-dopachrome decarboxylase	DDT	7.17	12745.8
155d	A4FV94	0.9991	KRT6A protein	571	3.3	2	tr|A4FV94|A4FV94_BOVIN	1	FASFIDKVR+YEELQVTAGR	N/A	KRT6A	8.28	60819.9
98	P15121	0.9991	Aldose reductase	316	18.5	2	sp|P15121|ALDR_HUMAN	0	GIVVTAYSPLGSPDRPWAKPEDPSLLEDPR+YKPAVNQIECHPYLTQEK	Aldose reductase	AKR1B1	6.55	35722.2
168b	F1MQ37	0.9991	Uncharacterized protein	1964	3.7	2	tr|F1MQ37|F1MQ37_BOVIN	0	ELEDATETADAMNR+FDQLLAEEK	N/A	MYH9	5.5	227103
222a	F1MB71	0.9991	CASK interacting protein 1	1413	6.9	2	tr|F1MB71|F1MB71_BOVIN	0	AGSAVNIPSDEGHIPLHLAAQHGHYDVSEMLLQHQSNPCMVDNSGK+GMRPLHYAAWQGR+QVLPPGASHFTPPQTPTKPRPSSPQALGGPHGPAPATAK	N/A	CASKIN1	9.18	147423
276	Q30KS9	0.999	Beta-defensin 103b	116	24.1	1	tr|Q30KS9|Q30KS9_CANLF	0	DNIGHCRKR+MNLLMLTFIICGSLNLVTK	Beta-defensin	CBD125	6.34	11576.2
100a	P06396-2	0.999	Isoform 2 of Gelsolin	731	3.8	3	sp|P06396-2|GELS_HUMAN	0	HVVPNEVVVQR+QTQVSVLPEGGETPLFK	Gelsolin	GSN	5.72	82959.1
223	Q5EA79	0.999	Aldose 1-epimerase	342	7	3	sp|Q5EA79|GALM_BOVIN	0	QPYFGAVVGR+VSPDGEEGYPGELK	Aldose 1-epimerase	GALM	5.89	37614.4
311	S9YEN8	0.9989	Uncharacterized protein	100	25	1	tr|S9YEN8|S9YEN8_CAMFR	2	EAMRIRCLLFALLFLFLLPVPGNGR	N/A		10.22	8881.87
308	Q0VBX1	0.9989	Beta-defensin 122	69	39.1	1	tr|Q0VBX1|Q0VBX1_BOVIN	0	MKTFLLTLAALLLSSQVIPGSTEKCWK	Beta-defensin	DEFB122	9.25	5446.44
974	L8J6C7	0.9989	Beta-defensin 134	66	33.3	1	tr|L8J6C7|L8J6C7_9CETA	0	CYKNGTCRLECFGSEMLVSYCMFQLECCLK	N/A		5.62	5327.22
225	Q32KR7	0.9989	Hypothetical LOC539526	477	14.7	2	tr|Q32KR7|Q32KR7_BOVIN	0	CLASYPEPPGYIFEEIDALGHR+GAPAESCRPALSVK+QDYNPYPLCR+TEPAKPIPQLNLPTEPLDCLTTTR	N/A	LOC539526	8.8	54623.1
306	L8HUC8	0.9989	Beta-defensin 1	52	30	3	tr|L8HUC8|L8HUC8_9CETA	0	KGGTCNLSPCPLYNR+EFSSSPASEPSCWPGRHEDPLPAAAHHLLPLLPHGPR+GWSHKSWPPTRPLPMCEEWGILSLLCLPRVLQNCR+SWPPTRPLPMCEEWGILSLLCLPR	N/A		8.85	11478.9
312	W5PH29	0.9989	Defensin beta 136	66	39.4	1	tr|W5PH29|W5PH29_SHEEP	0	WVAFCHNVLSCCIELKINKPPQVNLP	N/A	DEFB136	9.1	7377.64
316a	B0FF09	0.9989	Beta-defensin 102	38	71.1	1	tr|B0FF09|B0FF09_CANLF	0	LSGRVLFPLSCIGSSGFCFPFRCPHNR	N/A	N/A	8.85	11478.9
224	E1BCP9	0.9989	Galactosidase beta 1 like	647	5.9	2	tr|E1BCP9|E1BCP9_BOVIN	0	FLPITTSYDYDAPISEAGDPTPK+FQEVPLGPLPPPSPK	N/A	GLB1L	8.93	70488.3
104a	Q9UL16-2	0.9989	Isoform 2 of Cilia- and flagella-associated protein 45	466	5.4	1	sp|Q9UL16-2|CFA45_HUMAN	0	AQDYQAEQDALR+KEKEATMDAVMTR	Cilia- and flagella-associated protein 45	CFAP45	8.94	65729.7
113	O95140-2	0.9987	Isoform 2 of Mitofusin-2	436	6.2	1	sp|O95140-2|MFN2_HUMAN	1	LSVLVDDYQMDFHPSPVVLK			6.52	86402.1
116	P01133-2	0.9987	Isoform 2 of Pro-epidermal growth factor	1165	3	1	sp|P01133-2|EGF_HUMAN	1	RLTQNDVGHPFAVAVFEDYVWFSDWAMPSVMRVNK			5.5	131620
121	P13688-10	0.9987	Isoform 10 of Carcinoembryonic antigen-related cell adhesion molecule 1	468	12.1	1	sp|P13688-10|CEAM1_HUMAN	1	VRVPWQGLLLTASLLTFWNPPTTAQLTTESMPFNVAEGK			5.28	53795.9
133	P53985-2	0.9987	Isoform 2 of Monocarboxylate transporter 1	430	13.9	2	sp|P53985-2|MOT1_HUMAN	9	EIEGIFHATTSEVSWISSIMLAVMYGGGPISSILVNKYGSR			8.91	53944.2
134	P54707-2	0.9987	Isoform 2 of Potassium-transporting ATPase alpha chain 2	1045	1.9	1	sp|P54707-2|AT12A_HUMAN	8	TPEIYSVELSGTKDIVKTDK			6.12	115511
135	P55344-2	0.9987	Isoform 2 of Lens fiber membrane intrinsic protein	215	11.2	1	sp|P55344-2|LMIP_HUMAN	4	YCLGNKCYLQTDSIGEPPGQGPGR			9.64	19674.3
139	P98161-2	0.9987	Isoform 2 of Polycystin-1	4292	2.2	1	sp|P98161-2|PKD1_HUMAN	10	AITVKVPNNSDWAARGHR			6.27	460304
141	Q13190-2	0.9987	Isoform 2 of Syntaxin-5	301	9.7	1	sp|Q13190-2|STX5_HUMAN	1	HLQTHSNTIVVSLQSKLASMSNDFK			9.21	39672.5
142	Q13410	0.9987	Butyrophilin subfamily 1 member A1	526	3.4	1	sp|Q13410|BT1A1_HUMAN	1	LPEKTERFDSWPCVLGR			5.32	56151.7
148	Q6ZRH7	0.9987	Cation channel sperm-associated protein subunit gamma	1159	9.4	1	sp|Q6ZRH7|CTSRG_HUMAN	1	NRGSGSWIRVLASECIK			5.82	129147
174	Q9UI46-2	0.9987	Isoform 2 of Dynein intermediate chain 1, axonemal	168	8.9	2	sp|Q9UI46-2|DNAI1_HUMAN	2	ILTANNPHAPQNIVR			6.4	79282.6
177	Q9UKZ4-2	0.9987	Isoform 2 of Teneurin-1	2732	1.4	1	sp|Q9UKZ4-2|TEN1_HUMAN	1	HHILNPQSGIIHKGNGENMFISQQPPVISTIMGNGHQR			5.98	305011
194	B4E0Z6	0.9987	cDNA FLJ59809, highly similar to Bone marrow stromal antigen 2	216	9.3	2	tr|B4E0Z6|B4E0Z6_HUMAN	1	AQGTQMGAENGALTGALGCK			5.65	23537
195	B7Z5Y4	0.9987	cDNA FLJ55381, highly similar to Choline transporter-like protein 5	713	2.4	1	tr|B7Z5Y4|B7Z5Y4_HUMAN	8	KPPSIKGDPRTYDPDFK			8.96	80837.6
226a	Q658K5	0.9987	Uncharacterized protein DKFZp761C0417	636	3	1	tr|Q658K5|Q658K5_HUMAN	1	ITLLKAACLDILILRICTR			8.77	69539.9
111	O60315-2	0.9987	Isoform 2 of Zinc finger E-box-binding homeobox 2	1190	3.4	1	sp|O60315-2|ZEB2_HUMAN	0	LKGYHMKDPCSQPEEQGVTSPNIPPVGLPVVSHNGATK	Zinc finger E-box-binding homeobox 2	ZEB2	5.9	136447
230	O00468-2	0.9985	Isoform 2 of Agrin	1963	0.6	1	sp|O00468-2|AGRIN_HUMAN	1	FGALCEAETGR			5.93	214430
240	P20155	0.998	Serine protease inhibitor Kazal-type 2	84	16.7	3	sp|P20155|ISK2_HUMAN	1	TPNCSQYRLPGCPR			9.1	6911.98
251	P81265-2	0.9976	Isoform Short of Polymeric immunoglobulin receptor	539	2.4	1	sp|P81265-2|PIGR_BOVIN	1	GGSVTVSCPYNPK	Polymeric immunoglobulin receptor	PIGR	6.86	80441.3
252	Q08DB5	0.9976	Syntaxin-5	355	7	1	sp|Q08DB5|STX5_BOVIN	1	HLQTHSNTIVVSLQSKLASMSNDFK	Syntaxin-5	STX5	9.22	39546.4
254	Q0Z7W6	0.9976	Thioredoxin-related transmembrane protein 1	278	7.2	1	sp|Q0Z7W6|TMX1_BOVIN	3	VEEEQEADVEDVSEEESESK	Thioredoxin-related transmembrane protein 1	TMX1	4.86	28872.8
273	A7E3V3	0.9976	MICOS complex subunit MIC60	749	1.7	1	tr|A7E3V3|A7E3V3_BOVIN	1	VVSQYHELVVQAR	MICOS complex subunit MIC60	IMMT	6.37	83053.2
274	A7Z067	0.9976	CSF1R protein	964	3.8	1	tr|A7Z067|A7Z067_BOVIN	1	QTSYSFSPWYGFTIHKAK	N/A	CSF1R	5.56	105309
275	E1B778	0.9976	Patched 2	1207	2.8	1	tr|E1B778|E1B778_BOVIN	10	QAPNVAQELSGGCHGFSHKFMHWQEELLLGGMAR	N/A	PTCH2	6.05	130497
280	E1BHP8	0.9976	Olfactory receptor	308	5.5	1	tr|E1BHP8|E1BHP8_BOVIN	6	YVAICHPLHYTTTMNPR	Olfactory receptor	LOC786596	9.3	34807.2
286	E1BP45	0.9976	Uncharacterized protein	384	9.9	1	tr|E1BP45|E1BP45_BOVIN	5	HCWYNYPYQPLTPDLHYYYILELSFYWSLMFSQFTDIK	N/A	CERS6	7.99	44728
287	E1BPY2	0.9976	Equatorin	293	5.9	1	tr|E1BPY2|E1BPY2_BOVIN	1	SAESSTFWGTTSSELKK	N/A	EQTN	4.75	31031.4
301	G3X6N8	0.9976	Uncharacterized protein	337	5.6	1	tr|G3X6N8|G3X6N8_BOVIN	7	RFFGMFTKSIIMNCATYME	N/A	LOC512296	7.31	38159.1
307	V9Z6S6	0.9976	Aquaporin 7	330	8.5	1	tr|V9Z6S6|V9Z6S6_BUBBU	6	TTSHQPGVASLTPVSVYPEDRPSVLYHP	N/A	N/A	9.22	36022
261	Q32P86	0.9976	Beta-defensin 119	83	34.1	2	sp|Q32P86|DB119_BOVIN	0	QSEEPYLYCR+KTEQPYLYCLNYQSCCLQSYMR+KTEQPYLYCLNYQSCCLQSYMRISISGR+ILPWTTPQV+RCCILSRYLTIVPMTIDR	Beta-defensin 119	DEFB119	9.08	7582.76
250	P79331	0.9976	A disintegrin and metalloproteinase with thrombospondin motifs 2	1205	2.2	1	sp|P79331|ATS2_BOVIN	0	LAAAAADPPGGPQGHGAERILAVPVR	A disintegrin and metalloproteinase with thrombospondin motifs 2	ADAMTS2	6.34	107465
259	Q32L79	0.9976	Insulin-like peptide INSL6	205	5.9	2	sp|Q32L79|INSL6_BOVIN	0	LCGDVNWSHVEK	Insulin-like peptide INSL6	INSL6	8.99	21740.7
276	E1BAK6	0.9976	Uncharacterized protein	396	3.8	2	tr|E1BAK6|E1BAK6_BOVIN	0	SQAPGQPGASQWGSR	N/A	DAZAP1	9.01	42367.3
277	E1BBE0	0.9976	Theg spermatid protein	381	3.7	2	tr|E1BBE0|E1BBE0_BOVIN	0	VLEKDVEEGVPEMR	N/A	THEG	8.45	43945.9
288	F1MBE6	0.9976	E2F transcription factor 4	404	7.7	1	tr|F1MBE6|F1MBE6_BOVIN	0	LSPPPGDHDYIYNLDESEGVCDLFDVPVLNL	N/A	E2F4	4.73	43213.8
300	F1N5M9	0.9976	MYCBP associated protein	1009	2.5	1	tr|F1N5M9|F1N5M9_BOVIN	0	KELQSIMAELNFSQQDIDGLEVVGK	N/A	MYCBPAP	7.88	114452
266	Q9XSG3	0.9976	Isocitrate dehydrogenase [NADP] cytoplasmic	414	3.9	1	sp|Q9XSG3|IDHC_BOVIN	0	IQGGSVVEMQGDEMTR	Isocitrate dehydrogenase [NADP] cytoplasmic	IDH1	6.12	46654.2
299	F1N3Q9	0.9976	Polynucleotide kinase 3'-phosphatase	522	8	1	tr|F1N3Q9|F1N3Q9_BOVIN	0	KPVSGMWDHLQEQANEGVPISIGDSVFVGDAAGRPANWAPGR	N/A	PNKP	9.09	57361.7
247	P61603	0.9976	10 kDa heat shock protein, mitochondrial	102	13.7	1	sp|P61603|CH10_BOVIN	0	VLQATVVAVGSGSK	10 kDa heat shock protein, mitochondrial	HSPE1	8.91	10800.5
249	P63171	0.9976	Dynein light chain Tctex-type 1	113	14.2	1	sp|P63171|DYLT1_BOVIN	0	EAIESAIGGNAYQHSK	Dynein light chain Tctex-type 1	DYNLT1	5	12452
255	Q1JQE0	0.9976	SNW domain-containing protein 1	536	2.8	1	sp|Q1JQE0|SNW1_BOVIN	0	QHGGSKRPSDSSRPK	SNW domain-containing protein 1	SNW1	9.53	61374.3
265	Q8MJN0	0.9976	FUN14 domain-containing protein 2	190	11.1	1	sp|Q8MJN0|FUND2_BOVIN	0	AKEQLKIR+TLFGQESGPSAEK	FUN14 domain-containing protein 2	FUNDC2	9.57	20577.5
271	A5PKH9	0.9976	POC1 centriolar protein B	478	2.9	1	tr|A5PKH9|A5PKH9_BOVIN	0	KTEDISDLPSESQR	N/A	WDR51B	6.95	53722.9
281	E1BHZ3	0.9976	Family with sequence similarity 161 member A	661	3.2	3	tr|E1BHZ3|E1BHZ3_BOVIN	0	AANTKPAPCSCNPPTPTVSSR	N/A	FAM161A	8.45	76989.3
282	E1BKJ2	0.9976	Glypican 2	508	9.3	1	tr|E1BKJ2|E1BKJ2_BOVIN	0	GIWAGLPQTVCGDPRVAADLSQEAAPCWTGAGPGRYLSPVVGFQAGK	N/A	GPC2	6.22	53925.2
284	E1BNK4	0.9976	Syntaxin binding protein 5	1152	4.3	1	tr|E1BNK4|E1BNK4_BOVIN	0	SLAQHIPGPGGIEGVKGAASGVVGELAR	N/A	STXBP5	6.98	127542
267	A0A0M4B6N2	0.9976	Binder of sperm 3	140	8.9	2	tr|A0A0M4B6N2|A0A0M4B6N2_BUBBU	0	EMEDIASGAETK	N/A	BSP3	6.73	14270.3
296	F1MUP9	0.9976	Vesicle amine transport 1	402	10.4	1	tr|F1MUP9|F1MUP9_BOVIN	0	AVCGFHLGYLEGEVELVSGVVTR+LQTRPAAPPAPGTGQLTLR	N/A	VAT1	6.03	42840.5
304	Q2KIT8	0.9976	Tissue specific transplantation antigen P35B	321	3.4	2	tr|Q2KIT8|Q2KIT8_BOVIN	0	DADLTDAAQTR	N/A	TSTA3	6.46	36026.8
308a	P60661-2	0.9976	Isoform Smooth muscle of Myosin light polypeptide 6	151	15.9	2	sp|P60661-2|MYL6_BOVIN	0	ALGQNPTNAEVLK+ILYSQCGDVMR	Myosin light polypeptide 6	MYL6	4.56	16798.9
262	Q58DH8	0.9976	Flap endonuclease 1	380	11.6	1	sp|Q58DH8|FEN1_BOVIN	0	HLLSLMGIPYLDAPSEAEASCAALVKAGK+LDDFFKVTGSLSSAK	Flap endonuclease 1	FEN1	8.68	42509.9
263	Q5E9F9	0.9976	26S proteasome regulatory subunit 7	433	3	2	sp|Q5E9F9|PRS7_BOVIN	0	FDDGAGGDNEVQR	26S proteasome regulatory subunit 7	PSMC2	5.71	48633.8
283	E1BLG0	0.9976	Adenylate kinase 8	479	3.1	1	tr|E1BLG0|E1BLG0_BOVIN	0	HVIVLSAPDTVLIER	N/A	AK8	6.38	54886.6
285	E1BNX4	0.9976	cAMP responsive element binding protein 3 like 1	520	2.9	1	tr|E1BNX4|E1BNX4_BOVIN	0	LQGTSGPLLLTEEEK	N/A	CREB3L1	5.07	57101.5
291	F1MH31	0.9976	Uncharacterized protein	2074	0.9	1	tr|F1MH31|F1MH31_BOVIN	0	AAQGSPSPVPSMVQKSPR	N/A	NUP214	8.29	211600
292	F1MKA1	0.9976	Uncharacterized protein	1079	3.6	1	tr|F1MKA1|F1MKA1_BOVIN	0	DQDEEERELIMKLLGSAGSNK+KNFLPPSHLMMGFSFLFK	N/A	NEMF	6.23	123138
295	F1MSL7	0.9976	Uncharacterized protein	652	3.1	1	tr|F1MSL7|F1MSL7_BOVIN	0	THTGEKPYACRDCEKAFSQK	N/A	N/A	9.02	74846.4
290	F1MF62	0.9976	Transcription initiation factor TFIID subunit	1882	2	1	tr|F1MF62|F1MF62_BOVIN	0	LRKMEQEPVMK+VLSSTEILSTDTDSSSAEDSDFEEMGK	Transcription initiation factor TFIID subunit	TAF1	4.93	213346
294	F1MPU1	0.9976	Mediator complex subunit 12 like	2174	1.5	1	tr|F1MPU1|F1MPU1_BOVIN	0	IFWANQNKDNQEVAPNDEAVVTLLCEWAVSCK	N/A	MED12L	8.07	242905
298	F1MZW2	0.9976	Rho guanine nucleotide exchange factor 11	1562	1.5	1	tr|F1MZW2|F1MZW2_BOVIN	0	RLDTTSLERASNPLAAEFK	N/A	ARHGEF11	5.49	172058
243	P60900-2	0.9975	Isoform 2 of Proteasome subunit alpha type-6	227	8.8	1	sp|P60900-2|PSA6_HUMAN	0	AINQGGLTSVAVR	Proteasome subunit alpha type-6	PSMA6	6.34	27399.5
245	Q9C005	0.9974	Protein dpy-30 homolog	99	11.1	2	sp|Q9C005|DPY30_HUMAN	0	QKVDLQSLPTR+VDLQSLPTR	Protein dpy-30 homolog	DPY30	4.84	11249.7
311	P31407	0.9973	V-type proton ATPase subunit B, kidney isoform	513	14.3	1	sp|P31407|VATB1_BOVIN	0	TPVSEDMLGR	V-type proton ATPase subunit B, kidney isoform	ATP6V1B1	5.33	56746.8
317	Q3SZW9	0.9973	DnaJ (Hsp40) related, subfamily B, member 13	316	3.5	2	tr|Q3SZW9|Q3SZW9_BOVIN	0	SIEPGAVETFR	N/A	DNAJB13	7.66	36077.3
246	A6NLE4	0.9973	Small integral membrane protein 23	172	9.6	3	sp|A6NLE4|SIM23_HUMAN	0	QVAAEQVAAQLLERR	Small integral membrane protein 23	SMIM23	4.76	20025.5
312	Q32LD3	0.9973	Ly6/PLAUR domain-containing protein 4	246	5.7	2	sp|Q32LD3|LYPD4_BOVIN	0	SCLPNFVSSESCPR	Ly6/PLAUR domain-containing protein 4	LYPD4	9.06	21923.4
316	Q1JPH2	0.9973	Ras related v-ral simian leukemia viral oncogene homolog A	183	7.7	1	tr|Q1JPH2|Q1JPH2_BOVIN	0	ADQWNVNYVETSAK	N/A	RALA	8.85	11478.9
315	G3N0H2	0.9973	Chromosome 2 open reading frame 16	1737	2	2	tr|G3N0H2|G3N0H2_BOVIN	0	FSNLSPESQQQGVK+KYLSNMLMMGNVLGTTMERK	N/A	C2orf16	9.96	195597
313	Q3SZW1	0.9973	Testis-specific serine/threonine-protein kinase 1	367	3.8	1	sp|Q3SZW1|TSSK1_BOVIN	0	AAEPPWTPEPSSDK	Testis-specific serine/threonine-protein kinase 1	TSSK1B	7.11	41568.6
319	Q6Q137	0.9971	Septin-7	437	27.8	1	sp|Q6Q137|SEPT7_BOVIN	0	FEDYLNAESR	Septin-7	2007-09-01	8.76	50548.8
318	Q32PI5	0.9971	Serine/threonine-protein phosphatase 2A 65 kDa regulatory subunit A alpha isoform	589	1.9	1	sp|Q32PI5|2AAA_BOVIN	0	NLCSDDTPMVR	Serine/threonine-protein phosphatase 2A 65 kDa regulatory subunit A alpha isoform	PPP2R1A	5.03	65159.4
321	Q2TA29	0.9969	Ras-related protein Rab-11A	216	5.1	2	sp|Q2TA29|RB11A_BOVIN	0	AQIWDTAGQER	Ras-related protein Rab-11A	RAB11A	6.14	23983
322	E1BNP8	0.9967	SPT16 homolog, facilitates chromatin remodeling subunit	1047	6	2	tr|E1BNP8|E1BNP8_BOVIN	0	KYETVIMPVFGIATPFHIATIK+STCLLQPTSSALVNATEWPPFVVTLDEVELIHFERVQFHLK	N/A	SUPT16H	5.5	119932
323	P35662	0.9966	Cylicin-1	667	2.4	1	sp|P35662|CYLC1_BOVIN	0	DAVSTDADSESEGDAK	Cylicin-1	CYLC1	9.76	74817.3
324	Q28056	0.9964	Aspartyl/asparaginyl beta-hydroxylase	754	1.5	1	sp|Q28056|ASPH_BOVIN	1	TYQETDDVTYR	Aspartyl/asparaginyl beta-hydroxylase	ASPH	5.05	84998.8
249a	Q969R2-2	0.9964	Isoform 2 of Oxysterol-binding protein 2	915	4.4	2	sp|Q969R2-2|OSBP2_HUMAN	0	ITSNAMINACR+RLEACGPGSSCSSEEEK	Oxysterol-binding protein 2	OSBP2	6.1	101266
328	P02784	0.9961	Seminal plasma protein PDC-109	134	17.2	2	sp|P02784|SFP1_BOVIN	0	HFDCTVHGSLFPWCSLDADYVGR	Seminal plasma protein PDC-109	N/A	5.08	12796.4
128b	P68138	0.9961	Actin, alpha skeletal muscle	377	15.1	4	sp|P68138|ACTS_BOVIN	0	IWHHTFYNELR+QEYDEAGPSIVHRK+SYELPDGQVITIGNER+YPIEHGIITNWDDMEK	Actin, alpha skeletal muscle	ACTA1	5.23	41919.8
329	Q32LM0	0.9961	Endophilin-B1	365	3.9	1	sp|Q32LM0|SHLB1_BOVIN	0	QTEVLLQPNPNAR	Endophilin-B1	SH3GLB1	5.88	40777.2
252	O43236-2	0.996	Isoform 2 of Septin-4	459	5.1	1	sp|O43236-2|SEPT4_HUMAN	0	ESIPFAVIGSNTVVEAR	Septin-4	2004-09-01	5.77	55098.2
248a	Q9P243-2	0.996	Isoform 2 of Zinc finger protein ZFAT	1231	3.5	2	sp|Q9P243-2|ZFAT_HUMAN	0	CPVCSFVYGTK+SNPAEASDLLPPVAGGGDTITHQPDSCK	Zinc finger protein ZFAT	ZFAT	6.9	139034
335	P21782	0.9954	Pleiotrophin	168	9.5	1	sp|P21782|PTN_BOVIN	1	YQFQAWGECDLNTALK	Pleiotrophin	PTN	9.64	15288.7
255a	Q5TBA9	0.9952	Protein furry homolog	3013	2.8	2	sp|Q5TBA9|FRY_HUMAN	0	KVAEQRPGSILYGTHGPLPPLYSVSLALLSCELAR+SSSPDLSSSSKLTASRK	Protein furry homolog	FRY	5.66	338875
256a	Q6ZMP0	0.9952	Thrombospondin type-1 domain-containing protein 4	1018	4	2	sp|Q6ZMP0|THSD4_HUMAN	0	SLTVQPYR+VIDGTPCDQNGTAICVSGQCKSIGCDDYLGSDK	Thrombospondin type-1 domain-containing protein 4	THSD4	7.97	109679
337a	F1MGT1	0.9949	Spectrin repeat containing nuclear envelope protein 1	8760	1.2	4	tr|F1MGT1|F1MGT1_BOVIN	0	IDKVDKAMMGK+IHAVANIGTALKFLEGR+KEHMTLEKGLHLTK+KFEAFQRQVHESLTQLELINK+LQDMYDELMMTIGSR+LQLDQLDERWR+LQSVLEEINCYEPQLRRLK	N/A	SYNE1	5.38	1.00511e+06
336	Q5E956	0.9949	Triosephosphate isomerase	249	10.8	3	sp|Q5E956|TPIS_BOVIN	0	SNVSDAVAQSAR+VVLAYEPVWAIGTGK	Triosephosphate isomerase	TPI1	6.45	26689.5
339	Q32PA4	0.9947	14 kDa phosphohistidine phosphatase	125	27.2	1	sp|Q32PA4|PHP14_BOVIN	0	VSGEIQKKGYDCECLGGGR+VYAAPPSGDPAVETK	14 kDa phosphohistidine phosphatase	PHPT1	5.5	13799.4
258	Q9C0D5-2	0.9945	Isoform 2 of Protein TANC1	1755	1.1	1	sp|Q9C0D5-2|TANC1_HUMAN	0	QAQIVKTSQHLGSGQSAVR	Protein TANC1	TANC1	8.63	202219
340	E1BKZ5	0.9944	Golgin B1	3273	1.2	3	tr|E1BKZ5|E1BKZ5_BOVIN	1	KLQEVLTSRK+LHEDELLQLVTQADVETEMQQK+TKVESEIR	N/A	GOLGB1	4.98	377652

## Sheet: 4-30
entry no.	protein	protein probability	protein description	protein length	percent coverage	tot indep spectra	protein ID	PredHe	peptides	Name	Primary Gene Name	pI	MW
4	P20155	1	Serine protease inhibitor Kazal-type 2	84	16.7	6	sp|P20155|ISK2_HUMAN	1	TPNCSQYRLPGCPR	Serine protease inhibitor Kazal-type 2	SPINK2	9.1	6911.98
19	Q9BS86-2	1	Isoform 2 of Zona pellucida-binding protein 1	350	8	8	sp|Q9BS86-2|ZPBP1_HUMAN	1	EPHYYYQFTAR+YHAAPCNSIYNISFEK+YHAAPCNSIYNISFEKK	Zona pellucida-binding protein 1	ZPBP	9.06	35460.1
21	Q9UI46-2	1	Isoform 2 of Dynein intermediate chain 1, axonemal	168	8.9	3	sp|Q9UI46-2|DNAI1_HUMAN	2	ILTANNPHAPQNIVR	Dynein intermediate chain 1, axonemal	DNAI1	6.4	79282.6
23	Q0VCY1	1	Vesicle-associated membrane protein-associated protein A	249	7.6	2	sp|Q0VCY1|VAPA_BOVIN	1	QDGPVPKPHSVSLSDTETR	Vesicle-associated membrane protein-associated protein A	VAPA	8.8	27725.2
28	Q2KJD2	1	Vesicle-associated membrane protein 3	104	16.5	4	sp|Q2KJD2|VAMP3_BOVIN	1	LQQTQNQVDEVVDIMR+RLQQTQNQVDEVVDIMR	Vesicle-associated membrane protein 3	VAMP3	8.89	11535.3
41	Q2YDG7	1	Sperm acrosome membrane-associated protein 1	279	20.8	5	sp|Q2YDG7|SACA1_BOVIN	1	AFECETLDNNEIVASIR+EVILTSGCPGGESK+YKDSTSLDQSPTDIPGHEDDALSEWNE	Sperm acrosome membrane-associated protein 1	SPACA1	4.42	27993.3
70	A4UAF1	1	Sperm associated antigen 11 isoform D	129	28.8	5	tr|A4UAF1|A4UAF1_BOVIN	1	KSEICSDPWNR+NIICLMQHGTCR+SEICSDPWNR	N/A	SPAG11	9.54	11949.6
71	A5D7M5	1	ADAM3A protein	737	1.8	2	tr|A5D7M5|A5D7M5_BOVIN	1	LVCHWTHSAIVSR	N/A	ADAM3A	6.55	80765.9
72	A5D986	1	Cytosolic sialic acid 9-O-acetylesterase homolog	533	10.3	6	tr|A5D986|A5D986_BOVIN	1	ATVTVTLCR+EPAGAVIWGYGTPR+ILSVSSTQAQQELEDLAK+WHQTADFGYVPNQR	N/A	SIAE	8.51	57276.2
79	E1B748	1	Uncharacterized protein	1002	4.8	2	tr|E1B748|E1B748_BOVIN	1	KQRMVEEIGVELVVLDLPDLPEDQLAR+LYQPEYQEVSTEEQREDISGK	N/A	HYOU1	5.19	107904
86	E1BCW8	1	Anthrax toxin receptor like	570	10.4	6	tr|E1BCW8|E1BCW8_BOVIN	1	ALKDIVDPLETK+ANSVQDTSMICPGIK+GFNNAKNEDEVICR+LQNIVPTGDTYMQEGFKK	N/A	ANTXRL	5.68	59944.7
88	E1BNL3	1	Zonadhesin (gene/pseudogene)	2489	5.5	11	tr|E1BNL3|E1BNL3_BOVIN	1	AGQVLTWR+CQPGSQIECQPYK+GHILSGTTCVPLSECGCTSPGGAYHPVGER+GLEGVSCLSK+LNELSESGCFAADARPPR+TTISTEK+TVDVLPTGVEPFIVEGR+VTAPYEPVDQLR	N/A	ZAN	6.91	272336
92	F1MH99	1	Uncharacterized protein	1336	6.9	12	tr|F1MH99|F1MH99_BOVIN	1	FMQQQSGLPYR+LMQPQDQYPRPCQAQGR+LYDATSSEGSSQGQQVDMR+RQASPESCSNVTVVDLDECSPSSR+SSQAHSSDSILPGYLISPEVR	N/A	N/A	9.26	149729
95	F1MLR1	1	Uncharacterized protein	397	5.8	4	tr|F1MLR1|F1MLR1_BOVIN	1	CQRPFLEHGIMVSGSR+IDYECYR	N/A	N/A	6.05	44030.3
101	F1MVP6	1	Uncharacterized protein	1679	9.2	9	tr|F1MVP6|F1MVP6_BOVIN	1	AEWDTDQWK+GRPSDPLPPKPQPEAK+LCTCKDETLSCVGLSAK+LHDKESSEEDEIFNK+MDCSETHVQLACAK+QPVQNAPTTINVCK	N/A	N/A	4.89	183932
108	F1N343	1	Coiled-coil domain containing 136	1151	7.7	6	tr|F1N343|F1N343_BOVIN	1	EVLENPEDPKWPK+LTELQETYK+MIIAQMQALQELYEASETEQELLQQEQER+MQEEQGQLQEELHR+MQNELEDMDR+RMQEEQGQLQEELHR+YDASQDEQSELLK	N/A	CCDC136	4.7	133235
109	F1N369	1	Uncharacterized protein	325	30.3	26	tr|F1N369|F1N369_BOVIN	1	EPHYYYQFTAR+FFNQQVEVLGR+IVGSPNIPVK+LVLDLSCEVSLLK+RAEPLPEIYYIEGTLQMVWINR+YHAAPCNSIYNISFEK+YHAAPCNSIYNISFEKK+YVVYAYREPHYYYQFTAR	N/A	ZPBP	9.29	36863.8
114	G3X6J2	1	Uncharacterized protein	1459	6.6	12	tr|G3X6J2|G3X6J2_BOVIN	1	DLGYDSEKNINSQIVSLSEKNLR+EQSQAQGQPTDMSLASDNLTYK+HVNVELIQPGSFHER+LESVADKPVHQQPPYPK+REQSQAQGQPTDMSLASDNLTYK+SSQSFHGDKVGTLCITGR	N/A	LOC782251	7.96	161610
152a	Q28056	1	Aspartyl/asparaginyl beta-hydroxylase	754	5.6	2	sp|Q28056|ASPH_BOVIN	1	NAKGGGGNSSSSSSGSPTGCTSGGSSSPGAR+TYQETDDVTYR	Aspartyl/asparaginyl beta-hydroxylase	ASPH	5.05	84998.8
167a	A4IFP2	1	KRT4 protein	549	11.8	5	tr|A4IFP2|A4IFP2_BOVIN	1	FASFIDKVR+GFSCGSAIVGGVK+QCQTLQGSVADAEQR+RAAAENDFVVLK+VQQLQTSVDQHGDSLR	N/A	KRT4	7.47	58046.3
174a	E1BPY2	1	Equatorin	293	9.4	6	tr|E1BPY2|E1BPY2_BOVIN	1	ATTDLNFSLR+SAESSTFWGTTSSELK+SAESSTFWGTTSSELKK	N/A	EQTN	4.75	31031.4
176a	F1MD73	1	Uncharacterized protein	1751	11.8	11	tr|F1MD73|F1MD73_BOVIN	1	CVWDIEVQNNYR+EIFTSYSNR+GSFTSSSNFISIR+GSWGTVCDDSWDTNDANVVCR+LLCLQNHMEAR+QLGCGSAISAPGGAR+TSYLQSLGYSVR	N/A	N/A	5.52	190099
178a	F1MN29	1	Extended synaptotagmin 2	875	6.6	9	tr|F1MN29|F1MN29_BOVIN	1	KINSNPNPLVQMSVGHK+KPLLEINWTGLTNLLDIPGLNGLSDTIILDIISNYLVLPNR	N/A	ESYT2	8.29	97221.5
179a	F1MQJ0	1	Angiotensin-converting enzyme	1226	4.3	12	tr|F1MQJ0|F1MQJ0_BOVIN	1	LEGPFVGSGR+LGFSQPWPEAMR+LNGYQDGGDSWR+MDATEAMIK+YQGVCPPLAR	Angiotensin-converting enzyme	ACE	6.08	141242
193a	Q2NKZ3	1	ADAM metallopeptidase domain 32	747	12.6	11	tr|Q2NKZ3|Q2NKZ3_BOVIN	1	DSASVIYAFVR+EMTLEAVSVIVTQMLGLSLGISYDDPK+KCRCSGAICIMSTK+LICTYPLQTPFLR+NAPFACYEEIQSQTDR+NAPFACYEEIQSQTDRFGNCGK+YTFCPWR	N/A	ADAM32	4.98	80779.4
195a	Q3SZ28	1	Midkine (Neurite growth-promoting factor 2)	143	23.1	5	tr|Q3SZ28|Q3SZ28_BOVIN	1	DCGVGFREGTCGAQTQR+FETWGACDGGTGTK+YKFETWGACDGGTGTK	N/A	MDK	9.75	13389.4
197a	Q58DP6	1	Ribonuclease 4	147	42.2	8	tr|Q58DP6|Q58DP6_BOVIN	1	QHVDPDETGGNDSYCNLMMQR+RVVIACEGNPEVPVHFDK+SICSTTNIQCKNGQMNCHEGVVR+VVIACEGNPEVPVHFDK	N/A	RNASE4	9.05	13912.7
223	Q30KT9	1	Beta-defensin 114	67	79.1	4	tr|Q30KT9|Q30KT9_CANLF	1	IFYYLLHFLCYVTFILPATCTLIDPDQCSNK+IFYYLLHFLCYVTFILPATCTLIDPDQCSNKFGHCRR+RIDICFLPNK+RIDICFLPNKICCIER	Beta-defensin	CBD114	7.77	5696.59
277a	Q30KU6	1	Beta-defensin 107	70	64.3	2	tr|Q30KU6|Q30KU6_CANLF	1	IFFLVSAALILLAHIFSAHGAIHRRMQCQK+IGGCRAELTPLCCKK	Beta-defensin	CBD107	8.9	5100.01
226	Q866B2	1	Toll-like receptor 9	1029	40	21	tr|Q866B2|Q866B2_BOVIN	0	ALEVAPGALLGLGNLTHLSLK+ATRLIELNLSANALKTVDPSWFGSLAGTLK+DVVVLVILRPAAYRSRYVR+ISGAATPAAALGEVDSRVEVWRLPR+KDVVVLVILRPAAYRSR+KTMFVLAHTDR+KVSFAHLHLASSFGSLVSLEK+LDMHGIFFRSLTNITLQPLTR+LEALDLAGNQLKALSNGSLPPGIRLQK+LEGLVLKDSSLYK+LQKLEVSSNSIGFVIPGFFVR+NFPKLHPDTFSHLSR+QRLCRQSVLLWPHQPSGQGSFWANLGIALTR+RLPPSLDTLLLSYNHIVTLAPEDLANLTALR+RVTCGSPGQLQGR+SLTNITLQPLTRLPKLQSLR+TLFENLWASVYSSR+TMFVLAHTDRVSGLLR+TTIFNDLTQLR+VQS…	N/A	tlr9	9.15	113095
237a	P35030-2	1	Isoform 2 of Trypsin-3	260	43.5	4	sp|P35030-2|TRY3_HUMAN	0	CLDAPVLTQAECKASYPGKITNSMFCVGFLEGGK+DADGCEALGTVAVPFDDDDK+DSGGPVVCNGQLQGVVSWGHGCAWK+DSGGPVVCNGQLQGVVSWGHGCAWKNRPGVYTK+LGEHNIKVLEGNEQFINAAK+TWRAARDADGCEALGTVAVPFDDDDK	Trypsin-3	PRSS3	6.56	24279.5
252b	Q08648	1	Sperm-associated antigen 11B	103	75.7	6	sp|Q08648|SG11B_HUMAN	0	APGQGTNGFQLLRHAVK+DLLPPRTPPYQVHISHR+EARGPSFRICVDFLGPR+MRQRLLPSVTSLLLVALLFPGSSQAR+RDLLPPRTPPYQVHISHR	Sperm-associated antigen 11B	SPAG11B	11.08	8750.9
34a	P06744-2	1	Isoform 2 of Glucose-6-phosphate isomerase	569	12.5	4	sp|P06744-2|G6PI_HUMAN	0	ILLANFLAQTEALMR+LLPHKVFEGNRPTNSIVFTKLTPFMLGALVAMYEHK+TFTTQETITNAETAK	Glucose-6-phosphate isomerase	GPI	8.44	63015.9
40a	P0CG47	1	Polyubiquitin-B	229	32.8	5	sp|P0CG47|UBB_HUMAN	0	TITLEVEPSDTIENVK+TLSDYNIQK	Polyubiquitin-B	UBB	6.56	8564.84
56a	P47756-2	1	Isoform 2 of F-actin-capping protein subunit beta	272	15.4	3	sp|P47756-2|CAPZB_HUMAN	0	QMEKDETVSDCSPHIANIGR+SPWSNKYDPPLEDGAMPSAR	F-actin-capping protein subunit beta	CAPZB	5.36	31219.3
62a	P60900	1	Proteasome subunit alpha type-6	246	21.5	3	sp|P60900|PSA6_HUMAN	0	AINQGGLTSVAVR+HITIFSPEGR	Proteasome subunit alpha type-6	PSMA6	6.34	27399.5
17	P46193	1	Annexin A1	346	16.2	8	sp|P46193|ANXA1_BOVIN	0	DIASDTSGDYEK+GDRSEELAVNDDLADSDAR+GLGTDEDTLNEILASR+ILVALCGRD+SEELAVNDDLADSDAR	Annexin A1	ANXA1	6.41	38820.5
57	Q3T0X5	1	Proteasome subunit alpha type-1	263	13.3	3	sp|Q3T0X5|PSA1_BOVIN	0	ALRETLPAEQDLTTK+AQPTQPADEPAEKADEPMEH	Proteasome subunit alpha type-1	PSMA1	6.15	29585.6
190a	G9DAR3	1	Lactoferrin	708	63.4	75	tr|G9DAR3|G9DAR3_BUBBU	0	AAHVEQVLLHQQALFGENGK+AAHVEQVLLHQQALFGENGKNCPDKFCLFK+ADRDQYELLCLNNTR+AFVLECIR+APVDAFKECHLAQVPSHAVVAR+CGLVPVLAENRK+CLQDGAGDVAFVK+CSTSPLLEACAFLTR+DLLFKDSALGFLR+ECHLAQVPSHAVVAR+EKYYGYTGAFR+ESPQTHYYAVAVVK+ETTVFENLPEK+GEADALSLDGGYIYTAGK+GEGENQCACSPREPYFGYSGAFK+GSNFQLDQLQGR+HSSLDCVLRPTEGYLAVAVVK+IPSKVDSALYLGSR+KANEGLTWNSLK+KGSNFQLDQLQGR+KGSNFQLDQLQGRK+KPVTEAQSCHLAVAPNHAVVSLSER+LCALCAGDDQGLDK+LCALCAGDDQG…	N/A	N/A	8.31	75735.3
190c	P24627	1	Lactotransferrin	708	43.2	62	sp|P24627|TRFL_BOVIN	0	APVDAFKECHLAQVPSHAVVAR+CGLVPVLAENRK+CLQDGAGDVAFVK+CSTSPLLEACAFLTR+DLLFKDSALGFLR+ECHLAQVPSHAVVAR+EKYYGYTGAFR+ESPQTHYYAVAVVK+ETTVFENLPEK+GSNFQLDQLQGR+HSSLDCVLRPTEGYLAVAVVK+IPSKVDSALYLGSR+KANEGLTWNSLK+KGSNFQLDQLQGR+KGSNFQLDQLQGRK+LCALCAGDDQGLDK+LCALCAGDDQGLDKCVPNSK+LGGRPTYEEYLGTEYVTAIANLK+LGGRPTYEEYLGTEYVTAIANLKK+LLCLDGTR+LRPVAAEIYGTK+NLLFNDNTECLAK+NLRETAEEVKAR+QAYPNLCQLCK+SRLCALCAGDDQGLDK+SVDGKEDLI…	Lactotransferrin	LTF	8.67	76143.9
24a	O60814	1	Histone H2B type 1-K	126	19.8	10	sp|O60814|H2B1K_HUMAN	0	AMGIMNSFVNDIFER+ESYSVYVYK+KESYSVYVYK	Histone H2B type 1-K	HIST1H2BK	10.32	13759
231	W5NQ55	1	Beta-defensin116	103	78.6	4	tr|W5NQ55|W5NQ55_SHEEP	0	FFVKVATANNVKEESNSNSSLSVTMLSNYSQI+ISVMKPCLMTISILLILVHK+ISVMKPCLMTISILLILVHKTPGGLFRSYYGK+TPGGLFRSYYGKSQEESWNPCQLHQGTCR	Beta-defensin	DEFB116	8.59	9223.41
267a	G3MYQ2	1	Defensin beta 129	169	50.3	6	tr|G3MYQ2|G3MYQ2_BOVIN	0	EHCNMDEKELDK+EHCNMDEKELDKCK+INTIIIPNATIVNSATTNPVNSGK+RRDLGTDSPPPAPPPSYILPT+VVQLIKNYIQNEMLHMLKEDSQEVLK	N/A	DEFB129	9.49	16921.8
13	Q96BH3	1	Epididymal sperm-binding protein 1	223	18.4	5	sp|Q96BH3|ESPB1_HUMAN	0	LWCPTTENMDK+LWCPTTENMDKDGK	Epididymal sperm-binding protein 1	ELSPBP1	6.19	23318.2
28a	P04075-2	1	Isoform 2 of Fructose-bisphosphate aldolase A	418	23.2	7	sp|P04075-2|ALDOA_HUMAN	0	ADDGRPFPQVIK+GILAADESTGSIAK+GILAADESTGSIAKR+QLLLTADDR	Fructose-bisphosphate aldolase A	ALDOA	8.39	39288.8
41a	P0DP23	1	Calmodulin-1	149	71.8	47	sp|P0DP23|CALM1_HUMAN	0	DTDSEEEIREAFR+EADIDGDGQVNYEEFVQMMTAK+EAFRVFDKDGNGYISAAELR+EAFSLFDKDGDGTITTK+MKDTDSEEEIREAFR+SLGQNPTEAELQDMINEVDADGNGTIDFPEFLTMMAR+VFDKDGNGYISAAELR	Calmodulin-1	CALM1	4.09	16706.4
46a	P15259	1	Phosphoglycerate mutase 2	253	16.2	4	sp|P15259|PGAM2_HUMAN	0	FCGWFDAELSEK+HYGGLTGLNKAETAAK+MEFDICYTSVLK+MEFDICYTSVLKR	Phosphoglycerate mutase 2	PGAM2	8.99	28766.2
50a	P19784	1	Casein kinase II subunit alpha'	350	12.6	4	sp|P19784|CSK22_HUMAN	0	EQSQPCADNAVLSSGLTAAR+VYAEVNSLR+YSEVFEAINITNNER	Casein kinase II subunit alpha'	CSNK2A2	8.65	41213.2
52b	P54652	1	Heat shock-related 70 kDa protein 2	639	21	23	sp|P54652|HSP72_HUMAN	0	CQEVINWLDR+DAGTITGLNVLR+FDLTGIPPAPR+IINEPTAAAIAYGLDK+LDKGQIQEIVLVGGSTR+MKEIAEAYLGGK+MVSHLAEEFK+MVSHLAEEFKR+NQVAMNPTNTIFDAK+NQVAMNPTNTIFDAKR+STAGDTHLGGEDFDNR+TTPSYVAFTDTER	Heat shock-related 70 kDa protein 2	HSPA2	5.55	70021
53a	P35527	1	Keratin, type I cytoskeletal 9	623	6.9	3	sp|P35527|K1C9_HUMAN	0	EIETYHNLLEGGQEDFESSGAGK+QGVDADINGLR+TLLDIDNTR	Keratin, type I cytoskeletal 9	KRT9	5.14	62064.3
13	P18203	1	Peptidyl-prolyl cis-trans isomerase FKBP1A	108	29.6	3	sp|P18203|FKB1A_BOVIN	0	GWEEGVAQMSVGQR+RGQTCVVHYTGMLEDGK+RGQTCVVHYTGMLEDGKK	Peptidyl-prolyl cis-trans isomerase FKBP1A	FKBP1A	8.07	11778.4
21	P82292	1	Spermadhesin Z13	116	17.2	14	sp|P82292|Z13_BOVIN	0	ICDTSHAEYTSCTNTMTVK+KICDTSHAEYTSCTNTMTVK	Spermadhesin Z13	N/A	5.58	13383.3
32	Q2T9N7	1	Lysozyme-like protein 4	145	42.1	27	sp|Q2T9N7|LYZL4_BOVIN	0	CHMSCSALLNPDLK+CHMSCSALLNPDLKK+FNPMAVYENSR+GMGAWPSWTLNCQHSDTLAR+NRCHMSCSALLNPDLK+NRCHMSCSALLNPDLKK+RGMGAWPSWTLNCQHSDTLAR+SDFIGYGLFQIR	Lysozyme-like protein 4	LYZL4	8.46	14318.4
34	Q2T9U2	1	Outer dense fiber protein 2	657	23.3	13	sp|Q2T9U2|ODFP2_BOVIN	0	ERAEKSEEYAEQLHVQLADK+GDLELEIIVLNDR+ILKDEMNKEIEAAR+KEELEEVAQELAETEHENTVLR+KIDSLMNAVGCLKSEVK+LAECQDQLQGYER+LAECQDQLQGYERK+LVEAEMDGAAAAK+QMTCSDINTLTR+TRLEADEVAAQLER+VTDLVNQQQTLEEK	Outer dense fiber protein 2	ODF2	7.52	75498.1
44	Q32KL7	1	Sperm equatorial segment protein 1	366	32	24	sp|Q32KL7|SPESP_BOVIN	0	GFTLEIDKK+IADINSQLHHVPLPESYKPEYR+ILCVGHGEETHNLLK+SLALAIAAEHK+SLALAIAAEHKLEK+SPNNANFIGPR+SSGGVYDIITVINMLYNSR+YTHDVGPGDNDVLINPVSEETTTFPTR	Sperm equatorial segment protein 1	SPESP1	5.73	39387.4
64	Q5E946	1	Protein/nucleic acid deglycase DJ-1	189	56.6	21	sp|Q5E946|PARK7_BOVIN	0	AGIKVTVAGLAGKDPVQCSR+DVVICPDASLEDAK+DVVICPDASLEDAKK+DVVICPDASLEDAKKEGPYDVVVLPGGNLGAQNLSESAAVK+GAEEMETVIPVDVMR+IVEVLVGKEVADQVK+KEGPYDVVVLPGGNLGAQNLSESAAVK+MMNGSHYSYSENR+MMNGSHYSYSENRVEK+VTVAGLAGKDPVQCSR	Protein/nucleic acid deglycase DJ-1	PARK7	7.05	19904.1
76	A6QLL8	1	Fructose-bisphosphate aldolase	364	19.8	8	tr|A6QLL8|A6QLL8_BOVIN	0	ADDGRPFPQVIK+AGAAASESLFISNHAY+GILAADESTGSIAK+GILAADESTGSIAKR+IGEHTPSSLAIMENANVLAR+QLLLTADDR	Fructose-bisphosphate aldolase	ALDOA	8.45	39436.1
83	E1B958	1	ALMS1, centrosome and basal body associated protein	3287	2.6	11	tr|E1B958|E1B958_BOVIN	0	LSSDAVTQITTESPGK+TGIAAVSSSSYSQR+TGISTVASTSYSHR+TGVSTVPPSSYSLGEK+TIPYQNSQIVTSR+VFEVPGPADQK	N/A	ALMS1	6.07	367273
111	F6Q0K7	1	Spermatogenesis associated 32	377	10.6	3	tr|F6Q0K7|F6Q0K7_BOVIN	0	AMPPPTEPAVDHAAQPTTDEPEQGKLTK+FLQSPTTSPQPK	N/A	SPATA32	5.07	41985
117	P79343	1	Acrosin	377	29.2	41	tr|P79343|P79343_BOVIN	0	AKRPGVYTSTWSYLNWIASK+EVEWGSNKPVKPPLQER+IDTCQGDSGGPLMCK+ITPPVICGHFIGPGCLPQFR+LQQLIEVLKGK+RLQQLIEVLK+RLQQLIEVLKGK+RPGVYTSTWSYLNWIASK+STNVCAGYPEGK+YSASSEANDIALIK	Acrosin	bovine proacrosine	9.61	41721.9
122	Q2TBS5	1	Serine peptidase inhibitor, Kazal type 2 (Acrosin-trypsin inhibitor)	84	26.2	5	tr|Q2TBS5|Q2TBS5_BOVIN	0	DFNPVCGSDLSTYPNECTLCMK	N/A	SPINK2	6.04	7117.98
128a	A6QQ77	1	Sperm acrosome membrane-associated protein 3	163	35	10	sp|A6QQ77|SACA3_BOVIN	0	ITQEPQGLGSWEAWR+NLNPNVPNLCQMYCSDLLNPNLK+NLNPNVPNLCQMYCSDLLNPNLKDTVICAMK+VLQDFGLEGYR	Sperm acrosome membrane-associated protein 3	SPACA3	5.22	14441.2
130a	P00514	1	cAMP-dependent protein kinase type I-alpha regulatory subunit	380	27.1	16	sp|P00514|KAP0_BOVIN	0	ADSREDEISPPPPNPVVK+EYFEKLEKEEAK+GAISAEVYTEEDAASYVR+KMYEEFLSK+NVLFSHLDDNER+RSENEEFVEVGR+SENEEFVEVGR+SLRECELYVQK+VLGPCSDILKR	cAMP-dependent protein kinase type I-alpha regulatory subunit	PRKAR1A	5.27	42892.7
142a	P23356	1	Ubiquitin carboxyl-terminal hydrolase isozyme L1	252	29	11	sp|P23356|UCHL1_BOVIN	0	CFEKNEAIQAAHDAVAQEGQCR+FSAVALCK+LGVAGQWR+MPFPVNHGTSSEDSLLQDAAK+NEAIQAAHDAVAQEGQCR+QFLSETEKLSPEDR	Ubiquitin carboxyl-terminal hydrolase isozyme L1	UCHL1	5.44	28065
134a	P00829	1	ATP synthase subunit beta, mitochondrial	528	14	6	sp|P00829|ATPB_BOVIN	0	AIAELGIYPAVDPLDSTSR+IMDPNIVGSEHYDVAR+IMNVIGEPIDER+TIAMDGTEGLVR+VALVYGQMNEPPGAR	ATP synthase subunit beta, mitochondrial	ATP5B	5	51563
25a	O95757	1	Heat shock 70 kDa protein 4L	839	2.6	3	sp|O95757|HS74L_HUMAN	0	LSLTQDPVVK+SFDDPIVQTER	Heat shock 70 kDa protein 4L	HSPA4L	5.63	94512.5
29a	P04264	1	Keratin, type II cytoskeletal 1	644	15.1	10	sp|P04264|K2C1_HUMAN	0	FASFIDKVR+FLEQQNQVLQTK+IEISELNR+MSGECAPNVSVSVSTSHTTISGGGSR+SISISVAR+TNAENEFVTIK+TNAENEFVTIKK+WELLQQVDTSTR+YEELQITAGR	Keratin, type II cytoskeletal 1	KRT1	8.15	65907.5
36a	P07900-2	1	Isoform 2 of Heat shock protein HSP 90-alpha	854	30.9	25	sp|P07900-2|HS90A_HUMAN	0	ADLINNLGTIAK+ALLFVPR+AQALRDNSTMGYMAAK+DNSTMGYMAAK+DQVANSAFVER+ELHINLIPNKQDR+ELISNSSDALDK+ELISNSSDALDKIR+FYEQFSK+GVVDSEDLPLNISR+HGLEVIYMIEPIDEYCVQQLKEFEGK+HIYYITGETK+HLEINPDHSIIETLR+KHLEINPDHSIIETLR+LVTSPCCIVTSTYGWTANMER+NPDDITNEEYGEFYK+VILHLKEDQTEYLEER+YIDQEELNK+YYTSASGDEMVSLKDYCTR	Heat shock protein HSP 90-alpha	HSP90AA1	4.94	84528.5
47a	P15531-2	1	Isoform 2 of Nucleoside diphosphate kinase A	177	28.5	8	sp|P15531-2|NDKA_HUMAN	0	GDFCIQVGR+TFIAIKPDGVQR+VMLGETNPADSKPGTIR	Nucleoside diphosphate kinase A	NME1	5.81	17148.7
57a	P48643-2	1	Isoform 2 of T-complex protein 1 subunit epsilon	448	6.5	4	sp|P48643-2|TCPE_HUMAN	0	KQQISLATQMVR+QQISLATQMVR+SIHDALCVIR+WVGGPEIELIAIATGGR	T-complex protein 1 subunit epsilon	CCT5	5.44	59539.8
1	A0JNM6	1	Lysozyme-like protein 1	148	31.8	15	sp|A0JNM6|LYZL1_BOVIN	0	ASLDNYR+CHVACSALMTDDLTDAIICAK+CHVACSALMTDDLTDAIICAKK+ETDGMNYWQGWK+ETDGMNYWQGWKK+IVKETDGMNYWQGWK+NRCHVACSALMTDDLTDAIICAK	Lysozyme-like protein 1	LYZL1	8.13	14880.8
11	P15103	1	Glutamine synthetase	373	7.8	2	sp|P15103|GLNA_BOVIN	0	RLTGFHETSNINDFSAGVANR+YIEEAIEK	Glutamine synthetase	GLUL	6.41	41900.2
12	P17697	1	Clusterin	439	17.1	7	sp|P17697|CLUS_BOVIN	0	ASSIMDELFQDR+IDSLMENDREQSHVMDVMEDSFTR+KLLLSSLEEAK+LYDQLLQSYQQK+RPQDTQYYSPFSSFPR	Clusterin	CLU	5.72	48969.2
15	P33097	1	Aspartate aminotransferase, cytoplasmic	413	20.1	4	sp|P33097|AATC_BOVIN	0	ITWSNPPAQGAR+MAPPSIFAEVPQAQPVLVFKLTADFR+NLEYVATSIHEAVTK+TLSDPELFNEWTGNVK+VGGVQCLGGTGALR	Aspartate aminotransferase, cytoplasmic	GOT1	7.09	46398.9
20	P79345	1	Epididymal secretory protein E1	149	33.6	6	sp|P79345|NPC2_BOVIN	0	AVVHGIVMGIPVPFPIPESDGCK+EVNVSPCPTQPCK+VVVEWELTDDKNQR	Epididymal secretory protein E1	NPC2	7.81	14615.8
43	Q32KL2	1	Proteasome subunit beta type-5	263	11.8	2	sp|Q32KL2|PSB5_BOVIN	0	ATAGAYIASQTVK+VSSDNVADLHDKYSGSTH	Proteasome subunit beta type-5	PSMB5	8.33	22474.3
102	F1MWD3	1	Chaperonin containing TCP1 subunit 5	541	16.6	8	tr|F1MWD3|F1MWD3_BOVIN	0	AFADALEVIPMALAENSGMNPIQTMTEVR+EKFEEMIR+EVNPALGIDCLHK+HQHVIETLIGK+KQQISLATQMVR+QQISLATQMVR+SIHDALCVIR+WVGGPEIELIAIATGGR	N/A	CCT5	5.62	59615
137b	A7E3Q2	1	Heat shock 70kDa protein 1A	636	30.8	29	tr|A7E3Q2|A7E3Q2_BOVIN	0	CQEVINWLDR+DAGTITGLNVLR+FDLTGIPPAPR+IINEPTAAAIAYGLDK+LDKGQIQEIVLVGGSTR+LYQGGPGGGGGSGASGGPTIEEVD+MKEIAEAYLGGK+MVSHLAEEFK+MVSHLAEEFKR+NAVESYTYNIK+NQVAMNPTNTIFDAK+NQVAMNPTNTIFDAKR+STAGDTHLGGEDFDNR+TTPSYVAFTDTER+VQSAVITVPAYFNDSQR+VQVEYKGEIK	N/A	HSPA2	5.5	69808.8
146a	P62157	1	Calmodulin	149	71.8	49	sp|P62157|CALM_BOVIN	0	DTDSEEEIREAFR+EADIDGDGQVNYEEFVQMMTAK+EAFRVFDKDGNGYISAAELR+EAFSLFDKDGDGTITTK+MKDTDSEEEIREAFR+SLGQNPTEAELQDMINEVDADGNGTIDFPEFLTMMAR+VFDKDGNGYISAAELR	Calmodulin	CALM	4.09	16706.4
164a	Q76LV2	1	Heat shock protein HSP 90-alpha	733	33.4	26	sp|Q76LV2|HS90A_BOVIN	0	ADLINNLGTIAK+ALLFVPR+AQALRDNSTMGYMAAK+DNSTMGYMAAK+DQVANSAFVER+ELHINLIPNKQDR+ELISNSSDALDK+ELISNSSDALDKIR+FYEQFSK+GVVDSEDLPLNISR+HGLEVIYMIEPIDEYCVQQLKEFEGK+HIYYITGETK+HLEINPDHSIIETLR+KHLEINPDHSIIETLR+LVTSPCCIVTSTYGWTANMER+NPDDITNEEYGEFYK+VFIMDNCEELIPEYLNFIR+VILHLKEDQTEYLEER+YIDQEELNK+YYTSASGDEMVSLKDYCTR	Heat shock protein HSP 90-alpha	HSP90AA1	4.92	84730.8
186a	G3X6U1	1	Aldehyde dehydrogenase 1 family member A2	501	8.8	3	tr|G3X6U1|G3X6U1_BOVIN	0	IAFTGSTEVGK+ILELIQSGVAEGAK+IVGSPFDPTTEQGPQIDKK	N/A	ALDH1A2	5.84	55098
18	Q99798	1	Aconitate hydratase, mitochondrial	780	6.4	3	sp|Q99798|ACON_HUMAN	0	NAVTQEFGPVPDTAR+VGLIGSCTNSSYEDMGR	Aconitate hydratase, mitochondrial	ACO2	6.85	82425.8
238a	P46167	1	Beta-defensin 9	55	94.5	5	sp|P46167|DEFB9_BOVIN	0	GFCVPIRCPGHR+LALLFLVLSAGSGFTQGVRNFVTCR+QIGTCLAPQIK+RQIGTCLAPQIKCCR	Beta-defensin 9	DEFB9	10.66	4558.47
16	Q96M32	1	Adenylate kinase 7	723	16.4	4	sp|Q96M32|KAD7_HUMAN	0	ELLEAQSIPLR+NYGLTDEEKAEEER	Adenylate kinase 7	AK7	4.67	82658.5
27a	P02545-2	1	Isoform C of Prelamin-A/C	572	7.2	2	sp|P02545-2|LMNA_HUMAN	0	AAYEAELGDAR+LRDLEDSLAR+TALINSTGEEVAMR	Prelamin-A/C	LMNA	6.57	73808.1
54a	P36873-2	1	Isoform Gamma-2 of Serine/threonine-protein phosphatase PP1-gamma catalytic subunit	337	24	8	sp|P36873-2|PP1G_HUMAN	0	AHQVVEDGYEFFAK+FLHKHDLDLICR+IFCCHGGLSPDLQSMEQIR+NVQLQENEIR+TFTDCFNCLPIAAIVDEK	Serine/threonine-protein phosphatase PP1-gamma catalytic subunit	PPP1CC	6.14	36852.6
58a	P49368-2	1	Isoform 2 of T-complex protein 1 subunit gamma	507	11.4	12	sp|P49368-2|TCPG_HUMAN	0	AMTGVEQWPYR+AVAQALEVIPR+EILSEVER+GASKEILSEVER+IPGGIIEDSCVLR+NLQDAMQVCR	T-complex protein 1 subunit gamma	CCT3	6.1	60533.9
59a	P50990-2	1	Isoform 2 of T-complex protein 1 subunit theta	529	24.4	19	sp|P50990-2|TCPQ_HUMAN	0	ALAENSGVKANEVISK+AVDDGVNTFK+FAEAFEAIPR+GSTDNLMDDIER+HFSGLEEAVYR+IAVYSCPFDGMITETK+LATNAAVTVLR+LVPGGGATEIELAK+QYGNEVFLAK+VDQIIMAKPAGGPKPPSGK	T-complex protein 1 subunit theta	CCT8	5.41	59489.4
63a	P61981	1	14-3-3 protein gamma	247	11.1	3	sp|P61981|1433G_HUMAN	0	NVTELNEPLSNEER+YDDMAAAMK	14-3-3 protein gamma	YWHAG	4.8	28302.6
71a	P78371-2	1	Isoform 2 of T-complex protein 1 subunit beta	488	26	16	sp|P78371-2|TCPB_HUMAN	0	DASLMVTNDGATILK+EAVAMESYAK+FRQDLMNIAGTTLSSK+GATQQILDEAER+IHPQTIIAGWR+ILIANTGMDTDKIK+KIHPQTIIAGWR+MLPTIIADNAGYDSADLVAQLR+QDLMNIAGTTLSSK+TPGKEAVAMESYAK+VQDDEVGDGTTSVTVLAAELLR	T-complex protein 1 subunit beta	CCT2	6.02	57357
73a	Q15599-3	1	Isoform 3 of Na(+)/H(+) exchange regulatory cofactor NHE-RF2	226	18.4	2	sp|Q15599-3|NHRF2_HUMAN	0	KGPQGYGFNLHSDKSRPGQYIR+QDPFQESGLHLSPTAAEAK	Na(+)/H(+) exchange regulatory cofactor NHE-RF2	SLC9A3R2	7.8	37413.8
75a	Q5BJF6-10	1	Isoform 10 of Outer dense fiber protein 2	657	10.7	9	sp|Q5BJF6-10|ODFP2_HUMAN	0	GDLELEIIVLNDR+LAECQDQLQGYER+LAECQDQLQGYERK+LVEAEMDGAAAAK+TRLEADEVAAQLER+VTDLVNQQQTLEEK	Outer dense fiber protein 2	ODF2	7.53	95401.3
78a	Q8IUR6-3	1	Isoform 3 of CREB3 regulatory factor	641	8.5	2	sp|Q8IUR6-3|CRERF_HUMAN	0	QEIVNRVQNPRDER+TPTLAQLNSEDSQSVSDSLYYPDSLFSVKQNPLPSSFPGK	CREB3 regulatory factor	CREBRF	4.76	72148.8
80a	Q8TF09	1	Dynein light chain roadblock-type 2	96	29.2	5	sp|Q8TF09|DLRB2_HUMAN	0	DIDPQNDLTFLR+GVIGTMVVNAEGIPIR	Dynein light chain roadblock-type 2	DYNLRB2	7.13	10723.4
86a	Q9C0G6	1	Dynein heavy chain 6, axonemal	4158	1.3	4	sp|Q9C0G6|DYH6_HUMAN	0	KKFGPLGWNICYEFNDSDR+KMQIHRPYVEVFSPSPPK+QKLHIVLCMSPVGEAFR	Dynein heavy chain 6, axonemal	DNAH6	5.72	475983
87a	Q9NTM9	1	Copper homeostasis protein cutC homolog	273	9.9	5	sp|Q9NTM9|CUTC_HUMAN	0	ILEGSGATEFHCSAR+IVVMPGGGITDR	Copper homeostasis protein cutC homolog	CUTC	8.47	29341
4	E1BLK7	1	Mitochondria-eating protein	537	15.6	5	sp|E1BLK7|MIEAP_BOVIN	0	EYNANSCDQNLNHCLELIEQVAK+LLPWLEASFTAASLGKPVDSK+SAISLLAAEEEINQLKK+SLQDKLESWLR+VPSLQDTFDKDR	Mitochondria-eating protein	SPATA18	9.04	60583.5
19	P61585	1	Transforming protein RhoA	193	9.8	3	sp|P61585|RHOA_BOVIN	0	EVFEMATR+LVIVGDGACGK	Transforming protein RhoA	RHOA	5.83	21442.7
26	Q2KID4	1	Dynein light chain 1, axonemal	190	24.2	5	sp|Q2KID4|DNAL1_BOVIN	0	HSAEGNWVEEATK+LAELPCLEDLVFVGNPLEEK+MDASLSTLSNCEK	Dynein light chain 1, axonemal	DNAL1	5.64	21404.7
27	Q2KIU7	1	Radial spoke head protein 9 homolog	276	10.9	4	sp|Q2KIU7|RSPH9_BOVIN	0	GNALVVLR+NYGYIYVGTGEK+TPFGPINVNR	Radial spoke head protein 9 homolog	RSPH9	5.41	31293.9
36	Q2TA29	1	Ras-related protein Rab-11A	216	10.2	2	sp|Q2TA29|RB11A_BOVIN	0	AQIWDTAGQER+VVLIGDSGVGK	Ras-related protein Rab-11A	RAB11A	6.14	23983
45	Q32KS2	1	Dynein intermediate chain 1, axonemal	702	6.1	5	sp|Q32KS2|DNAI1_BOVIN	0	ILTANNPHAPQNIVR+MTSMESQSDDITK+MVNQNTYDDVAQDFK	Dynein intermediate chain 1, axonemal	DNAI1	6.2	79894.5
51	Q32PB1	1	Profilin-3	137	59.9	12	sp|Q32PB1|PROF3_BOVIN	0	CCVIRDHLLAEGDGVLDAR+CVWASRPGGLLAAISPQEVGVLTGPDR+DHLLAEGDGVLDAR+IDDVAIVGHSDNR+STFLQAGLCVAGR+TMHELIHGLR	Profilin-3	PFN3	9.04	14628.9
55	Q3T064	1	Ropporin-1	212	21.7	4	sp|Q3T064|ROP1_BOVIN	0	IVCEVLSSDHDSGPPR+MLNYIEQEVIGPDGLIK+QICIPPELPELLK	Ropporin-1	ROPN1	5.19	23968.7
60	Q3ZBH0	1	T-complex protein 1 subunit beta	535	30.8	21	sp|Q3ZBH0|TCPB_BOVIN	0	DASLMVTNDGATILK+EAVAMESYAK+FRQDLMNIAGTTLSSK+GATQQILDEAER+IHPQTIIAGWR+ILIANTGMDTDKIK+KIHPQTIIAGWR+MLPTIIADNAGYDSADLVAQLR+QALLNSAVDHGSDEVK+QALLNSAVDHGSDEVKFR+QDLMNIAGTTLSSK+TPGKEAVAMESYAK+TVYGGGCSEMLMAHAVTQLASR+VQDDEVGDGTTSVTVLAAELLR	T-complex protein 1 subunit beta	CCT2	6.19	57344.1
61	Q3ZBT1	1	Transitional endoplasmic reticulum ATPase	806	25.8	17	sp|Q3ZBT1|TERA_BOVIN	0	AHVIVMAATNRPNSIDPALR+AHVIVMAATNRPNSIDPALRR+AIANECQANFISIK+EVDIGIPDATGR+GPELLTMWFGESEANVR+GVLFYGPPGCGK+KYEMFAQTLQQSR+LADDVDLEQVANETHGHVGADLAALCSEAALQAIR+LIVDEAINEDNSVVSLSQPK+MTNGFSGADLTEICQR+NAPAIIFIDELDAIAPK+VHLGDVISIQPCPDVK+VHLGDVISIQPCPDVKYGK+WALSQSNPSALR	Transitional endoplasmic reticulum ATPase	VCP	5.13	89198.6
97	F1MNH2	1	Radial spoke head 1 homolog	270	8.5	3	tr|F1MNH2|F1MNH2_BOVIN	0	HGQGTFIYPDGSR+YEGEWADDLR	N/A	RSPH1	4.38	30633.9
104	F1MYG5	1	Lamin A/C	664	6.1	2	tr|F1MYG5|F1MYG5_BOVIN	0	AAYEAELGDAR+LRDLEDSLAR+TALINSTGEEVAMR	N/A	LMNA	6.94	74126.4
105	F1MYH5	1	A-kinase anchoring protein 4	848	7.5	10	tr|F1MYH5|F1MYH5_BOVIN	0	AVISPDGECSMDDLSFYVNR+ERQLDEAVGNMAR+LSSLVIQMAR+QLDEAVGNMAR+SDREEEQGQDNREVDFVGGMK	N/A	AKAP4	6.23	94002.3
116	H7BWV5	1	CutC copper transporter	273	9.9	5	tr|H7BWV5|H7BWV5_BOVIN	0	ILEGSGATEFHCSAR+IVVMPGGGITDR	N/A	CUTC	8.53	29273.8
149a	P63103	1	14-3-3 protein zeta/delta	245	26.5	19	sp|P63103|1433Z_BOVIN	0	FLIPNASQAESK+GIVDQSQQAYQEAFEISK+KGIVDQSQQAYQEAFEISK+SVTEQGAELSNEER+YDDMAACMK+YLAEVAAGDDK	14-3-3 protein zeta/delta	YWHAZ	4.73	27745.1
150a	P68399	1	Casein kinase II subunit alpha	391	32.7	9	sp|P68399|CSK21_BOVIN	0	ALDYCHSMGIMHR+EAMEHPYFYTVVKDQAR+EYWDYESHVVEWGNQDDYQLVR+FNDILGR+FVHSENQHLVSPEALDFLDK+GGPNIITLADIVKDPVSR+KEPFFHGHDNYDQLVR+TPALVFEHVNNTDFK	Casein kinase II subunit alpha	CSNK2A1	7.29	45143.6
151a	P79136	1	F-actin-capping protein subunit beta	301	21.6	4	sp|P79136|CAPZB_BOVIN	0	QMEKDETVSDCSPHIANIGR+SPWSNKYDPPLEDGAMPSAR+VGTADYGGASDQSDQQLDCALDLMR	F-actin-capping protein subunit beta	CAPZB	6.01	33741.3
159a	Q3MHR3	1	Dynein light chain 2, cytoplasmic	89	68.5	14	sp|Q3MHR3|DYL2_BOVIN	0	AVIKNADMSEDMQQDAVDCATQAMEK+HFIYFYLGQVAILLFKSG+KYNPTWHCIVGR+NADMSEDMQQDAVDCATQAMEK+NADMSEDMQQDAVDCATQAMEKYNIEK+YNPTWHCIVGR	Dynein light chain 2, cytoplasmic	DYNLL2	6.81	10349.8
159b	P61285	1	Dynein light chain 1, cytoplasmic	89	59	11	sp|P61285|DYL1_BOVIN	0	KYNPTWHCIVGR+NADMSEEMQQDSVECATQALEK+NADMSEEMQQDSVECATQALEKYNIEK+YNIEKDIAAHIK+YNPTWHCIVGR	Dynein light chain 1, cytoplasmic	DYNLL1	6.89	10365.9
160a	Q3SZB7	1	Fructose-1,6-bisphosphatase 1	338	38.8	14	sp|Q3SZB7|F16P1_BOVIN	0	AGGMATTGKETVLDIVPTDIHQK+AGIAHLYGIAGTTNVTGDQVKK+DFDPALTEYVQR+DFDPALTEYVQRK+GSIYSLNEGYAK+KAGIAHLYGIAGTTNVTGDQVK+KGSIYSLNEGYAK+LLYECNPMAYVIEK+SPIILGSPEDVTEFLEIYKK+TLVYGGIFMYPANK+YVGSMVADVHR	Fructose-1,6-bisphosphatase 1	FBP1	6.51	36597.2
162a	Q3T0K2	1	T-complex protein 1 subunit gamma	545	12.5	13	sp|Q3T0K2|TCPG_BOVIN	0	AMTGVEQWPYR+AVAQALEVIPR+EILSEVER+GASKEILSEVER+IPGGIIEDSCVLR+NLQDAMQVCR+TAVETAVLLLR	T-complex protein 1 subunit gamma	CCT3	6.38	60585.9
181a	F1MTV1	1	Hyaluronidase	553	26.8	26	tr|F1MTV1|F1MTV1_BOVIN	0	DESVELVLQK+DVYRDESVELVLQK+FQLPPDLR+FSDTFYCSCYANIHCK+FSDTFYCSCYANIHCKK+LGYYPHIDEK+MCSQVLCHNEGVCTR+NDIAYYIPNDSVGLAVIDWENWRPTWAR+NVHSVNVCMAEDICIDSPVK+SATGQFITLFYADR+SFMQETLK+YTVPGTVTLEDLQK	Hyaluronidase	SPAM1	8.55	58346.4
182a	F1MWF0	1	Huntingtin interacting protein 1	1037	5.8	5	tr|F1MWF0|F1MWF0_BOVIN	0	AVNQATAEVVASTISGK+EIAASTAQLVAASK+TSELEAELAEQQHLR+YNELVQNHAALLRK	N/A	HIP1	5.34	116494
42a	P10412	1	Histone H1.4	219	12.7	10	sp|P10412|H14_HUMAN	0	ALAAAGYDVEK+ALAAAGYDVEKNNSR+ASGPPVSELITK	Histone H1.4	HIST1H1E	11.03	21734.1
127a	A5PK61	1	Histone H3.3C	136	43.4	7	sp|A5PK61|H3C_BOVIN	0	EIAQDFKTDLR+FQSAAIGALQEASEAYLVGLFEDTNLCAIHAK+STELLIR+YRPGTVALR	Histone H3.3C	H3F3C	11.49	15376
127b	P68432	1	Histone H3.1	136	43.4	7	sp|P68432|H31_BOVIN	0	EIAQDFKTDLR+FQSSAVMALQEACEAYLVGLFEDTNLCAIHAK+STELLIR+YRPGTVALR	Histone H3.1	N/A	11.13	15272.9
129a	A7MAZ5	1	Histone H1.3	221	12.7	10	sp|A7MAZ5|H13_BOVIN	0	ALAAAGYDVEK+ALAAAGYDVEKNNSR+ASGPPVSELITK	Histone H1.3	HIST1H1D	10.97	22022.5
147b	G3N081	1	Histone H4	94	28.7	16	tr|G3N081|G3N081_BOVIN	0	DNIQGITKPAIR+ISGLIYEETR+RISGLIYEETR+RVLRDNIQGITKPAIR	Histone H4	LOC100337473	11.47	10451.4
172a	E1BK75	1	Histone H2B	127	19.7	3	tr|E1BK75|E1BK75_BOVIN	0	AMSIMNSFVSDIFER+KESYSIYIYK	Histone H2B	HIST1H2BA	10.24	14226.6
33b	P13929-2	1	Isoform 2 of Beta-enolase	406	21.2	25	sp|P13929-2|ENOB_HUMAN	0	AAVPSGASTGIYEALELR+FGANAILGVSLAVCK+LAQSNGWGVMVSHR+SGETEDTFIADLVVGLCTGQIK+VNQIGSVTESLQACK+VVIGMDVAASEFYR	Beta-enolase	ENO3	7.73	46855.7
44a	P13645	1	Keratin, type I cytoskeletal 10	584	10.1	6	sp|P13645|K1C10_HUMAN	0	ALEESNYELEGK+GSLGGGFSSGGFSGGSFSR+LASYLDKVR+LENEIQTYR+LKYENEVALR	Keratin, type I cytoskeletal 10	KRT10	5.13	58827.1
45a	P13861-2	1	Isoform 2 of cAMP-dependent protein kinase type II-alpha regulatory subunit	382	25.9	14	sp|P13861-2|KAP2_HUMAN	0	AATIVATSEGSLWGLDR+CLVMDVQAFER+GQYFGELALVTNKPR+GTYDILVTK+GTYDILVTKDNQTR+MKIVDVIGEK+NISHYEEQLVK+RVSVCAETYNPDEEEEDTDPR	cAMP-dependent protein kinase type II-alpha regulatory subunit	PRKAR2A	4.96	45387.2
76a	Q5T4S7-2	1	Isoform 2 of E3 ubiquitin-protein ligase UBR4	5204	1.5	2	sp|Q5T4S7-2|UBR4_HUMAN	0	DNPEATQQMNDLIIGKVSTALK+GALDNLLSQLIAELGMDK	E3 ubiquitin-protein ligase UBR4	UBR4	5.7	573841
81a	Q8WUD1	1	Ras-related protein Rab-2B	216	22.9	3	sp|Q8WUD1|RAB2B_HUMAN	0	EHGLIFMETSAK+LQIWDT+LQIWDTAGQESFR+TACNVEEAFINTAK	Ras-related protein Rab-2B	RAB2B	7.69	24214.4
6	P00570	1	Adenylate kinase isoenzyme 1	194	29.4	7	sp|P00570|KAD1_BOVIN	0	ATEPVIAFYEK+ATEPVIAFYEKR+GQLVPLETVLDMLR+IIFVVGGPGSGK+IIFVVGGPGSGKGTQCEK+YGYTHLSTGDLLR	Adenylate kinase isoenzyme 1	AK1	8.4	21663.9
22	Q08DD1	1	Arylsulfatase A	507	10.5	5	sp|Q08DD1|ARSA_BOVIN	0	FTDFYVPVSLCTPSR+FTDFYVPVSLCTPSRAALLTGRLPVR+HTLFFYSAYPDEVR+MGLYPGVLEPSSR	Arylsulfatase A	ARSA	5.09	52038
59	Q3ZBD7	1	Glucose-6-phosphate isomerase	557	23	12	sp|Q3ZBD7|G6PI_BOVIN	0	AITDVINIGIGGSDLGPLMVTEALKPYSSEGPR+DVMPEVNR+ILLANFLAQTEALMR+NLVTETVMQMLVDVAK+SNAPILVDGKDVMPEVNR+TFTTQETITNAETAK+TLATLNPESSLFIIASK+VWFVSNIDGTHIAK	Glucose-6-phosphate isomerase	GPI	7.45	62723.5
99	F1MSI2	1	Agrin	2032	6.1	6	tr|F1MSI2|F1MSI2_BOVIN	0	CERPPPGPVCGSDGVTYGSSCELR+EPLFVGGAPDFSKLAR+FGALCEAETGR+FGPTCADEKDPCQPNPCHGAAPCR+FNAVCLSR+SKEPVALGAWTR+SPVCGSDGVTYR+VCGSDGVTYGNECQLR	N/A	AGRN	5.79	213162
131a	P00515	1	cAMP-dependent protein kinase type II-alpha regulatory subunit	401	40.1	17	sp|P00515|KAP2_BOVIN	0	AATIVATSEGSLWGLDR+CLVMDVQAFER+GQYFGELALVTNKPR+GTYDILVTK+GTYDILVTKDNQTR+MKIVDVIGEK+NISHYEEQLVK+NLDPEQLSQVLDAMFER+RVSVCAETYNPDEEEEDTDPR+SVGQYDNHGSFGELALMYNTPR+TVKVDEHVIDQGDDGDNFYVIER+VDEHVIDQGDDGDNFYVIER	cAMP-dependent protein kinase type II-alpha regulatory subunit	PRKAR2A	4.8	44962.7
132a	P00517	1	cAMP-dependent protein kinase catalytic subunit alpha	351	10.3	8	sp|P00517|KAPCA_BOVIN	0	KVEAPFIPK+KWENPAQNTAHLDQFER+NLLQVDLTKR+WENPAQNTAHLDQFER	cAMP-dependent protein kinase catalytic subunit alpha	PRKACA	8.72	40488.5
143a	P52174	1	Nucleoside diphosphate kinase A 1	152	33.3	9	sp|P52174|NDKA1_BOVIN	0	GDFCIQVGR+TFIAIKPDGVQR+VMLGETNPADSKPGTIR	Nucleoside diphosphate kinase A 1	NME1-1	7.12	17129.8
144a	P60712	1	Actin, cytoplasmic 1	375	13.6	5	sp|P60712|ACTB_BOVIN	0	DSYVGDEAQSKR+GYSFTTTAER+QEYDESGPSIVHR+SYELPDGQVITIGNER	Actin, cytoplasmic 1	ACTB	5.29	41736.7
165a	Q9XSJ4	1	Alpha-enolase	434	63.6	57	sp|Q9XSJ4|ENOA_BOVIN	0	AAVPSGASTGIYEALELR+AAVPSGASTGIYEALELRDNDKTR+DATNVGDEGGFAPNILENK+DATNVGDEGGFAPNILENKEALELLK+DYPVVSIEDPFDQDDWEAWQK+FGANAILGVSLAVCK+FTASAGIQVVGDDLTVTNPK+FTASAGIQVVGDDLTVTNPKR+GNPTVEVDLFTAK+HIADLAGNAEVILPVPAFNVINGGSHAGNK+IDKLMIEMDGTENK+IGAEVYHNLK+LAMQEFMILPVGAENFR+LAQSNGWGVMVSHR+LMIEMDGTENK+SFIRDYPVVSIEDPFDQDDWEAWQK+SGETEDTFIADLVVGLCTGQIK+SGKYDLDFKSPDDPSR+VNQIGSVTESIQACK+VVIGMDVAASEFYR+YDLDFKSPDDPSR+…	Alpha-enolase	ENO1	6.37	47194.9
180a	F1MR86	1	Four and a half LIM domains 1	296	18.6	5	tr|F1MR86|F1MR86_BOVIN	0	FTAVEDQYYCVDCYK+GCLKPIVAGDQNVEYK+GEDFYCVTCHEAK+YWHDTCFR	N/A	FHL1	8.83	33593.6
16	P38657	1	Protein disulfide-isomerase A3	505	15.2	4	sp|P38657|PDIA3_BOVIN	0	IFRDGEESGAYDGPR+MDATANDVPSPYEVR+RLALFPGLALLLAAARLAAASDVLELTDDNFESR+SEPIPESNDGPVK	Protein disulfide-isomerase A3	PDIA3	5.78	54398.4
84	E1B9P4	1	Epididymal sperm binding protein 1	223	67.7	50	tr|E1B9P4|E1B9P4_BOVIN	0	ANSLSPWCSTR+ENLLWCATSYNYDR+ENLLWCATSYNYDRDHTWVYC+GKPHNGCITDGSLFGR+GSKENLLWCATSYNYDR+ISSLVPGFPCHFPFNYK+KDSCIFPFTYK+LWCPTTENMDK+LWCPTTENMDKDGK+LWCPTTENMDKDGKWSLCADTR+QWCSVTSSFDEK+QWCSVTSSFDEKQQWK+WKHCLTEDYPR+WSLCADTR+YCETNEYGGNSFSKPCIFPATYR	N/A	ELSPBP1	8.29	23403.2
145a	P61287	1	Serine/threonine-protein phosphatase PP1-gamma catalytic subunit	323	22.6	9	sp|P61287|PP1G_BOVIN	0	AHQVVEDGYEFFAK+FLHKHDLDLICR+IFCCHGGLSPDLQSMEQIR+NVQLQENEIR+TFTDCFNCLPIAAIVDEK	Serine/threonine-protein phosphatase PP1-gamma catalytic subunit	PPP1CC	6.14	36852.6
19	A0A059TZ07	1	Lipocalin 9	193	44	5	tr|A0A059TZ07|A0A059TZ07_CAPHI	0	FSNQDPCYAR+IFIESIQVIEDSGLK+IFIESIQVIEDSGLKLSFHFMLHAECTDVAMVCGKTGK+LSFHFMLHAECTDVAMVCGKTGK+MALLLLSLGLGLVCAQDFNPR+MALLLLSLGLGLVCAQDFNPRR+VSGTWYSISMAADNR	N/A	N/A	8.36	20341
20	A0A059U2L1	1	Lipocalin	180	86.7	5	tr|A0A059U2L1|A0A059U2L1_CAPHI	0	AVEQGLSVSDVQLLTK+EDLGLQNFNLTQFSGMWYEIALASNLEHQSSSPGR+KMGAVIVEQDGPHLGLTSVSDHMNLCMK+KMGAVIVEQDGPHLGLTSVSDHMNLCMKEK+LPLDSGGKEVIVVATDYKTYAVISIVPHGGEKPSR+MGAVIVEQDGPHLGLTSVSDHMNLCMKEKNQAVK+MRGSLLAALLGLLVMLAAGK+TLEHNEKATEKFVEK	N/A	N/A	6.23	17614.1
6	P40925-2	1	Isoform 2 of Malate dehydrogenase, cytoplasmic	245	15.2	3	sp|P40925-2|MDHC_HUMAN	0	SAPSIPKENFSCLTR+VIVVGNPANTNCLTASK	Malate dehydrogenase, cytoplasmic	MDH1	6.89	36294.9
8	P61978-2	1	Isoform 2 of Heterogeneous nuclear ribonucleoprotein K	464	8.5	2	sp|P61978-2|HNRPK_HUMAN	0	HESGASIKIDEPLEGSEDR+IDEPLEGSEDR	Heterogeneous nuclear ribonucleoprotein K	HNRNPK	5.39	50976.2
10	Q1ZYL8-2	1	Isoform 2 of Izumo sperm-egg fusion protein 4	214	11.8	6	sp|Q1ZYL8-2|IZUM4_HUMAN	0	EQVHLIQNAIIESR	Izumo sperm-egg fusion protein 4	IZUMO4	7.3	25009.4
35a	P07205	1	Phosphoglycerate kinase 2	417	23.7	25	sp|P07205|PGK2_HUMAN	0	AEPDKIEAFR+IKAEPDKIEAFR+LGDVYVNDAFGTAHR+NMLDKVNEMIIGGGMAYTFLK+VDFNVPMKK+VLNNMEIGASLFDEEGAK+VSHVSTGGGASLELLEGK+WNTEDKVSHVSTGGGASLELLEGK	Phosphoglycerate kinase 2	PGK2	8.74	44664.9
35b	P00558-2	1	Isoform 2 of Phosphoglycerate kinase 1	389	26.5	24	sp|P00558-2|PGK1_HUMAN	0	AHSSMVGVNLPQK+DVLFLKDCVGPEVEK+GCITIIGGGDTATCCAK+LGDVYVNDAFGTAHR+SVVLMSHLGRPDGVPMPDK+VSHVSTGGGASLELLEGK+WNTEDKVSHVSTGGGASLELLEGK	Phosphoglycerate kinase 1	PGK1	8.3	44483.5
55a	P40227	1	T-complex protein 1 subunit zeta	531	15.7	14	sp|P40227|TCPZ_HUMAN	0	AQAALAVNISAAR+EMDRETLIDVAR+GLQDVLR+IITEGFEAAKEK+MLVSGAGDIK+QADLYISEGLHPR+VLAQNSGFDLQETLVK	T-complex protein 1 subunit zeta	CCT6A	6.25	57893
77a	Q86TE4-4	1	Isoform 4 of Leucine zipper protein 2	260	9.6	4	sp|Q86TE4-4|LUZP2_HUMAN	0	AMKETVQLCLTSVFR+AQQLTDLEQK+ETVQLCLTSVFR	Leucine zipper protein 2	LUZP2	8.81	36865.1
83a	Q96RQ9-2	1	Isoform 2 of L-amino-acid oxidase	589	6.5	12	sp|Q96RQ9-2|OXLA_HUMAN	0	IYFAGEHTAYPHGWVETAVK+VLSDAGHKVTILEADNR+VTILEADNR	L-amino-acid oxidase	IL4I1	8.8	60715.2
2	A5PK65	1	D-dopachrome decarboxylase	118	19.5	3	sp|A5PK65|DOPD_BOVIN	0	ELDLAEDR+LCAATAAILSKPEDR	D-dopachrome decarboxylase	DDT	7.17	12745.8
7	P01000	1	Acrosin inhibitor 1	63	36.5	5	sp|P01000|IAC1_BOVIN	0	EYNPICDSAAK+TYSNECTFCNEK	Acrosin inhibitor 1	N/A	4.25	7379.04
10	P13696	1	Phosphatidylethanolamine-binding protein 1	187	70.6	20	sp|P13696|PEBP1_BOVIN	0	GNNISSGTVLSDYVGSGPPK+GNNISSGTVLSDYVGSGPPKGTGLHR+KYELGAPVAGTCYQAEWDDYVPK+LYTLVLTDPDAPSR+NRPTSITWDGLDPGK+NRPTSITWDGLDPGKLYTLVLTDPDAPSR+WSGPLSLQEVDERPQHPLQVK+YGGAEVDELGK+YVWLVYEQEGPLK+YVWLVYEQEGPLKCDEPILSNR	Phosphatidylethanolamine-binding protein 1	PEBP1	7.39	20854.5
18	P60986	1	Prolactin-inducible protein homolog	145	62.3	2	sp|P60986|PIP_BOVIN	0	ELGICPDDWAVIPIK+FTSCLCNNYPR+FTSCLCNNYPRRFFWDLQTNSTVR+ITAVVDVIR	Prolactin-inducible protein homolog	PIP	4.71	13441.5
24	Q17QK3	1	Carboxypeptidase Q	472	23.9	16	sp|Q17QK3|CBPQ_BOVIN	0	AIEIMQQNLK+GDGLENVHLEPVKIPHWER+GEESAVMLEPR+IPTACITVEDAEMMSR+LALLVDTVGPR+SIINLTVYGK+SVASFSIYSPHTGIQEYQK+TFQEIKEEIAHYGDVAK	Carboxypeptidase Q	CPQ	5.31	46758.3
38	Q2TBG8	1	Ubiquitin carboxyl-terminal hydrolase isozyme L3	230	9.6	3	sp|Q2TBG8|UCHL3_BOVIN	0	FLEESASMSPEER+YLENYDAIR	Ubiquitin carboxyl-terminal hydrolase isozyme L3	UCHL3	4.84	26181.6
50	Q32PA4	1	14 kDa phosphohistidine phosphatase	125	20.8	3	sp|Q32PA4|PHP14_BOVIN	0	GYDCECLGGGR+VYAAPPSGDPAVETK	14 kDa phosphohistidine phosphatase	PHPT1	5.5	13799.4
56	Q3T0D0	1	Heterogeneous nuclear ribonucleoprotein K	464	4.1	2	sp|Q3T0D0|HNRPK_BOVIN	0	HESGASIKIDEPLEGSEDR+IDEPLEGSEDR	Heterogeneous nuclear ribonucleoprotein K	HNRNPK	5.14	51019.2
58	Q3T145	1	Malate dehydrogenase, cytoplasmic	334	12.6	4	sp|Q3T145|MDHC_BOVIN	0	GEFITTVQQR+SAPSIPKENFSCLTR+VIVVGNPANTNCLTASK	Malate dehydrogenase, cytoplasmic	MDH1	6.15	36307
63	Q58D31	1	Sorbitol dehydrogenase	356	53.1	18	sp|Q58D31|DHSO_BOVIN	0	AKEVGADFILQISNESPQEIAK+AMGAAQVVVTDLSASR+HLQPGDRVAIEPGAPR+IGDFVVKKPMVLGHEASGTVVK+LENYPIPEPGPNEVLLK+LPDNVTFEEGALIEPLSVGIHACR+MHSVGICGSDVHYWQHGR+VLVCGAGPIGLVSLLAAK+YCNTWPMAISMLASK+YNLSPTIFFCATPPDDGNLCR	Sorbitol dehydrogenase	SORD	7.14	38099.1
65	Q5EA79	1	Aldose 1-epimerase	342	13.2	5	sp|Q5EA79|GALM_BOVIN	0	GTFTLDGKEYK+QPYFGAVVGR+VLSNGVEFSR+VSPDGEEGYPGELK	Aldose 1-epimerase	GALM	5.89	37614.4
68	A0A0M4B6N2	1	Binder of sperm 3	140	8.9	4	tr|A0A0M4B6N2|A0A0M4B6N2_BUBBU	0	EMEDIASGAETK	N/A	BSP3	6.73	14270.3
91	F1MGY9	1	Aspartylglucosaminidase	348	18.4	8	tr|F1MGY9|F1MGY9_BOVIN	0	FVPSYQAVEYMR+KVLEHTTHTLLAGEAATK+TGNIAAGTSTNGIKFK+VLEHTTHTLLAGEAATK	N/A	AGA	6.25	34785.3
100	F1MUP9	1	Vesicle amine transport 1	402	7.5	3	tr|F1MUP9|F1MUP9_BOVIN	0	LQTRPAAPPAPGTGQLTLR+VLLVPGPEKEN	N/A	VAT1	6.03	42840.5
103	F1MX68	1	Carboxypeptidase	478	11.3	7	tr|F1MX68|F1MX68_BOVIN	0	GGGHILPYDQPLR+ILKSDPEVAGYVR+QVGNFCQVIVR+SDPEVAGYVR+SFDMINR+WLQAFELLDR	Carboxypeptidase	CPVL	7.72	52107.6
118	Q0VCG8	1	Zona pellucida binding protein 2	152	21.1	4	tr|Q0VCG8|Q0VCG8_BOVIN	0	AEKETVDPTYLWVGPNEK+LHHNSPVLVCMDFK	N/A	ZPBP2	9.52	15479.8
119	Q0VCU3	1	Cathepsin F	460	14.6	8	tr|Q0VCU3|Q0VCU3_BOVIN	0	FSDLTEEEFR+MSVFANNMVR+NMRPAQPVTDVPPPQWDWR+NSWGTDWGEEGYYYLHR+TYDSQEEASWR	N/A	CTSF	8.65	48664.3
123	Q32KP8	1	Serine peptidase inhibitor-like, with Kunitz and WAP domains 1 (Eppin)	134	23.9	4	tr|Q32KP8|Q32KP8_BOVIN	0	CCFFSCGR+CLNLQQDICSMPK+EAGPCMALFHR	N/A	SPINLW1	8.79	12501.2
125	Q3T010	1	Phosphatidylethanolamine-binding protein 4	223	47.5	11	tr|Q3T010|Q3T010_BOVIN	0	FLSHFHLTEPEASTQFMTQYYLDGLSR+FPQALDDAAYILVMVDPDAPSR+HWLVSDIK+HWLVSDIKGSDMK+ITTWPEPIVKFPQALDDAAYILVMVDPDAPSR+QKITTWPEPIVK+VFYPELGNIGCMIVPECNNYR+YQFFVYLQEGR	N/A	PEBP4	5.69	22919
133a	P00669	1	Seminal ribonuclease	150	40	10	sp|P00669|RNS_BOVIN	0	CKPVNTFVHESLADVK+HIIVACGGKPSVPVHFDASV+QHMDSGNSPSSSSNYCNLMMCCR+QHMDSGNSPSSSSNYCNLMMCCRK	Seminal ribonuclease	SRN	9.14	13610.6
136a	P02769	1	Serum albumin	607	6.1	3	sp|P02769|ALBU_BOVIN	0	ETYGDMADCCEK+LGEYGFQNALIVR+YICDNQDTISSK	Serum albumin	ALB	5.6	66433
137a	P0CB32	1	Heat shock 70 kDa protein 1-like	641	40.4	57	sp|P0CB32|HS71L_BOVIN	0	AFYPEEISSMVLTK+ARFEELCADLFR+ATAGDTHLGGEDFDNR+DAGVIAGLNVLR+FDLTGIPPAPR+FEELCADLFR+FNDPVVQSDMK+GTAIGIDLGTTYSCVGVFQHGK+IHDIVLVGGSTR+IINEPTAAAIAYGLDK+IINEPTAAAIAYGLDKAGQGER+KAFYPEEISSMVLTK+KELEQVCNPIITK+KFNDPVVQSDMK+LVSHFVEEFK+LVSHFVEEFKR+LVSHFVEEFKRK+LYQGGCTGPSCGTGYTPGR+MVLDAEKYKAEDEVQR+NALESYAFNMK+NQVAMNPQNTVFDAK+NQVAMNPQNTVFDAKR+QTQIFTTYSDNQPGVLIQVYEGER+RKELEQVCNPIITK+TTPSYVAFTDTER	Heat shock 70 kDa protein 1-like	HSPA1L	5.89	70389.1
139a	P10790	1	Fatty acid-binding protein, heart	133	35.3	4	sp|P10790|FABPH_BOVIN	0	LGVEFDETTADDR+LGVEFDETTADDRK+LILTLTHGTAVCTR+SLGVGFATR+WNGQETSLVR	Fatty acid-binding protein, heart	FABP3	6.91	14647.7
158a	Q3MHM5	1	Tubulin beta-4B chain	445	42.9	29	sp|Q3MHM5|TBB4B_BOVIN	0	ALTVPELTQQMFDAK+AVLVDLEPGTMDSVR+EAESCDCLQGFQLTHSLGGGTGSGMGTLLISK+EIVHIQAGQCGNQIGAK+EVDEQMLNVQNK+FWEVISDEHGIDPTGTYHGDSDLQLER+GHYTEGAELVDSVLDVVR+GHYTEGAELVDSVLDVVRK+IMNTFSVVPSPK+KEAESCDCLQGFQLTHSLGGGTGSGMGTLLISK+LAVNMVPFPR+LHFFMPGFAPLTSR+MREIVHIQAGQCGNQIGAK+SGPFGQIFRPDNFVFGQSGAGNNWAK+TAVCDIPPR	Tubulin beta-4B chain	TUBB4B	4.79	49831
170a	E1BC58	1	RAB2B, member RAS oncogene family	216	26.4	4	tr|E1BC58|E1BC58_BOVIN	0	EHGLIFMETSAK+IGPQQCISTPVGPSASQR+LQIWDTAGQESFR+TACNVEEAFINTAK	N/A	RAB2B	6.59	24167.4
171a	E1BD83	1	Proteasome subunit alpha type	261	10	3	tr|E1BD83|E1BD83_BOVIN	0	ALLEVVQSGGK+NYTEDAIANDNEAIK	Proteasome subunit alpha type	PSMA8	9.18	29202.5
173a	E1BNS9	1	L-lactate dehydrogenase	332	17.8	7	tr|E1BNS9|E1BNS9_BOVIN	0	LVIITAGAR+MLIVSNPVDILTYVVWK+SVIPAIVQNSPDCK	L-lactate dehydrogenase	LDHC	7.6	36014.7
184a	F1N0E5	1	T-complex protein 1 subunit delta	542	44.8	18	tr|F1N0E5|F1N0E5_BOVIN	0	AFADAMEVIPSTLAENAGLNPISTVTELR+ALIAGGGAPEIELALR+DIEREDIEFICK+ETLLNSAATSLNSK+GIEILTDMSRPVELSDRETLLNSAATSLNSK+GIHPTIISESFQK+IGLIQFCLSAPK+KLGGTIDDCELVEGLVLTQK+LGGTIDDCELVEGLVLTQK+LVIEEAER+MIQDGKGDVTITNDGATILK+SIHDALCVIR+SILKIDDVVNTR+TDMDNQIVVSDYVQMDR+TLSGMESYCIR+VIDPATATSVDLR+VVSQYSSLLSPMSVDAVMK	T-complex protein 1 subunit delta	CCT4	7.52	58161.5
185a	F1N2L7	1	Cysteine rich secretory protein 2	244	10.7	6	tr|F1N2L7|F1N2L7_BOVIN	0	SVSPPASNMLK+VGCGIAYCPNQESLK	N/A	CRISP2	7.55	24805.8
188a	G5E531	1	T-complex protein 1 subunit alpha	556	36.7	17	tr|G5E531|G5E531_BOVIN	0	DNKQAGVFEPTIVK+FATEAAITILR+GANDFMCDEMER+IHPTSVISGYR+ILATGANVILTTGGIDDMCLK+LGVQVVITDPEKLDQIR+MLVDDIGDVTITNDGATILK+QAGVFEPTIVK+SLHDALCVVKR+SLLVIPNTLAVNAAQDSTDLVAK+SQNVMAAASIANIVK+SSLGPVGLDK+VLCELADLQDKEVGDGTTSVVIIAAELLK+YPVNSINVLK	N/A	TCP1	5.8	60222.5
194b	Q3T0P6	1	Phosphoglycerate kinase 1	417	24.7	26	sp|Q3T0P6|PGK1_BOVIN	0	AHSSMVGVNLPKK+DVLFLKDCVGPEVEK+GCITIIGGGDTATCCAK+LGDVYVNDAFGTAHR+SVVLMSHLGRPDGVPMPDK+VSHVSTGGGASLELLEGK+WNTEDKVSHVSTGGGASLELLEGK	Phosphoglycerate kinase 1	PGK1	8.48	44406.4
196a	Q3T0Z0	1	WAP four-disulfide core domain 2	123	49.6	15	tr|Q3T0Z0|Q3T0Z0_BOVIN	0	ACVLDEDCDDNLK+CCQAGCATVCQMPNDKPGSCPNVDIAFPQLGLCR+DQCQVDSQCPDALK	N/A	WFDC2	4.19	10176.6
30a	P04908	1	Histone H2A type 1-B/E	130	28.5	5	sp|P04908|H2A1B_HUMAN	0	HLQLAIRNDEELNK+NDEELNKLLGR+VTIAQGGVLPNIQAVLLPK	Histone H2A type 1-B/E	HIST1H2AB	11.05	14004.3
39a	P0C0S5	1	Histone H2A.Z	128	42.2	3	sp|P0C0S5|H2AZ_HUMAN	0	ATIAGGGVIPHIHK+VGATAAVYSAAILEYLTAEVLELAGNASK	Histone H2A.Z	H2AFZ	10.58	13552.7
7	P40926-2	1	Isoform 2 of Malate dehydrogenase, mitochondrial	296	11.3	2	sp|P40926-2|MDHM_HUMAN	0	AGAGSATLSMAYAGAR+EGVVECSFVK	Malate dehydrogenase, mitochondrial	MDH2	8.54	33000.4
66	Q9BGI1-2	1	Isoform Cytoplasmic+peroxisomal of Peroxiredoxin-5, mitochondrial	162	58	19	sp|Q9BGI1-2|PRDX5_BOVIN	0	FSMVIEDGIVK+GVLFGLPGAFTPGCSK+KGVLFGLPGAFTPGCSK+RFSMVIEDGIVK+SLNVEPDGTGLTCSLAPNILSQL+THLPGFVEQADALK+THLPGFVEQADALKAK+VGDAIPSVEVFEKEPGNKVNLAELFK	Peroxiredoxin-5, mitochondrial	PRDX5	5.92	17362.2
5	P26436-10	1	Isoform 10 of Acrosomal protein SP-10	121	37	14	sp|P26436-10|ASPX_HUMAN	0	LQFMVQGCENMCPSMNLFSHGTR+MQIICCR	Acrosomal protein SP-10	ACRV1	4.59	25843.7
14	Q96E40-2	1	Isoform 2 of Sperm acrosome-associated protein 9	168	42.3	28	sp|Q96E40-2|SACA9_HUMAN	0	AKYPHDVVNHLSCDEAR+CKTLVSQSNDLSSLR+LCQHFEAVHSGTPVTNNLLEK+NHYGGVVSLIPLILDLMK+TLVSQSNDLSSLR+YPHDVVNHLSCDEAR	Sperm acrosome-associated protein 9	SPACA9	9.3	25165.9
5	O77797	1	A-kinase anchor protein 3	858	10.5	10	sp|O77797|AKAP3_BOVIN	0	CVHQSVYMGDEPPPNK+GFCVDYYNTTSR+QLDEAVGNVTR+STAGFQDIR+VASELVNETVTACSK+VDVYSPGDSQPQDWK+VDWLQSQNGVCK	A-kinase anchor protein 3	AKAP3	6.28	94672.3
8	P07107	1	Acyl-CoA-binding protein	87	12.6	3	sp|P07107|ACBP_BOVIN	0	AYIDKVEELK+AYIDKVEELKK	Acyl-CoA-binding protein	DBI	6.11	9913.27
46	Q32KZ2	1	Actin-like protein 7A	438	16.9	20	sp|Q32KZ2|ACL7A_BOVIN	0	AVVVDLGTGYCK+CCFVALDPIEEK+ETFVGHELINPEVR+ISTTVGKPYMETAK+KETFVGHELINPEVR+SMQLGLHTQTVSCLNK+TGDNRKETFVGHELINPEVR	Actin-like protein 7A	ACTL7A	6.29	49016.5
75	A6H758	1	C11H9ORF9 protein	223	36.8	32	tr|A6H758|A6H758_BOVIN	0	AKYPHDVVNHLSCDEAR+CKTLVSQSNDLSSLR+EWVAHSEKLPR+LCQHFEALHAGTPVTNNLLEK+NHYGGVVSLIPIILDLMK+TLVSQSNDLSSLR+YPHDVVNHLSCDEAR	N/A	C11H9ORF9	8.96	25005.5
81	E1B7S8	1	Acrosin binding protein	542	39.1	55	tr|E1B7S8|E1B7S8_BOVIN	0	AWQYLENEILGFGISVCDSLGR+AWQYLENEILGFGISVCDSLGRR+CSQPVSILSPNTLK+FFALLTPTWK+FYGLDLYGGLR+HLAACTLCDFCSLK+HLAACTLCDFCSLKLEQCHSEANLQR+ICDTEYVQYPNYCAFK+MDFWCAR+QQCDSSHKTPFVSPLLASQSMTIGTQIGSLK+RHLAACTLCDFCSLK+SAQEMNEMNDVYDGETIWR+SQSPGSLLQLPHVEALLTLCYSIVENTCVITPTAK+TPFVSPLLASQSMTIGTQIGSLK+VASWLQTEFLSFQDGDFPTR	N/A	ACRBP	4.89	58662.3
93	F1MIL6	1	Acrosomal vesicle protein 1	273	18.3	42	tr|F1MIL6|F1MIL6_BOVIN	0	CLRGEGVCSTQNSQQCMLK+CLRGEGVCSTQNSQQCMLKK+GEGVCSTQNSQQCMLK+GEGVCSTQNSQQCMLKK+LQFMVQGCENMCPSMNLFSHGTR+MQIICCR	N/A	ACRV1	4.43	27015.5
137c	Q0VCX2	1	78 kDa glucose-regulated protein	655	18.8	11	sp|Q0VCX2|GRP78_BOVIN	0	FDLTGIPPAPR+IINEPTAAAIAYGLDK+ITPSYVAFTPEGER+KSDIDEIVLVGGSTR+LTPEEIER+NQLTSNPENTVFDAK+SQIFSTASDNQPTVTIK+TKPYIQVDVGGGQTK+TWNDPSVQQDIK	78 kDa glucose-regulated protein	HSPA5	5.01	70464.6
39	Q2TBP7	1	c-Myc-binding protein	103	35.9	4	sp|Q2TBP7|MYCBP_BOVIN	0	HHLGAATPENPEIELLR+VLVALYEEPEKPNSALDFLK	c-Myc-binding protein	MYCBP	5.69	11996.7
52	Q32PE2	1	Ran guanine nucleotide release factor	186	12.4	2	sp|Q32PE2|MOG1_BOVIN	0	YHFEDVGGVQEAR+YVTLHQALLR	Ran guanine nucleotide release factor	RANGRF	4.63	20680.3
53	Q3SZT9	1	Cytochrome c 2	105	43.8	9	sp|Q3SZT9|CYC2_BOVIN	0	GIIWGEQTLMEYLENPK+GIIWGEQTLMEYLENPKK+KSEREDLIEYLK+SEREDLIEYLK+TGQAPGFSYTEANK+TGQAPGFSYTEANKNK	Cytochrome c 2	CYCT	9.46	11739.6
112	G3MZM7	1	Uncharacterized protein	458	2.2	3	tr|G3MZM7|G3MZM7_BOVIN	0	VDEPSTPFHR	N/A	N/A	5.78	49167.9
148a	P62894	1	Cytochrome c	105	37.5	6	sp|P62894|CYC_BOVIN	0	KGEREDLIAYLK+TGPNLHGLFGR+TGQAPGFSYTDANK+TGQAPGFSYTDANKNK	Cytochrome c	CYCS	9.52	11572.4
311a	P41597	0.9999	C-C chemokine receptor type 2	374	23	5	sp|P41597|CCR2_HUMAN	6	IAPLQKPVCGGPGVRPGK+IAPLQKPVCGGPGVRPGKNVK+NILGLVLPLLIMVICYSGILK+QIGAQLLPPLYSLVFIFGFVGNMLVVLILINCKK+SLFHIALGCRIAPLQKPVCGGPGVRPGKNVK	C-C chemokine receptor type 2	CCR2	9.24	41914.7
199	Q2KIY5	0.9999	Putative phospholipase B-like 2	589	4.9	2	sp|Q2KIY5|PLBL2_BOVIN	1	GLEDSYEGSVAFPTGK+GRGMPVPPASRCR	Putative phospholipase B-like 2	PLBD2	7.71	61642.3
204	F1MRN5	0.9999	CUB and Sushi multiple domains 1	3051	1.2	9	tr|F1MRN5|F1MRN5_BOVIN	1	EACFDPGNIMNGTRIGTDFK+TAGEVGSKVQYFCKPGYR	N/A	CSMD1	5.8	332733
205	F1N530	0.9999	Chromosome 6 open reading frame 10	574	6.1	6	tr|F1N530|F1N530_BOVIN	1	SEAQVPQGQEAQVEER+SKAEIPQGQDAQTKESEAK	N/A	C6orf10	5.19	62582.2
207a	A5D7M4	0.9999	Y-box binding protein 2	360	10	3	tr|A5D7M4|A5D7M4_BOVIN	1	GAEAANVTGPGGVPVKGSR+SVGDGETVEFDVVEGEK	N/A	YBX2	10.75	38268.6
320a	F1S7I3	0.9999	Beta-defensin 115	107	37.4	3	tr|F1S7I3|F1S7I3_PIG	1	HTSLEFAKK+LLFLALAVLVVLAQASPDGWAR+MICCIPAVKHTSLEFAK	Beta-defensin	DEFB115	9.45	8618.14
135a	P00974	0.9999	Pancreatic trypsin inhibitor	100	45	17	sp|P00974|BPT1_BOVIN	0	AGLCQTFVYGGCR+NNFKSAEDCMR+RPDFCLEPPYTGPCK+YFYNAK	Pancreatic trypsin inhibitor	N/A	9.24	6517.54
175a	F1MC11	0.9999	Keratin, type I cytoskeletal 14	477	10.5	3	tr|F1MC11|F1MC11_BOVIN	0	ALEEANADLEVK+LASYLDKVR+LEQEIATYR+TKVVDVHDGKVVSTHEQIVR	N/A	KRT14	5.08	51910.6
198	Q28068	0.9999	Calicin	588	5.4	3	sp|Q28068|CALI_BOVIN	0	GALLDSVVILGGQK+TLAPPPEALDCPACCLAK	Calicin	CCIN	8.49	66889.9
200	Q32LB5	0.9999	GLIPR1-like protein 1	241	6.2	3	sp|Q32LB5|GPRL1_BOVIN	0	FIEECLR+FYDFNTR+KFYDFNTR	GLIPR1-like protein 1	GLIPR1L1	8.44	22330.2
202	E1BLT3	0.9999	Spectrin beta chain	2564	4.1	3	tr|E1BLT3|E1BLT3_BOVIN	0	FQIQVIKIETEDNRETR+HWEWLQQMLEVHQFAQEAVVADAWLTAQEPLLQSR+KEEVSAVLLVENHVLEVAEVR+LAAAGDFGHDEASSRRLAR+QESADQSEEAARRR	Spectrin beta chain	SPTBN4	5.81	288892
44b	P13646-2	0.9999	Isoform 2 of Keratin, type I cytoskeletal 13	355	9.9	2	sp|P13646-2|K1C13_HUMAN	0	ALEEANADLEVK+LQSSSASYGGGFGGGSCQLGGGR	Keratin, type I cytoskeletal 13	KRT13	4.91	49588.2
164b	Q76LV1	0.9999	Heat shock protein HSP 90-beta	724	8.3	9	sp|Q76LV1|HS90B_BOVIN	0	EISDDEAEEEKGEKEEEDK+EKEISDDEAEEEKGEK+GVVDSEDLPLNISR+VILHLKEDQTEYLEER+YIDQEELNK	Heat shock protein HSP 90-beta	HSP90AB1	4.96	83253.2
206a	Q95M18	0.9999	Endoplasmin	804	3.5	4	sp|Q95M18|ENPL_BOVIN	0	FAFQAEVNR+FQSSHHPSDMTSLDQYVER	Endoplasmin	HSP90B1	4.73	90135.8
37a	P08134	0.9999	Rho-related GTP-binding protein RhoC	193	11	3	sp|P08134|RHOC_HUMAN	0	EVFEMATR+LVIVGDGACGK	Rho-related GTP-binding protein RhoC	RHOC	6.2	21682.9
101a	B7Z653	0.9999	cDNA FLJ61657, highly similar to Band 4.1-like protein 1	794	6.5	3	tr|B7Z653|B7Z653_HUMAN	0	GAAAMIPGPQTVATEIRSLSPSADHR+TETMTVSSLAIRKK+TTPSKAQKSPQK	N/A	N/A	5.88	89603.9
201	E1BCQ3	0.9999	Coiled-coil domain containing 88C	2028	1.6	2	tr|E1BCQ3|E1BCQ3_BOVIN	0	EALQQEQRTSAMAASENRR+QVTMHTRTLTTLR	N/A	CCDC88C	5.77	227952
100a	P35125	0.9999	Ubiquitin carboxyl-terminal hydrolase 6	1406	4.6	3	sp|P35125|UBP6_HUMAN	0	AFIGNAYIAVDWHPTALHLRYQTSQERVVDK+EDMLLSKSPSSLSANISSSPK+LTRKQGDLPPPAK	Ubiquitin carboxyl-terminal hydrolase 6	USP6	7.87	158658
103a	O00468-2	0.9998	Isoform 2 of Agrin	1963	1.4	2	sp|O00468-2|AGRIN_HUMAN	1	DLGPGKSVR+FGALCEAETGR+FNAVCLSR	Agrin	AGRN	5.93	214430
348a	Q30KU7	0.9998	Beta-defensin 106	78	61.5	2	tr|Q30KU7|Q30KU7_CANLF	1	ARNAFFDEKCFK+CVHSCQKNEELVALCQNFLK+FLKCCLTI+MRTFLFLFAVFFLLAPAR	Beta-defensin	CBD106	5.7	6801.85
338	W5PH59	0.9998	Defensin beta 134	59	50.8	4	tr|W5PH59|W5PH59_SHEEP	0	CYKNGTCRLECFGSEMLVSYCMFQLECCLK	N/A	DEFB134	6.27	6942.13
1091	G8CY17	0.9998	Beta-defensin 118	97	63.9	1	tr|G8CY17|G8CY17_BOVIN	0	ETITSSPSTNGWEEEAMDR+LLLLTFTVLVLLPQVTPAYGGRR+QGLVVFVKETITSSPSTNGWEEEAMDRIVSVASTSTYWE+FPITSPTHIYNFLFDITDTMVTSLTTPSFEISTMNK	Beta-defensin	N/A	8.64	8344.39
210	Q28092	0.9998	Cylicin-2	488	18.1	3	sp|Q28092|CYLC2_BOVIN	0	ISERPSVYLAAR+SKPSLLQENTSPKYDAEK	Cylicin-2	CYLC2	9.76	53561.9
104a	O94788-3	0.9998	Isoform 3 of Retinal dehydrogenase 2	497	5.9	2	sp|O94788-3|AL1A2_HUMAN	0	IAFTGSTEVGK+ILELIQSGVAEGAK	Retinal dehydrogenase 2	ALDH1A2	5.79	56723.9
208	A5PJZ5	0.9998	Nuclear pore complex protein Nup93	819	3.5	2	sp|A5PJZ5|NUP93_BOVIN	0	ASVLLGSRGLDISHISQR+NLQEIQQAGER	Nuclear pore complex protein Nup93	NUP93	5.5	93458.3
214a	P67868	0.9998	Casein kinase II subunit beta	215	13	4	sp|P67868|CSK2B_BOVIN	0	IHPMAYQLQLQAASNFK+YQQGDFGYCPR	Casein kinase II subunit beta	CSNK2B	5.33	24811.2
209	P20456	0.9998	Inositol monophosphatase 1	277	19.9	2	sp|P20456|IMPA1_BOVIN	0	IILSNIER+KMEFGIVYSCLEDKMYTGR+SLLVTELGSSR+YPSHSFIGEESVAAGEK	Inositol monophosphatase 1	IMPA1	5.05	30055.6
212	F1MWN8	0.9998	Cilia and flagella associated protein 58	876	6.1	2	tr|F1MWN8|F1MWN8_BOVIN	0	LQQENEQHSLVCEQLSQENQQK+LRECLAQTIEQQQEMER+LSQDDQTTIASLKK	N/A	CFAP58	7.35	104096
213a	O46563-2	0.9998	Isoform Beta of V-type proton ATPase subunit H	465	7.5	2	sp|O46563-2|VATH_BOVIN	0	NTAWSYFLPMLNRQDLFTVHMAAR+QEYALAMIQCK	V-type proton ATPase subunit H	ATP6V1H	6.18	55851.9
105	Q96JN2-2	0.9997	Isoform 2 of Coiled-coil domain-containing protein 136	957	1.6	2	sp|Q96JN2-2|CC136_HUMAN	1	MQEEQGQLQEELHR+RMQEEQGQLQEELHR	Coiled-coil domain-containing protein 136	CCDC136	4.63	134045
217	F1N6H1	0.9997	LDL receptor related protein 2	4626	1.1	3	tr|F1N6H1|F1N6H1_BOVIN	1	QPVSSNPCSYTRCSHLCLLSSK+TEFQCGSGQCIPR+TVLVSDITATPR+VFHQRK	N/A	LRP2	5.06	517633
359	L8I337	0.9997	Beta-defensin 108B	47	100	2	tr|L8I337|L8I337_9CETA	0	ASFKEVCEHPNRSCQEFCLNSEIHFG+MSTAVPVFAILFSMSHVPPDR+MSTAVPVFAILFSMSHVPPDRASFK	N/A		5.77	5297.06
175b	Q17QL7	0.9997	KRT15 protein	453	7.5	2	tr|Q17QL7|Q17QL7_BOVIN	0	AGLESTLAETECR+ALEEANADLEVK+LEQEIATYR	N/A	KRT15	4.83	48999.5
130b	Q17QF5	0.9997	Protein kinase, cAMP-dependent, regulatory, type I, beta	381	6	4	tr|Q17QF5|Q17QF5_BOVIN	0	NVLFSHLDDNER+SPSEEYVEVGR	N/A	PRKAR1B	5.37	43031.9
377	L8HPZ5	0.9996	Uncharacterized protein	64	56.2	3	tr|L8HPZ5|L8HPZ5_9CETA	0	CPGNMRQIGTCLEAPVKCCR+NPLSCRRNTGICVPIR+NTGICVPIRCPGNMR	N/A		9.99	4558.48
107a	P62491-2	0.9996	Isoform 2 of Ras-related protein Rab-11A	155	14.2	2	sp|P62491-2|RB11A_HUMAN	0	AQIWDTAGQER+VVLIGDSGVGK	Ras-related protein Rab-11A	RAB11A	6.14	23906.9
167b	G3MYU2	0.9996	Keratin 77	570	3.7	4	tr|G3MYU2|G3MYU2_BOVIN	0	FASFIDKVR+FLEQQNQVLQTK	N/A	KRT77	6.45	61168.7
347a	Q30KT7	0.9995	Beta-defensin 117	79	75.9	3	tr|Q30KT7|Q30KT7_CANLF	0	GQKSCWIIK+LTQAPTGKSQILSTDLEGNDVLEHVPLVIMRQGK+NGDYCCILSKTDSQPHRLTQAPTGK+SQILSTDLEGNDVLEHVPLVIMRQGK	Beta-defensin	CBD117	8.85	11478.9
1207	G3N236	0.9995	Beta-defensin 112	89	61.2	1	tr|G3N236|G3N236_BOVIN	0	HYALFNLTHACIMFGGQCK+KHYALFNLTHACIMFGGQCKNK+MVYCDVSTSLCCIR+ILLFFSTFLFFGVFIPPVGSGQTVGNSDSSSKIMCRR	Beta-defensin	DEFB112	8.98	10055.6
110	Q9ULI3-2	0.9995	Isoform 2 of Protein HEG homolog 1	1012	5	2	sp|Q9ULI3-2|HEG1_HUMAN	0	SYSESSSTSSSESLNSSAPR+TSQPLMTTPGTLSSTASLVTGPIAVQTTAGK	Protein HEG homolog 1	HEG1	5.73	144407
111	Q9UPY3-2	0.9995	Isoform 2 of Endoribonuclease Dicer	1829	2.2	2	sp|Q9UPY3-2|DICER_HUMAN	0	DSTLISKQILSDCRAVLVVLGPWCADK+QMEAEFRKQEEVLR	Endoribonuclease Dicer	DICER1	5.47	218682
219	P19483	0.9995	ATP synthase subunit alpha, mitochondrial	553	7.4	3	sp|P19483|ATPA_BOVIN	0	ILGADTSVDLEETGR+TGAIVDVPVGEELLGR+VLSIGDGIAR	ATP synthase subunit alpha, mitochondrial	ATP5A1	8.27	55263.4
109	P09622-2	0.9995	Isoform 2 of Dihydrolipoyl dehydrogenase, mitochondrial	410	9	2	sp|P09622-2|DLDH_HUMAN	0	KVPEKMVVIGAGVIGVELGSVWQR+SEEQLKEEGIEYK	Dihydrolipoyl dehydrogenase, mitochondrial	DLD	6.5	50174.6
114	P08648	0.9994	Integrin alpha-5	1049	1.6	2	sp|P08648|ITA5_HUMAN	1	REAPSRSSASSGPQILK	Integrin alpha-5	ITGA5	5.27	110012
395	A7LM98	0.9994	Beta-defensin 122	A	85.5	2	tr|A7LM98|A7LM98_BOVIN	0	MKTFLLTLAALLLSSQVIADSTEDCWNLHGNCRDR+VYVLCLSGKLCCVKPKYQPHGLPK	Beta-defensin	DEFB122A	8.84	5716.65
221	Q9MYM4	0.9994	Lysosomal alpha-glucosidase	937	3.7	2	sp|Q9MYM4|LYAG_BOVIN	0	AGHIIPMQGPALTTTESR+FDCAPDKGITPQQCEAR	Lysosomal alpha-glucosidase	GAA	5.21	98096.4
223	F1MD88	0.9994	Shroom family member 4	1448	4.7	2	tr|F1MD88|F1MD88_BOVIN	0	EPVEETEETLESPPLPSSNSALLSSYKKPPSPR+KTEETSVYEEESSLASMPRPLR+RNMIPNCYNCR	N/A	SHROOM4	6.65	160330
220	Q0II87	0.9994	Transcription factor A, mitochondrial	246	8.1	2	sp|Q0II87|TFAM_BOVIN	0	ADWQVYKEEINR+KPMTSYVR	Transcription factor A, mitochondrial	TFAM	9.73	24345.1
226	E1BBS9	0.9993	Ciliary rootlet coiled-coil, rootletin	1984	4.4	2	tr|E1BBS9|E1BBS9_BOVIN	0	AEAADLGLRLSAAEGR+GTPAGGSVEGLSSPDPMERSPGSQPPSPGPAISPAPADLDPEAVR+SVLGSGLAQDSRPAGLSARIREIVTR	N/A	CROCC	5.57	223000
228	E1B782	0.9992	Uncharacterized protein	4847	1.7	3	tr|E1B782|E1B782_BOVIN	0	GALSQMLSAVLLLLHLWDSGTR+QSPGPVLPIVVQLMEMGFPR+SIALTPHMCAALSSPPWISLLVKVVEGHSPFTAASLQR	N/A	HERC2	5.87	528169
70b	P84243	0.9992	Histone H3.3	136	44.7	6	sp|P84243|H33_HUMAN	0	EIAQDFKTDLR+FQSAAIGALQEASEAYLVGLFEDTNLCAIHAK+STELLIR+YRPGTVALR	Histone H3.3	H3F3A	11.27	15327.9
118	Q86VD1-2	0.9991	Isoform 2 of MORC family CW-type zinc finger protein 1	963	3.3	2	sp|Q86VD1-2|MORC1_HUMAN	0	EDNLLFQNNLNK+RNIEETDSDVEYISETKIMK	MORC family CW-type zinc finger protein 1	MORC1	8.11	112881
119a	Q12955	0.9991	Ankyrin-3	4377	0.5	2	sp|Q12955|ANK3_HUMAN	0	DTFPPNHMSNTK+FIGPVIVEIPHFGSMRGK+KTGVLQGHCVR	Ankyrin-3	ANK3	6.07	480410
231	E1BDH4	0.9991	Kinesin-like protein	893	3.7	2	tr|E1BDH4|E1BDH4_BOVIN	0	KLMPSPLNIK+THTMLGSAAEPGVMYLTMLDLYK	Kinesin-like protein	KIF18A	9.07	101690
230	Q3ZCK9	0.9991	Proteasome subunit alpha type-4	261	6.5	2	sp|Q3ZCK9|PSA4_BOVIN	0	TTIFSPEGR+VEIATLTR	Proteasome subunit alpha type-4	PSMA4	7.58	29483.8
233	E1BIU8	0.999	Protein tyrosine phosphatase, receptor type S	1911	2.9	2	tr|E1BIU8|E1BIU8_BOVIN	1	LKANDSLKLSQEYESIDPGQQFTWEHSNLEVNKPK+SRGGLGEEAAEVLSIPEDTPR	N/A	PTPRS	6.28	209758
232	A0A140JX02	0.999	Phosphoinositide phospholipase C	634	5.7	1	tr|A0A140JX02|A0A140JX02_BUBBU	0	SFHHSNLYQQFNESNSIGESQAR+VQTDSNPLTLTIR	Phosphoinositide phospholipase C	PLC zeta	6.37	73683.5
120	Q12946	0.9989	Forkhead box protein F1	379	8.2	2	sp|Q12946|FOXF1_HUMAN	0	QQPPHGGGGGGGGGGGAAMDPASSGPSK+QQPPHGGGGGGGGGGGAAMDPASSGPSKAKK	Forkhead box protein F1	FOXF1	9.24	40122.2
123a	P12259	0.9988	Coagulation factor V	2224	3.6	2	sp|P12259|FA5_HUMAN	0	HLSQDTGSPSGMRPWEDLPSQDTGSPSRMRPWKDPPSDLLLLK+PPESTVMATR+SNNGNRRNYYIAAEEISWDYSEFVQR	Coagulation factor V	F5	5.68	248687
122	Q9Y2G0-2	0.9988	Isoform 2 of Protein EFR3 homolog B	669	4.3	1	sp|Q9Y2G0-2|EFR3B_HUMAN	0	SEVILFIMSKVPRPSLHQAVDTGRTGENR+VPRPSLHQAVDTGR	Protein EFR3 homolog B	EFR3B	6.26	92486.6
137	P16070-3	0.9987	Isoform 3 of CD44 antigen	711	4	1	sp|P16070-3|CD44_HUMAN	1	QTPKEDSHSTTGTAAASAHTSHPMQGR	CD44 antigen	CD44	5.1	79210.8
146	P30532	0.9987	Neuronal acetylcholine receptor subunit alpha-5	468	20.6	1	sp|P30532|ACHA5_HUMAN	4	LLLLVQLVAGRCGLAGAAGGAQRGLSEPSSIAK	Neuronal acetylcholine receptor subunit alpha-5	CHRNA5	6.04	50809.7
149	P35523	0.9987	Chloride channel protein 1	988	21.1	1	sp|P35523|CLCN1_HUMAN	11	GVVLKEYLTMKAFVAK	Chloride channel protein 1	CLCN1	5.68	108626
150	P41217-2	0.9987	Isoform 2 of OX-2 membrane glycoprotein	269	17.3	1	sp|P41217-2|OX2G_HUMAN	2	KAVSPENMVTFSENHGVVIQPAYKDK	OX-2 membrane glycoprotein	CD200	8.69	27857.2
160	P98196	0.9987	Probable phospholipid-transporting ATPase IH	1134	3.5	1	sp|P98196|AT11A_HUMAN	7	NLFLKAFTDFLAFMVLFNYIIPVSMYVTVEMQK	Probable phospholipid-transporting ATPase IH	ATP11A	6.17	129756
161	Q13698	0.9987	Voltage-dependent L-type calcium channel subunit alpha-1S	1873	1.3	1	sp|Q13698|CAC1S_HUMAN	19	KPVPEILPRPPRALFCLTLENPLRK	Voltage-dependent L-type calcium channel subunit alpha-1S	CACNA1S	6.17	212350
166	Q32ZL2	0.9987	Phospholipid phosphatase-related protein type 5	321	6.9	1	sp|Q32ZL2|PLPR5_HUMAN	6	VESPLEKVTSVQNHITAFAEVT	Phospholipid phosphatase-related protein type 5	PLPPR5	6.58	35427.4
190	Q9HD43	0.9987	Receptor-type tyrosine-protein phosphatase H	1115	2.3	1	sp|Q9HD43|PTPRH_HUMAN	1	STAHTNITVDGLEPGCLYAFSMWVGK	Receptor-type tyrosine-protein phosphatase H	PTPRH	5.18	119782
193	Q9UHE5	0.9987	N-acetyltransferase 8	227	7.9	1	sp|Q9UHE5|NAT8_HUMAN	1	GMAEHAPATFRQLLKLPR	N-acetyltransferase 8	NAT8	9.08	25619.1
196	Q9Y5F9-2	0.9987	Isoform 2 of Protocadherin gamma-B6	820	3.5	1	sp|Q9Y5F9-2|PCDGI_HUMAN	1	QVLFPLLLPLFYPTLSEPIRYSIPEELAK	Protocadherin gamma-B6	PCDHGB6	4.98	97715.4
224	B4DNL0	0.9987	cDNA FLJ52959, highly similar to Growth hormone-inducible transmembrane protein	276	8.3	1	tr|B4DNL0|B4DNL0_HUMAN	4	AAWYTAGIVGGLSTVAMCAPNEK	N/A	N/A	9.76	30154.1
226	B4DUZ0	0.9987	cDNA FLJ58427, highly similar to Junctional adhesion molecule-like	221	14.9	1	tr|B4DUZ0|B4DUZ0_HUMAN	1	ELMVHVGGNQLVIIVGIVCATILLLPVLILIVK	N/A	N/A	6.18	22532.2
258	Q9H6Z8	0.9987	cDNA: FLJ21625 fis, clone COL08015	189	11.1	3	tr|Q9H6Z8|Q9H6Z8_HUMAN	1	LRDNLVLDMGFLATPWAPCIR	N/A	N/A	10	20752.2
267a	B3VRD0	0.9987	5-hydroxytryptamine (Serotonin) receptor 2B	66	53	1	tr|B3VRD0|B3VRD0_HUMAN	1	AMWPLPLVLCPAWLFLDVLFSTASIMHLCAISVDR	N/A	HTR2B	8.85	11478.9
480a	G8CY12	0.9987	Beta-defensin 126	89	60.7	4	tr|G8CY12|G8CY12_BOVIN	1	MKSLLFTLILFILLVQLVSGNWYVR+SLLFTLILFILLVQLVSGNWYVRKCANK+VINPPTGMCSK+VINPPTGMCSKEKLCCI+VINPPTGMCSKEKLCCILDNGCSK	Beta-defensin	N/A	9.18	7143.16
140	P20618	0.9987	Proteasome subunit beta type-1	241	5.8	1	sp|P20618|PSB1_HUMAN	0	NMQNVEHVPLSLDR	Proteasome subunit beta type-1	PSMB1	8.32	23549
192	Q9UGM3-2	0.9987	Isoform 2 of Deleted in malignant brain tumors 1 protein	1785	5.3	1	sp|Q9UGM3-2|DMBT1_HUMAN	0	GSWGTVCDDSWDTNDANVVCR	Deleted in malignant brain tumors 1 protein	DMBT1	5.19	258660
194	Q9UJW0-2	0.9987	Isoform 2 of Dynactin subunit 4	403	4.2	1	sp|Q9UJW0-2|DCTN4_HUMAN	0	SVASGGWQEPENPHTQR	Dynactin subunit 4	DCTN4	7.21	52205.9
126	O14522-1	0.9987	Isoform 1 of Receptor-type tyrosine-protein phosphatase T	1463	3.4	1	sp|O14522-1|PTPRT_HUMAN	0	NRSMDVLPLDRCLPFLISVDGESSNYINAALMDSHK	Receptor-type tyrosine-protein phosphatase T	PTPRT	6.35	159595
133	P13682	0.9987	Zinc finger protein 35	527	4.2	1	sp|P13682|ZNF35_HUMAN	0	IQKADPQGPELGEACEKGNMLK	Zinc finger protein 35	ZNF35	8.44	59089.1
148	P35240-10	0.9987	Isoform 10 of Merlin	220	6.8	1	sp|P35240-10|MERL_HUMAN	0	IVTMDAEMEFNCEVK	Merlin	NF2	6.11	69690.2
162	Q14324	0.9987	Myosin-binding protein C, fast-type	1141	2.3	1	sp|Q14324|MYPC2_HUMAN	0	QEPPKIHLDCSGKTSENAIVVVAGNK	Myosin-binding protein C, fast-type	MYBPC2	7.44	128072
163	Q16181-2	0.9987	Isoform 2 of Septin-7	436	6.4	1	sp|Q16181-2|SEPT7_HUMAN	0	FEDYLNAESR	Septin-7	2007-09-01	8.76	50548.8
167	Q3B820-3	0.9987	Isoform 3 of Protein FAM161A	716	10.6	1	sp|Q3B820-3|F161A_HUMAN	0	KVEELKAAHIETMAK	Protein FAM161A	FAM161A	8.21	76751.7
184	Q96EP5-2	0.9987	Isoform 2 of DAZ-associated protein 1	378	4.6	2	sp|Q96EP5-2|DAZP1_HUMAN	0	SQAPGQPGASQWGSR	DAZ-associated protein 1	DAZAP1	8.73	43383.4
275a	Q8IWX2	0.9987	Hyaluronan binding protein	516	5.2	1	tr|Q8IWX2|Q8IWX2_HUMAN	0	NLASPSPSTLVEAREVGEATGGPELSG	N/A	HABP2	4.38	53690.2
135	P14618-2	0.9987	Isoform M1 of Pyruvate kinase PKM	531	3.8	3	sp|P14618-2|KPYM_HUMAN	0	NTGIICTIGPASR	Pyruvate kinase PKM	PKM	7.95	57805.7
138	P19419	0.9987	ETS domain-containing protein Elk-1	428	9.6	1	sp|P19419|ELK1_HUMAN	0	AEPEVPPQEGVPARLPAVVMDTAGQAGGHAASSPEISQPQK	ETS domain-containing protein Elk-1	ELK1	6.42	44888
141	P26641-2	0.9987	Isoform 2 of Elongation factor 1-gamma	487	14.9	1	sp|P26641-2|EF1G_HUMAN	0	ALIAAQYSGAQVR	Elongation factor 1-gamma	EEF1G	6.27	49987.6
151	P46013-2	0.9987	Isoform Short of Proliferation marker protein Ki-67	2896	0.7	1	sp|P46013-2|KI67_HUMAN	0	CMPAPEEIVEELPASKKQR	Proliferation marker protein Ki-67	MKI67	9.49	358694
259	Q9HBP0	0.9987	Uncharacterized protein	426	4.5	1	tr|Q9HBP0|Q9HBP0_HUMAN	0	KRPDVIQPVPKAALLNAIR	N/A	N/A	7.9	45097.4
164	Q16822-2	0.9987	Isoform 2 of Phosphoenolpyruvate carboxykinase [GTP], mitochondrial	441	4.1	1	sp|Q16822-2|PCKGM_HUMAN	0	TMYVLPFSMGPVGSPLSR	Phosphoenolpyruvate carboxykinase [GTP], mitochondrial	PCK2	6.58	67097.7
81b	Q12829	0.9987	Ras-related protein Rab-40B	278	9	1	sp|Q12829|RB40B_HUMAN	0	LGVTFFEVSPLCNFNITESFTELAR+LQIWDT	Ras-related protein Rab-40B	RAB40B	9.68	30955.8
130	O95954-2	0.9987	Isoform C of Formimidoyltransferase-cyclodeaminase	572	4.5	1	sp|O95954-2|FTCD_HUMAN	0	KFLIAFNINLLGTKEQAHR	Formimidoyltransferase-cyclodeaminase	FTCD	5.57	58926.6
158	P62258-2	0.9987	Isoform SV of 14-3-3 protein epsilon	233	6.5	1	sp|P62258-2|1433E_HUMAN	0	EAAENSLVAYK	14-3-3 protein epsilon	YWHAE	4.63	29173.9
168	Q5MJ70	0.9987	Speedy protein A	313	10.9	1	sp|Q5MJ70|SPDYA_HUMAN	0	HSQDSYNSLSMDIIGDPSQAYTGSEVVNDHQSNK	Speedy protein A	SPDYA	9.07	36462.5
169	Q68DU8	0.9987	BTB/POZ domain-containing protein KCTD16	428	8.2	1	sp|Q68DU8|KCD16_HUMAN	0	HLERAFDMLSECGFHMVACNSSVTASFINQYTDDK	BTB/POZ domain-containing protein KCTD16	KCTD16	8.4	49137.6
170	Q7L2E3-2	0.9987	Isoform 2 of Putative ATP-dependent RNA helicase DHX30	1222	2.4	1	sp|Q7L2E3-2|DHX30_HUMAN	0	MVPFQVPEILRTPLENLVLQAKIHMPEK	Putative ATP-dependent RNA helicase DHX30	DHX30	8.99	133938
175	Q8IZL8	0.9987	Proline-, glutamic acid- and leucine-rich protein 1	1130	2.2	1	sp|Q8IZL8|PELP1_HUMAN	0	KGDSNANSDVCAAALRGLSR	Proline-, glutamic acid- and leucine-rich protein 1	PELP1	4.29	119568
179	Q8TCU4-2	0.9987	Isoform 2 of Alstrom syndrome protein 1	4120	0.5	1	sp|Q8TCU4-2|ALMS1_HUMAN	0	QNVHMLNKGIQAGNLEIVNGAK	Alstrom syndrome protein 1	ALMS1	5.87	460965
180	Q8TDH9-3	0.9987	Isoform 3 of Biogenesis of lysosome-related organelles complex 1 subunit 5	123	13	1	sp|Q8TDH9-3|BL1S5_HUMAN	0	QHMLQWDNFMKEQPNK	Biogenesis of lysosome-related organelles complex 1 subunit 5	BLOC1S5	7.12	21478.3
181	Q8WYR4-2	0.9987	Isoform 2 of Radial spoke head 1 homolog	271	4.8	2	sp|Q8WYR4-2|RSPH1_HUMAN	0	HGQGTFIYPDGSR	Radial spoke head 1 homolog	RSPH1	4.57	35123.7
182	Q92562	0.9987	Polyphosphoinositide phosphatase	907	2	2	sp|Q92562|FIG4_HUMAN	0	QDKNSQQPCSRCSDGVIK	Polyphosphoinositide phosphatase	FIG4	6.46	103635
186	Q9H169-2	0.9987	Isoform 2 of Stathmin-4	216	6	1	sp|Q9H169-2|STMN4_HUMAN	0	EAHLAAMLER	Stathmin-4	STMN4	5.76	22071.2
264a	P19174-2	0.9987	Isoform 2 of 1-phosphatidylinositol 4,5-bisphosphate phosphodiesterase gamma-1	1291	3	1	sp|P19174-2|PLCG1_HUMAN	0	KIREVAQTADAR+MAGAASPCANGCGPGAPSDAEVLHLCR	1-phosphatidylinositol 4,5-bisphosphate phosphodiesterase gamma-1	PLCG1	5.73	148401
271a	M0R3E2	0.9987	INO80 complex subunit C	136	21.3	1	tr|M0R3E2|M0R3E2_HUMAN	0	TCLLPSAMIVRPPQPRGNGISMEAMSENK	N/A	INO80C	8.85	11478.9
172	Q86TU7	0.9987	Histone-lysine N-methyltransferase setd3	594	4.2	2	sp|Q86TU7|SETD3_HUMAN	0	EAISKAKATENGLVNGENSIPNGTR	Histone-lysine N-methyltransferase setd3	SETD3	5.71	67257.1
153	P50851-2	0.9987	Isoform 2 of Lipopolysaccharide-responsive and beige-like anchor protein	2851	0.9	1	sp|P50851-2|LRBA_HUMAN	0	TSKGLGYSAHFVGGCLIVTSIK	Lipopolysaccharide-responsive and beige-like anchor protein	LRBA	5.39	318977
154	P53597	0.9987	Succinate--CoA ligase [ADP/GDP-forming] subunit alpha, mitochondrial	346	6	1	sp|P53597|SUCA_HUMAN	0	QGTFHSQQALEYGTK	Succinate--CoA ligase [ADP/GDP-forming] subunit alpha, mitochondrial	SUCLG1	8.77	32226.1
131	P08603	0.9987	Complement factor H	1231	3.7	1	sp|P08603|CFAH_HUMAN	0	EEYGHSEVVEYYCNPRFLMKGPNK	Complement factor H	CFH	6.12	137053
156	P60174-1	0.9987	Isoform 2 of Triosephosphate isomerase	249	7.8	1	sp|P60174-1|TPIS_HUMAN	0	IIYGGSVTGATCK	Triosephosphate isomerase	TPI1	5.65	30791
171	Q7Z4H3-2	0.9987	Isoform 2 of HD domain-containing protein 2	170	11.1	1	sp|Q7Z4H3-2|HDDC2_HUMAN	0	LQDFYDSTAGK	HD domain-containing protein 2	HDDC2	5.33	23259.3
173	Q86YJ6-2	0.9987	Isoform 2 of Threonine synthase-like 2	405	14.6	1	sp|Q86YJ6-2|THNS2_HUMAN	0	GHCTKIQELQMTTVLKQNVHVFGVEGNSDELDEPIK	Threonine synthase-like 2	THNSL2	6.07	54116
177	Q8ND30-2	0.9987	Isoform 2 of Liprin-beta-2	764	12	1	sp|Q8ND30-2|LIPB2_HUMAN	0	SVDLAEYAPNLRGSGVHGGLIILEPR	Liprin-beta-2	PPFIBP2	5.88	98543.7
187	Q9H3G5	0.9987	Probable serine carboxypeptidase CPVL	476	9.2	3	sp|Q9H3G5|CPVL_HUMAN	0	GGGHILPYDQPLR	Probable serine carboxypeptidase CPVL	CPVL	8.85	11478.9
129	O75140-1	0.9987	Isoform 1 of GATOR complex protein DEPDC5	1572	2.3	1	sp|O75140-1|DEPD5_HUMAN	0	DQYIGRGDMWRLK	GATOR complex protein DEPDC5	DEPDC5	6.27	181264
178	Q8NF64-2	0.9987	Isoform 2 of Zinc finger MIZ domain-containing protein 2	894	3.9	1	sp|Q8NF64-2|ZMIZ2_HUMAN	0	CYHHEDRQMNTNWPASVQVSVNATPLTIERGDNK	Zinc finger MIZ domain-containing protein 2	ZMIZ2	6.68	96537
189	Q9HAV4	0.9987	Exportin-5	1204	5.1	1	sp|Q9HAV4|XPO5_HUMAN	0	DPLILSCVLTNVSALFPFVTYRPEFLPQVFSK	Exportin-5	XPO5	5.56	136180
279	B7Z6E9	0.9986	cDNA FLJ57085, moderately similar to Chorionic somatomammotropin hormone-like 1	173	29.5	2	tr|B7Z6E9|B7Z6E9_HUMAN	0	AHQLAIDTYQEFISSWGMGAGQGWQEGVTFPHWGSNGRR+QWSFLVGGPSPR	N/A	N/A	11.85	16756.1
488	Q30KR2	0.9985	Sperm-associated antigen 11 variant E	83	83.1	5	tr|Q30KR2|Q30KR2_CANLF	0	AEICSDPWNRCCLPSTEAEIK+ALFLFAVLFCLVQGNSGDMPPGIR+ALFLFAVLFCLVQGNSGDMPPGIRDVICLTQHGTCR+CCLPSTEAEIK+DVICLTQHGTCRLFFCHFGERK+MKALFLFAVLFCLVQGNSGDMPPGIR	N/A	SPAG11	7.79	7337.36
283	Q96A08	0.9985	Histone H2B type 1-A	127	7.9	1	sp|Q96A08|H2B1A_HUMAN	0	KESYSIYIYK	Histone H2B type 1-A	HIST1H2BA	10.32	14036.3
237a	F1MGT1	0.9985	Spectrin repeat containing nuclear envelope protein 1	8760	0.7	4	tr|F1MGT1|F1MGT1_BOVIN	0	ELDAGIIELK+IDEIMTVLEHEAQSSPLFKQK+LFVATALLPEETETCIFNQETLAK+MIEHLNLDDK	N/A	SYNE1	5.38	1.00511e+06
280	O95861-2	0.9985	Isoform 2 of 3'(2'),5'-bisphosphate nucleotidase 1	325	8.5	1	sp|O95861-2|BPNT1_HUMAN	0	LVASAYSIAQK	3'(2'),5'-bisphosphate nucleotidase 1	BPNT1	5.46	33261.1
30b	P0C0S8	0.9985	Histone H2A type 1	130	28.9	5	sp|P0C0S8|H2A1_HUMAN	0	HLQLAIRNDEELNK+NDEELNKLLGK+VTIAQGGVLPNIQAVLLPK	Histone H2A type 1	HIST1H2AG	10.9	13960.3
286	Q15843	0.9984	NEDD8	81	28	2	sp|Q15843|NEDD8_HUMAN	0	EIEIDIEPTDKVER	NEDD8	NEDD8	6.58	8559.97
285	P50502	0.9984	Hsc70-interacting protein	369	31.6	1	sp|P50502|F10A1_HUMAN	0	QDPSVLHTEEMR	Hsc70-interacting protein	ST13	5.18	41331.7
276b	A7LMA0	0.9983	Beta-defensin 124	68	98.5	3	tr|A7LMA0|A7LMA0_BOVIN	0	LLLLVALLVLGHVPTGR+MTQLLLLLVALLVLGHVPTGRSEFK+RCWNGQGACRAYCTK+YEAYMHLCSDATLCCLPYGLKPVK+YEAYMHLCSDATLCCLPYGLKPVKTEK	Beta-defensin	DEFB124	8.62	5280.19
289	P52948-2	0.9983	Isoform 2 of Nuclear pore complex protein Nup98-Nup96	1726	1	2	sp|P52948-2|NUP98_HUMAN	0	LADINYEGR	Nuclear pore complex protein Nup98-Nup96	NUP98	5.66	105913
288	P49585	0.9983	Choline-phosphate cytidylyltransferase A	367	3.6	2	sp|P49585|PCY1A_HUMAN	0	TEGISTSDIITR	Choline-phosphate cytidylyltransferase A	PCYT1A	6.82	41731
287	O00391-2	0.9983	Isoform 2 of Sulfhydryl oxidase 1	604	2.2	2	sp|O00391-2|QSOX1_HUMAN	0	LAGAPSEDPQFPK	Sulfhydryl oxidase 1	QSOX1	9.05	79578.1
291	Q9HC38-2	0.9983	Isoform 2 of Glyoxalase domain-containing protein 4	298	4.5	2	sp|Q9HC38-2|GLOD4_HUMAN	0	ALLGYADNQCK	Glyoxalase domain-containing protein 4	GLOD4	5.4	34793.5
238	E1BED7	0.9982	HYDIN, axonemal central pair apparatus protein	5120	1.4	2	tr|E1BED7|E1BED7_BOVIN	0	KGSLTMTEKPTNVQVLFHAK+NLPYCETETFEVRFDTQGGNVSVGNKEVILPIK+REVEAETEISTTPGSSK	N/A	HYDIN	5.96	576035
498	A0A1W6S9V6	0.9981	Beta-defensin 119	83	73.5	2	tr|A0A1W6S9V6|A0A1W6S9V6_BUBBU	0	CMGDLGICRPSCR+MKFLFLFLAILLVMEPVVSGR+QSEEPYLYCRNYQPCCLPFFVR+RHMLRCMGDLGICRPSCR	Beta-defensin	DEFB119	9.1	7582.76
293	P17612-2	0.9981	Isoform 2 of cAMP-dependent protein kinase catalytic subunit alpha	343	3.1	1	sp|P17612-2|KAPCA_HUMAN	0	NLLQVDLTKR	cAMP-dependent protein kinase catalytic subunit alpha	PRKACA	8.85	40458.5
294	P68104-2	0.9981	Isoform 2 of Elongation factor 1-alpha 1	441	2.5	1	sp|P68104-2|EF1A1_HUMAN	0	IGGIGTVPVGR	Elongation factor 1-alpha 1	EEF1A1	9.1	50009.7
296a	Q9NU22	0.998	Midasin	5596	1	3	sp|Q9NU22|MDN1_HUMAN	0	HMGDLNGEEADKLDER+QELERQLEMWQPR	Midasin	MDN1	5.46	632820
241	F1N450	0.998	Regulator of G protein signaling 22	1257	3.5	2	tr|F1N450|F1N450_BOVIN	0	IQPPFEDLFDAAEEYILLLLLEPWTKMIK+MAVIEDEKFVKDGIK	N/A	RGS22	8.48	146169
229a	P62808	0.9977	Histone H2B type 1	126	19.8	7	sp|P62808|H2B1_BOVIN	0	AMGIMNSFVNDIFER+ESYSVYVYK+KESYSVYVYK	Histone H2B type 1	N/A	10.32	13775
247	F1MC84	0.9975	FAT atypical cadherin 3	4587	1.9	1	tr|F1MC84|F1MC84_BOVIN	1	GNVFIIEQETGTIK+QFNIDFDTGVLKVISPLDYEMTSVYKLTVR+VLDNNDNGPEFSQPNYDVTISEDVLPDTEILQIEATDRDEKHK	N/A	FAT3	4.75	501587
243	Q32L79	0.9975	Insulin-like peptide INSL6	205	12.2	2	sp|Q32L79|INSL6_BOVIN	0	LCGDVNWSHVEK+TLSNLFWGNHPQR	Insulin-like peptide INSL6	INSL6	8.99	21740.7
244	Q32PB3	0.9975	Sperm acrosome membrane-associated protein 4	126	18.3	1	sp|Q32PB3|SACA4_BOVIN	0	CGDDEDCFTGHGVAPGVGPIINK	Sperm acrosome membrane-associated protein 4	SPACA4	4.75	8180.18
250	Q3MHN0	0.9973	Proteasome subunit beta type-6	239	8.8	3	sp|Q3MHN0|PSB6_BOVIN	0	LAAIAEPGVER+QVLLGDQIPK	Proteasome subunit beta type-6	PSMB6	4.91	22010.1
303	Q08999-2	0.9972	Isoform 2 of Retinoblastoma-like protein 2	518	9.8	2	sp|Q08999-2|RBL2_HUMAN	0	AEDGLCREVVKHLNQIEEQILDHLAWKPESPLWEK+IFLGEDAEEEIGTLSR	Retinoblastoma-like protein 2	RBL2	7.27	128367
257	P81265-2	0.9971	Isoform Short of Polymeric immunoglobulin receptor	539	2.4	1	sp|P81265-2|PIGR_BOVIN	1	GGSVTVSCPYNPK	Polymeric immunoglobulin receptor	PIGR	6.86	80441.3
262	Q3MHW9	0.9971	NADH-cytochrome b5 reductase 1	305	3.6	2	sp|Q3MHW9|NB5R1_BOVIN	1	GPSGLLTYAGK	NADH-cytochrome b5 reductase 1	CYB5R1	9.3	33860.6
269	A0A0A0MP95	0.9971	Uncharacterized protein	81	53.1	1	tr|A0A0A0MP95|A0A0A0MP95_BOVIN	1	RAPDFHDKYGNAVLASGATFCIAVGVYMATQIGIEWNPSPVGR	N/A	N/A	9.89	9059.45
274	A6QQW1	0.9971	JTB protein	146	21.2	1	tr|A6QQW1|A6QQW1_BOVIN	1	LSVSTSNLPCWLVEEFVVAEECAPCSNFQAK	N/A	JTB	8.25	13079.2
276	E1B7I3	0.9971	Uncharacterized protein	737	2.6	1	tr|E1B7I3|E1B7I3_BOVIN	1	IDPNEECDCGTLKDCTQDR	N/A	LOC615247	6.26	79999.8
287	F1N226	0.9971	Amyloid beta precursor like protein 2	732	6.4	1	tr|F1N226|F1N226_BOVIN	1	AVCSQEALTGPCR+EDFSLSSSALIGLLVVAVAIATIIVISLVMLRRR	N/A	APLP2	4.68	83898.8
291	Q24JZ4	0.9971	Metadherin	583	7	1	tr|Q24JZ4|Q24JZ4_BOVIN	1	SWLDELAQEAEDGSARLQEMLSVGLGFLRTELGLDLGLEPK	N/A	MTDH	9.24	64054.3
298	V9Z6S6	0.9971	Aquaporin 7	330	8.5	1	tr|V9Z6S6|V9Z6S6_BUBBU	6	TTSHQPGVASLTPVSVYPEDRPSVLYHP	N/A	N/A	9.22	36022
267	Q6Q137	0.9971	Septin-7	437	27.8	1	sp|Q6Q137|SEPT7_BOVIN	0	FEDYLNAESR	Septin-7	2007-09-01	8.76	50548.8
278	E1BAK6	0.9971	Uncharacterized protein	396	3.8	2	tr|E1BAK6|E1BAK6_BOVIN	0	SQAPGQPGASQWGSR	N/A	DAZAP1	9.01	42367.3
299a	E1BAK4	0.9971	Dopey family member 2	2289	1.4	1	tr|E1BAK4|E1BAK4_BOVIN	0	AIPLLRSDIVRILSAATQTLLR+KALETYEIIFK	N/A	DOPEY2	5.84	255553
265	Q3T052	0.9971	Inter-alpha-trypsin inhibitor heavy chain H4	916	2.1	1	sp|Q3T052|ITIH4_BOVIN	0	VVNKADAVREATFQMELPK	Inter-alpha-trypsin inhibitor heavy chain H4	ITIH4	5.99	98686.5
252	P61603	0.9971	10 kDa heat shock protein, mitochondrial	102	13.7	1	sp|P61603|CH10_BOVIN	0	VLQATVVAVGSGSK	10 kDa heat shock protein, mitochondrial	HSPE1	8.91	10800.5
254	P63171	0.9971	Dynein light chain Tctex-type 1	113	14.2	1	sp|P63171|DYLT1_BOVIN	0	EAIESAIGGNAYQHSK	Dynein light chain Tctex-type 1	DYNLT1	5	12452
261	Q32PI5	0.9971	Serine/threonine-protein phosphatase 2A 65 kDa regulatory subunit A alpha isoform	589	1.9	1	sp|Q32PI5|2AAA_BOVIN	0	NLCSDDTPMVR	Serine/threonine-protein phosphatase 2A 65 kDa regulatory subunit A alpha isoform	PPP2R1A	5.03	65159.4
277	E1B8W3	0.9971	Armadillo repeat containing 4	1012	2.3	1	tr|E1B8W3|E1B8W3_BOVIN	0	FSEQPQKDQPNEAPKEEVAITHK	N/A	ARMC4	8.35	112872
280	E1BD77	0.9971	Zinc finger homeobox 2	2571	1.1	1	tr|E1BD77|E1BD77_BOVIN	0	KAAPPPGGPPGTATNAATAATAAVAFAK	N/A	ZFHX2	5.71	272492
281	E3W9A2	0.9971	CAP-Gly domain containing linker protein 1	1427	3.2	1	tr|E3W9A2|E3W9A2_BOVIN	0	KNQDLKMK+RLESNKPAGDVDMSLSLLQEISALQEKLEATHSDHQK	N/A	CLIP1	5.24	160624
284	F1MMF6	0.9971	Uncharacterized protein	175	8	3	tr|F1MMF6|F1MMF6_BOVIN	0	VILGFVADKGAGNR	N/A	HILS1	12.44	19232.5
297	Q3SZW9	0.9971	DnaJ (Hsp40) related, subfamily B, member 13	316	3.5	2	tr|Q3SZW9|Q3SZW9_BOVIN	0	SIEPGAVETFR	N/A	DNAJB13	7.66	36077.3
251	P13135	0.9971	Calpain small subunit 1	263	5.7	1	sp|P13135|CPNS1_BOVIN	0	THYSNIEANESEEVR	Calpain small subunit 1	CAPNS1	5.06	27931.4
253	P62261	0.9971	14-3-3 protein epsilon	255	4.3	1	sp|P62261|1433E_BOVIN	0	EAAENSLVAYK	14-3-3 protein epsilon	YWHAE	4.63	29173.9
255	P68103	0.9971	Elongation factor 1-alpha 1	462	2.5	1	sp|P68103|EF1A1_BOVIN	0	IGGIGTVPVGR	Elongation factor 1-alpha 1	EEF1A1	9.1	50009.7
256	P79251	0.9971	V-type proton ATPase subunit G 1	118	9.3	1	sp|P79251|VATG1_BOVIN	0	EEAQAEVEQYR	V-type proton ATPase subunit G 1	ATP6V1G1	7.99	13551.2
272	A6QPE3	0.9971	TEX101 protein	253	4.3	2	tr|A6QPE3|A6QPE3_BOVIN	0	ETCPSMSISTR	N/A	TEX101	5.95	24886.7
282	F1MI43	0.9971	Sperm surface protein Sp17	147	9.5	1	tr|F1MI43|F1MI43_BOVIN	0	IPQGFGNLLEGLTR	Sperm surface protein Sp17	SPA17	4.86	16959.7
242a	P62935	0.9971	Peptidyl-prolyl cis-trans isomerase A	164	25.5	1	sp|P62935|PPIA_BOVIN	0	IIPGFMCQGGDFTR+KFDDENFILK	Peptidyl-prolyl cis-trans isomerase A	PPIA	8.34	17869.3
258	Q0P565	0.9971	HD domain-containing protein 2	205	5.4	1	sp|Q0P565|HDDC2_BOVIN	0	LQDFYDSTAGK	HD domain-containing protein 2	HDDC2	5.08	23192.2
263	Q3SZI4	0.9971	14-3-3 protein theta	245	5.7	2	sp|Q3SZI4|1433T_BOVIN	0	AVTEQGAELSNEER	14-3-3 protein theta	YWHAQ	4.68	27764.2
266	Q5E956	0.9971	Triosephosphate isomerase	249	5.2	1	sp|Q5E956|TPIS_BOVIN	0	IIYGGSVTGATCK	Triosephosphate isomerase	TPI1	6.45	26689.5
270	A5D984	0.9971	Pyruvate kinase	531	2.4	3	tr|A5D984|A5D984_BOVIN	0	NTGIICTIGPASR	Pyruvate kinase	PKM2	7.96	57948.9
292	Q2KIT8	0.9971	Tissue specific transplantation antigen P35B	321	3.4	2	tr|Q2KIT8|Q2KIT8_BOVIN	0	DADLTDAAQTR	N/A	TSTA3	6.46	36026.8
300a	G3N0H2	0.9971	Chromosome 2 open reading frame 16	1737	1.2	2	tr|G3N0H2|G3N0H2_BOVIN	0	FSNLSPESQQQGVK+VHAAGRL	N/A	C2orf16	9.96	195597
283	F1MMF2	0.9971	Uncharacterized protein	623	2.4	1	tr|F1MMF2|F1MMF2_BOVIN	0	TVSAGVLSPWRHQMK	N/A	N/A	9.63	71813.2
286	F1MUF1	0.9971	Exportin 5	1166	2.7	1	tr|F1MUF1|F1MUF1_BOVIN	0	DPLILSCVLTNVSALFPFVTYRPEFLPQVFSK	N/A	XPO5	5.61	132419
305	P10745	0.9969	Retinol-binding protein 3	1247	3.9	2	sp|P10745|RET3_HUMAN	0	AWDLAGVEPDITVPMSEALSIAQDIVALRAKVPTVLQTAGK+RAIVVGER	Retinol-binding protein 3	RBP3	4.98	133415
302	P21782	0.9968	Pleiotrophin	168	9.5	1	sp|P21782|PTN_BOVIN	1	YQFQAWGECDLNTALK	Pleiotrophin	PTN	9.64	15288.7
301	O46414	0.9968	Ferritin heavy chain	181	8.7	3	sp|O46414|FRIH_BOVIN	0	SVNQSLLELHK	Ferritin heavy chain	FTH1	5.54	21051.5
310	E1BKQ6	0.9968	Myosin XVIIIA	2055	2	3	tr|E1BKQ6|E1BKQ6_BOVIN	0	LEVEQQSKR+QMEVQLEEEYEDKQK+VASGSDLHLTDIDSDSNR	N/A	MYO18A	6.08	232840
313	Q0VCK4	0.9968	Stathmin	189	5.3	1	tr|Q0VCK4|Q0VCK4_BOVIN	0	EAHLAAMLER	Stathmin	STMN4	5.76	22071.2
303	P62958	0.9968	Histidine triad nucleotide-binding protein 1	126	11.1	1	sp|P62958|HINT1_BOVIN	0	AQVARPGGDTIFGK	Histidine triad nucleotide-binding protein 1	HINT1	6.31	13647.7
305	Q3ZCK3	0.9968	3'(2'),5'-bisphosphate nucleotidase 1	308	3.6	1	sp|Q3ZCK3|BPNT1_BOVIN	0	LVASAYSIAQK	3'(2'),5'-bisphosphate nucleotidase 1	BPNT1	5.34	33197
307	C4T8B4	0.9968	Pentaxin	224	4.5	3	tr|C4T8B4|C4T8B4_BOVIN	0	ETENSYVSLK	Pentaxin	CRP	6.48	23122.3
311	F1N206	0.9968	Dihydrolipoyl dehydrogenase	509	2.6	1	tr|F1N206|F1N206_BOVIN	0	SEEQLKEEGIEYK	Dihydrolipoyl dehydrogenase	DLD	7.59	54187.2
312	G3N136	0.9968	Testis specific serine kinase 2	358	2.8	2	tr|G3N136|G3N136_BOVIN	0	LLVVPETEDR	N/A	TSSK2	9.19	40763.2

## Sheet: 2-60
entry no.	protein	protein probability	protein description	protein length	percent coverage	tot indep spectra	protein ID	PredHe	peptides	Name	Primary Gene Name	pI	MW
4	Q2VWP7	1	Protogenin	1150	6.1	2	sp|Q2VWP7|PRTG_HUMAN	PredHel=1	LLAYNNIDDGYQADQTVSTPGCVSVRDRMVPPPPPPHHLYAK+LVINQIIPEDDAIYQCMAENSQGSILSR	Protogenin	PRTG	6.8	123235
10	Q9BS86-2	1	Isoform 2 of Zona pellucida-binding protein 1	350	4.9	3	sp|Q9BS86|ZPBP1_HUMAN	PredHel=1	YHAAPCNSIYNISFEK+YHAAPCNSIYNISFEKK	Zona pellucida-binding protein 1	ZPBP	9.06	35460.1
72a	Q6UWP2-3	1	Isoform 3 of Dehydrogenase/reductase SDR family member 11	229	13.1	2	sp|Q6UWP2|DHR11_HUMAN	PredHel=1	LALVTGASGGIGAAVAR+TVGNIEELAAECK	Dehydrogenase/reductase SDR family member 11	DHRS11	5.65	25228.7
88a	Q5Y190	1	Anchor protein	4186	1.2	2	tr|Q5Y190|Q5Y190_HUMAN	PredHel=15	LEGDLELLAVFTHVVVAVSVAALVLTAAILLSLR+RLSEVEAATFHRKPMGGK	N/A	RESDA1	6.37	453240
36	Q2YDG7	1	Sperm acrosome membrane-associated protein 1	279	20.8	5	sp|Q2YDG7|SACA1_BOVIN	PredHel=1	AFECETLDNNEIVASIR+EVILTSGCPGGESK+YKDSTSLDQSPTDIPGHEDDALSEWNE	Sperm acrosome membrane-associated protein 1	SPACA1	4.42	27993.3
62	A4UAF1	1	Sperm associated antigen 11 isoform D	129	28.8	5			KSEICSDPWNR+NIICLMQHGTCR			9.54	11949.6
64	A5D986	1	Cytosolic sialic acid 9-O-acetylesterase homolog	533	7.7	3	tr|A5D986|A5D986_BOVIN	PredHel=1	ATVTVTLCR+ILSVSSTQAQQELEDLAK+WHQTADFGYVPNQR	N/A	SIAE	8.51	57276.2
78	E1BCW8	1	Anthrax toxin receptor like	570	14.8	7	tr|E1BCW8|E1BCW8_BOVIN	PredHel=1	ANSVQDTSMICPGIK+GFNNAKNEDEVICR+LQNIVPTGDTYMQEGFKK+NFEEHQLIEIADSPYHVFAVNQGFK+QMGATVYCVGVK	N/A	ANTXRL	5.68	59944.7
80	E1BE29	1	Ryanodine receptor 2	4960	2.3	3	tr|E1BE29|E1BE29_BOVIN	PredHel=6	CKLEEDFLYMAYADIMAKSCHDEEDDDGEEEVK+KEVDGMGTSEIK+RLVFDVPLLNEHAK+SSSENARVSSLDSSSPRIIAVHYVLEESSGYMEPTLR+VKPQLLKTHFLPLMEK	N/A	RYR2	5.85	563797
82	E1BNL3	1	Zonadhesin (gene/pseudogene)	2489	6.6	6	tr|E1BNL3|E1BNL3_BOVIN	PredHel=1	AKEQCQAVFQTPGWAR+CQPGSQIECQPYK+GGNLEASYVKAVQVQAFGIR+GHILSGTTCVPLSECGCTSPGGAYHPVGER+LNELSESGCFAADARPPR+LVSRPFCAPGAICVAFTYHMDGR+TVDVLPTGVEPFIVEGR+VILSPFLVR+VTAPYEPVDQLRVSLRSDR	N/A	ZAN	6.91	272336
87	F1MH99	1	Uncharacterized protein	1336	6.9	7	tr|F1MH99|F1MH99_BOVIN	PredHel=1	FMQQQSGLPYR+LMQPQDQYPRPCQAQGR+LYDATSSEGSSQGQQVDMR+RQASPESCSNVTVVDLDECSPSSR+SSQAHSSDSILPGYLISPEVR	N/A	N/A	9.26	149729
90	F1MLR1	1	Uncharacterized protein	397	5.8	3	tr|F1MLR1|F1MLR1_BOVIN	PredHel=1	CQRPFLEHGIMVSGSR+IDYECYR	N/A	N/A	6.05	44030.3
93	F1MVP6	1	Uncharacterized protein	1679	8.1	9	tr|F1MVP6|F1MVP6_BOVIN	PredHel=1	LCTCKDETLSCVGLSAK+LHDKESSEEDEIFNK+MDCSETHVQLACAK+NTSTELTIEPER+SKDLSYTIFVLEDADAR	N/A	N/A	4.89	183932
98	F1N343	1	Coiled-coil domain containing 136	1151	6.7	5	tr|F1N343|F1N343_BOVIN	PredHel=1	LTELQETYK+LYQCSQETLDR+MIIAQMQALQELYEASETEQELLQQEQER+MQEEQGQLQEELHR+RMQEEQGQLQEELHR+YDASQDEQSELLK	N/A	CCDC136	4.7	133235
99	F1N369	1	Uncharacterized protein	325	26	18	tr|F1N369|F1N369_BOVIN	PredHel=1	FFNQQVEVLGR+IVGSPNIPVK+RAEPLPEIYYIEGTLQMVWINR+YHAAPCNSIYNISFEK+YHAAPCNSIYNISFEKK+YVVYAYREPHYYYQFTAR	N/A	ZPBP	9.29	36863.8
101	F1N6H1	1	LDL receptor related protein 2	4626	1	3	tr|F1N6H1|F1N6H1_BOVIN	PredHel=1	TCRPGYFK+TEFQCGSGQCIPR+VCDHVNDCGDNFDETGCNTGKDR	N/A	LRP2	5.06	517633
105	G3X6J2	1	Uncharacterized protein	1459	5.1	10	tr|G3X6J2|G3X6J2_BOVIN	PredHel=1	HVNVELIQPGSFHER+LESVADKPVHQQPPYPK+MLWGLPSKVLESIQIFKLK+REQSQAQGQPTDMSLASDNLTYK	N/A	LOC782251	7.96	161610
164a	F1MD73	1	Uncharacterized protein	1751	9.8	10	tr|F1MD73|F1MD73_BOVIN	PredHel=1	EIFTSYSNR+GSWGTVCDDSWDTNDANVVCR+QLGCGSAISAPGGAR+TSYLQSLGYSVR	N/A	N/A	5.52	190099
165a	F1MQJ0	1	Angiotensin-converting enzyme	1226	3.5	9	tr|F1MQJ0|F1MQJ0_BOVIN	PredHel=1	EAGKLLADAMK+LEGPFVGSGR+LNGYQDGGDSWR+YQGVCPPLAR	Angiotensin-converting enzyme	ACE	6.08	141242
178a	Q2NKZ3	1	ADAM metallopeptidase domain 32	747	6.6	9	tr|Q2NKZ3|Q2NKZ3_BOVIN	PredHel=1	DSASVIYAFVR+GSRNAPFACYEEIQSQTDR+LICTYPLQTPFLR+NAPFACYEEIQSQTDR+NAPFACYEEIQSQTDRFGNCGK	N/A	ADAM32	4.98	80779.4
180a	Q3SZ28	1	Midkine (Neurite growth-promoting factor 2)	143	36.4	6	tr|Q3SZ28|Q3SZ28_BOVIN	PredHel=1	DCGVGFREGTCGAQTQR+FETWGACDGGTGTK+KGGPGSECAEWTWGPCTPSSK	N/A	MDK	9.75	13389.4
181a	Q58DP6	1	Ribonuclease 4	147	42.2	9	tr|Q58DP6|Q58DP6_BOVIN	PredHel=1	QHVDPDETGGNDSYCNLMMQR+RVVIACEGNPEVPVHFDK+SICSTTNIQCKNGQMNCHEGVVR+VVIACEGNPEVPVHFDK	N/A	RNASE4	9.05	13912.7
129	Q866B2	1	Toll-like receptor 9	1029	43.6	14	tr|Q866B2|Q866B2_BOVIN	PredHel=0	ALEVAPGALLGLGNLTHLSLK+ALSNGSLPPGIRLQKLEVSSNSIGFVIPGFFVR+ATRLIELNLSANALK+CDHARNPCRECPK+DFMPSCNLNFTLDLSRNNLVTIQQEMFTRLSR+FLYMDGNCYYMNPCPR+FLYMDGNCYYMNPCPRALEVAPGALLGLGNLTHLSLK+GLRNLVQLDLSENHLHTLLPR+IHHLHDSDFAHLSNLRVLNLK+KDVVVLVILRPAAYRSR+LEALDLAGNQLKALSNGSLPPGIRLQK+LIELNLSANALK+LNLSFNYHKKVSFAHLHLASSFGSLVSLEK+LPPSLDTLLLSYNHIVTLAPEDLANLTALRVLDVGGNCRR+LQLNFINQAQLSIFGAFPSLLFVDLSDNRISGAATPAAALGEVDSR+LQS…	N/A	tlr9	9.15	113095
23a	P06744-2	1	Isoform 2 of Glucose-6-phosphate isomerase	569	8.5	3	sp|P06744|G6PI_HUMAN	PredHel=0	ILLANFLAQTEALMR+TFTTQETITNAETAK+VFEGNRPTNSIVFTK	Glucose-6-phosphate isomerase	GPI	8.44	63015.9
29a	P0CG47	1	Polyubiquitin-B	229	32.8	3	sp|P0CG47|UBB_HUMAN	PredHel=0	TITLEVEPSDTIENVK+TLSDYNIQK	Polyubiquitin-B	UBB	6.56	8564.84
56a	P60900	1	Proteasome subunit alpha type-6	246	21.5	2	sp|P60900|PSA6_HUMAN	PredHel=0	AINQGGLTSVAVR+HITIFSPEGR	Proteasome subunit alpha type-6	PSMA6	6.34	27399.5
82a	Q9UGM3-2	1	Isoform 2 of Deleted in malignant brain tumors 1 protein	1785	5.6	5	sp|Q9UGM3|DMBT1_HUMAN	PredHel=0	GSWGTVCDDSWDTNDANVVCR+QIFTSSYNR	Deleted in malignant brain tumors 1 protein	DMBT1	5.19	258660
13	P46193	1	Annexin A1	346	16.2	7	sp|P46193|ANXA1_BOVIN	PredHel=0	DIASDTSGDYEK+GDRSEELAVNDDLADSDAR+GLGTDEDTLNEILASR+ILVALCGRD+SEELAVNDDLADSDAR	Annexin A1	ANXA1	6.41	38820.5
118a	O77698	1	Lactotransferrin	708	52.1	57	sp|O77698|TRFL_BUBBU	PredHel=0	AFVLECIR+APVDAFKECHLAQVPSHAVVAR+CGLVPVLAENRK+CLQDGAGDVAFVK+CSTSPLLEACAFLTR+ECHLAQVPSHAVVAR+EKYYGYTGAFR+EPYFGYSGAFK+ESPQTHYYAVAVVK+FFSASCVPCVDR+GEADALSLDGGYIYTAGK+GEGENQCACSPREPYFGYSGAFK+GSNFQLDQLQGR+HSSLDCVLRPTEGYLAVAVVK+IPSKVDSALYLGSR+KADAVTLDGGMVFEAGLDPYK+KANEGLTWNSLK+KCSTSPLLEACAFLTR+KGSNFQLDQLQGR+KPVTEAQSCHLAVAPNHAVVSLSER+LCALCAGDDQGLDK+LCALCAGDDQGLDKCVPNSK+LGAPSITCVR+LLCLDGTR+LLCLDGTRKPVTEAQ…	Lactotransferrin	LTF	8.23	75817.4
14a	O60814	1	Histone H2B type 1-K	126	19.8	7	sp|O60814|H2B1K_HUMAN	PredHel=0	AMGIMNSFVNDIFER+ESYSVYVYK+KESYSVYVYK	Histone H2B type 1-K	HIST1H2BK	10.32	13759
118	G3MYQ2	1	Defensin beta 129	169	45.5	3	tr|G3MYQ2|G3MYQ2_BOVIN	PredHel=0	EDSQEVLKITKNFSVMMQTEHHNLSVLPK+INTIIIPNATIVNSATTNPVNSGK+VVQLIKNYIQNEMLHMLK	N/A	DEFB129	9.49	16921.8
17a	P04075-2	1	Isoform 2 of Fructose-bisphosphate aldolase A	418	23.2	6	sp|P04075|ALDOA_HUMAN	PredHel=0	ADDGRPFPQVIK+GILAADESTGSIAK+GILAADESTGSIAKR+QLLLTADDR	Fructose-bisphosphate aldolase A	ALDOA	8.39	39288.8
30a	P0DP23	1	Calmodulin-1	149	76.5	45	sp|P0DP23|CALM1_HUMAN	PredHel=0	DTDSEEEIREAFR+EADIDGDGQVNYEEFVQMMTAK+EAFRVFDKDGNGYISAAELR+EAFSLFDKDGDGTITTK+EAFSLFDKDGDGTITTKELGTVMR+MKDTDSEEEIREAFR+SLGQNPTEAELQDMINEVDADGNGTIDFPEFLTMMAR+VFDKDGNGYISAAELR	Calmodulin-1	CALM1	4.09	16706.4
38a	P15259	1	Phosphoglycerate mutase 2	253	11.5	4	sp|P15259|PGAM2_HUMAN	PredHel=0	HYGGLTGLNKAETAAK+MEFDICYTSVLK+MEFDICYTSVLKR	Phosphoglycerate mutase 2	PGAM2	8.99	28766.2
42a	P19784	1	Casein kinase II subunit alpha'	350	8.3	3	sp|P19784|CSK22_HUMAN	PredHel=0	EQSQPCADNAVLSSGLTAAR+VYAEVNSLR	Casein kinase II subunit alpha'	CSNK2A2	8.65	41213.2
46b	P54652	1	Heat shock-related 70 kDa protein 2	639	33	21	sp|P54652|HSP72_HUMAN	PredHel=0	ARFEELNADLFR+DAGTITGLNVLR+GPAIGIDLGTTYSCVGVFQHGK+IINEPTAAAIAYGLDK+LDKGQIQEIVLVGGSTR+MKEIAEAYLGGK+MVSHLAEEFK+NQVAMNPTNTIFDAK+NQVAMNPTNTIFDAKR+NTTIPTKQTQTFTTYSDNQSSVLVQVYEGER+SINPDEAVAYGAAVQAAILIGDK+STAGDTHLGGEDFDNR+TTPSYVAFTDTER+VEIIANDQGNR	Heat shock-related 70 kDa protein 2	HSPA2	5.55	70021
69a	Q15751	1	Probable E3 ubiquitin-protein ligase HERC1	4861	1.7	2	sp|Q15751|HERC1_HUMAN	PredHel=0	EEGHPEPEDEEEEREHEVMTAGK+GSLRYLLEWIEMALGASAVVHTMEK+LSTSPPPPAIAVPLLEMGFSLRQIAKAMEATGAR	Probable E3 ubiquitin-protein ligase HERC1	HERC1	5.69	532228
8	P00514	1	cAMP-dependent protein kinase type I-alpha regulatory subunit	380	18.9	15	sp|P00514|KAP0_BOVIN	PredHel=0	ADSREDEISPPPPNPVVK+DSIVQLCTARPERPMAFLR+MASGTTASEEER+RSENEEFVEVGR+SENEEFVEVGR+VLGPCSDILKR	cAMP-dependent protein kinase type I-alpha regulatory subunit	PRKAR1A	5.27	42892.7
16	P82292	1	Spermadhesin Z13	116	19.8	16	sp|P82292|Z13_BOVIN	PredHel=0	ICDTSHAEYTSCTNTMTVK+KICDTSHAEYTSCTNTMTVK+KICDTSHAEYTSCTNTMTVKYTR	Spermadhesin Z13	N/A	5.58	13383.3
21	Q28092	1	Cylicin-2	488	18.1	2	sp|Q28092|CYLC2_BOVIN	PredHel=0	ISERPSVYLAAR+SKPSLLQENTSPKYDAEK	Cylicin-2	CYLC2	9.76	53561.9
27	Q2T9N7	1	Lysozyme-like protein 4	145	42.1	21	sp|Q2T9N7|LYZL4_BOVIN	PredHel=0	CHMSCSALLNPDLK+CHMSCSALLNPDLKK+FNPMAVYENSR+GMGAWPSWTLNCQHSDTLAR+NRCHMSCSALLNPDLK+RGMGAWPSWTLNCQHSDTLAR+SDFIGYGLFQIR	Lysozyme-like protein 4	LYZL4	8.46	14318.4
29	Q2T9U2	1	Outer dense fiber protein 2	657	13.5	13	sp|Q2T9U2|ODFP2_BOVIN	PredHel=0	ILKDEMNKEIEAAR+KEELEEVAQELAETEHENTVLR+LAECQDQLQGYER+LAECQDQLQGYERK+LVEAEMDGAAAAK+QMTCSDINTLTR+VTDLVNQQQTLEEK	Outer dense fiber protein 2	ODF2	7.52	75498.1
39	Q32KL7	1	Sperm equatorial segment protein 1	366	32.2	21	sp|Q32KL7|SPESP_BOVIN	PredHel=0	GFTLEIDKK+IADINSQLHHVPLPESYKPEYR+ILCVGHGEETHNLLK+RSLALAIAAEHK+SLALAIAAEHK+SLALAIAAEHKLEK+SPNNANFIGPR+SSGGVYDIITVINMLYNSR+YTHDVGPGDNDVLINPVSEETTTFPTR	Sperm equatorial segment protein 1	SPESP1	5.73	39387.4
58	Q5E946	1	Protein/nucleic acid deglycase DJ-1	189	57.7	18	sp|Q5E946|PARK7_BOVIN	PredHel=0	AGIKVTVAGLAGKDPVQCSR+DKMMNGSHYSYSENRVEK+DVVICPDASLEDAK+DVVICPDASLEDAKK+DVVICPDASLEDAKKEGPYDVVVLPGGNLGAQNLSESAAVK+GAEEMETVIPVDVMR+IVEVLVGKEVADQVK+KEGPYDVVVLPGGNLGAQNLSESAAVK+VTVAGLAGKDPVQCSR	Protein/nucleic acid deglycase DJ-1	PARK7	7.05	19904.1
74	E1B958	1	ALMS1, centrosome and basal body associated protein	3287	2.8	5	tr|E1B958|E1B958_BOVIN	PredHel=0	DISTQTNLKCQRGIENWEFISSTTVR+LSSDAVTQITTESPGK+MNSEFNSDLQTISSRSLEPTSK+TGIAAVSSSSYSQR+TIPYQNSQIVTSR	N/A	ALMS1	6.07	367273
106	G5E5C6	1	Acrosin	362	32.9	41	tr|G5E5C6|G5E5C6_BOVIN	PredHel=0	AKRPGVYTSTWSYLNWIASK+DSVENSYVVVGITSWGVGCAR+EVEWGSNKPVKPPLQER+IDTCQGDSGGPLMCK+IDTCQGDSGGPLMCKDSVENSYVVVGITSWGVGCAR+ITPPVICGHFIGPGCLPQFR+RPGVYTSTWSYLNWIASK+STNVCAGYPEGK+STNVCAGYPEGKIDTCQGDSGGPLMCK+YSASSEANDIALIK	Acrosin	ACR	9.4	37765.1
112	Q2TBS5	1	Serine peptidase inhibitor, Kazal type 2 (Acrosin-trypsin inhibitor)	84	26.2	6	tr|Q2TBS5|Q2TBS5_BOVIN	PredHel=0	DFNPVCGSDLSTYPNECTLCMK	N/A	SPINK2	6.04	7117.98
117a	A6QQ77	1	Sperm acrosome membrane-associated protein 3	163	35	9	sp|A6QQ77|SACA3_BOVIN	PredHel=0	ITQEPQGLGSWEAWR+NLNPNVPNLCQMYCSDLLNPNLK+NLNPNVPNLCQMYCSDLLNPNLKDTVICAMK+VLQDFGLEGYR	Sperm acrosome membrane-associated protein 3	SPACA3	5.22	14441.2
132a	P23356	1	Ubiquitin carboxyl-terminal hydrolase isozyme L1	252	24.2	9	sp|P23356|UCHL1_BOVIN	PredHel=0	FSAVALCK+MPFPVNHGTSSEDSLLQDAAK+NEAIQAAHDAVAQEGQCR+QFLSETEKLSPEDR	Ubiquitin carboxyl-terminal hydrolase isozyme L1	UCHL1	5.44	28065
160a	A6QLL8	1	Fructose-bisphosphate aldolase	364	17.6	7	tr|A6QLL8|A6QLL8_BOVIN	PredHel=0	ADDGRPFPQVIK+GILAADESTGSIAK+GILAADESTGSIAKR+IGEHTPSSLAIMENANVLAR+KDGADFAK+QLLLTADDR	Fructose-bisphosphate aldolase	ALDOA	8.45	39436.1
122a	P00829	1	ATP synthase subunit beta, mitochondrial	528	8.1	4	sp|P00829|ATPB_BOVIN	PredHel=0	AIAELGIYPAVDPLDSTSR+IMNVIGEPIDER+TIAMDGTEGLVR	ATP synthase subunit beta, mitochondrial	ATP5B	5	51563
18a	P04264	1	Keratin, type II cytoskeletal 1	644	9.3	5	sp|P04264|K2C1_HUMAN	PredHel=0	FLEQQNQVLQTK+MSGECAPNVSVSVSTSHTTISGGGSR+WELLQQVDTSTR+YEELQITAGR	Keratin, type II cytoskeletal 1	KRT1	8.15	65907.5
25a	P07900-2	1	Isoform 2 of Heat shock protein HSP 90-alpha	854	25.3	22	sp|P07900|HS90A_HUMAN	PredHel=0	ALLFVPR+DNSTMGYMAAK+DQVANSAFVER+ELISNSSDALDK+ELISNSSDALDKIR+GVVDSEDLPLNISR+HFSVEGQLEFR+HIYYITGETK+HLEINPDHSIIETLR+KHLEINPDHSIIETLR+LVTSPCCIVTSTYGWTANMER+NPDDITNEEYGEFYK+TKPIWTRNPDDITNEEYGEFYK+TLTIVDTGIGMTK+VFIMDNCEELIPEYLNFIR+VILHLKEDQTEYLEER	Heat shock protein HSP 90-alpha	HSP90AA1	4.94	84528.5
34a	P13646-3	1	Isoform 3 of Keratin, type I cytoskeletal 13	420	16.9	3	sp|P13646|K1C13_HUMAN	PredHel=0	ALEEANADLEVK+LEQEIATYR+LQSSSASYGGGFGGGSCQLGGGR+TDLEMQIESLNEELAYMKKNHEEEMK	Keratin, type I cytoskeletal 13	KRT13	4.91	49588.2
36a	P14618-2	1	Isoform M1 of Pyruvate kinase PKM	531	7	4	sp|P14618|KPYM_HUMAN	PredHel=0	LDIDSPPITAR+NTGIICTIGPASR	Pyruvate kinase PKM	PKM	7.95	57805.7
39a	P15531-2	1	Isoform 2 of Nucleoside diphosphate kinase A	177	28.5	7	sp|P15531|NDKA_HUMAN	PredHel=0	GDFCIQVGR+TFIAIKPDGVQR+VMLGETNPADSKPGTIR	Nucleoside diphosphate kinase A	NME1	5.81	17148.7
46a	P34931	1	Heat shock 70 kDa protein 1-like	641	28.2	38	sp|P34931|HS71L_HUMAN	PredHel=0	AFYPEEISSMVLTK+ATAGDTHLGGEDFDNR+FEELCADLFR+FNDPVVQADMK+IHDIVLVGGSTR+IINEPTAAAIAYGLDK+KFNDPVVQADMK+LIGDAAKNQVAMNPQNTVFDAK+LVSHFVEEFKR+MVLDAEKYKAEDEVQR+NALESYAFNMK+NQVAMNPQNTVFDAK+NQVAMNPQNTVFDAKR+QATKDAGVIAGLNVLR+TTPSYVAFTDTER+VEIIANDQGNR	Heat shock 70 kDa protein 1-like	HSPA1L	5.75	70375.1
46c	P11021	1	78 kDa glucose-regulated protein	654	12	7	sp|P11021|GRP78_HUMAN	PredHel=0	IINEPTAAAIAYGLDK+NQLTSNPENTVFDAK+NQLTSNPENTVFDAKR+SQIFSTASDNQPTVTIK+TWNDPSVQQDIK+VEIIANDQGNR	78 kDa glucose-regulated protein	HSPA5	5.01	70478.6
50a	P48643	1	T-complex protein 1 subunit epsilon	541	22.7	4	sp|P48643|TCPE_HUMAN	PredHel=0	AFADALEVIPMALSENSGMNPIQTMTEVR+KQQISLATQMVR+QMAEIAVNAVLTVADMER+SIHDALCVIR+SQDDEIGDGTTGVVVLAGALLEEAEQLLDR+WVGGPEIELIAIATGGR	T-complex protein 1 subunit epsilon	CCT5	5.44	59539.8
1	A0JNM6	1	Lysozyme-like protein 1	148	27	13	sp|A0JNM6|LYZL1_BOVIN	PredHel=0	CHVACSALMTDDLTDAIICAK+CHVACSALMTDDLTDAIICAKK+ETDGMNYWQGWK+ETDGMNYWQGWKK+IVKETDGMNYWQGWK+IVKETDGMNYWQGWKK+NRCHVACSALMTDDLTDAIICAK	Lysozyme-like protein 1	LYZL1	8.13	14880.8
12	P33097	1	Aspartate aminotransferase, cytoplasmic	413	15.7	4	sp|P33097|AATC_BOVIN	PredHel=0	HIYLLPSGR+ITWSNPPAQGAR+LALGDDSPALQEK+RVGGVQCLGGTGALR+TLSDPELFNEWTGNVK	Aspartate aminotransferase, cytoplasmic	GOT1	7.09	46398.9
15	P79345	1	Epididymal secretory protein E1	149	35.6	5	sp|P79345|NPC2_BOVIN	PredHel=0	AVVHGIVMGIPVPFPIPESDGCK+EVNVSPCPTQPCK+EVNVSPCPTQPCKLHR+VVVEWELTDDKNQR	Epididymal secretory protein E1	NPC2	7.81	14615.8
125b	A7E3Q2	1	Heat shock 70kDa protein 1A	636	37.6	27	tr|A7E3Q2|A7E3Q2_BOVIN	PredHel=0	ARFEELNADLFR+DAGTITGLNVLR+GPAIGIDLGTTYSCVGVFQHGK+IINEPTAAAIAYGLDK+LDKGQIQEIVLVGGSTR+MKEIAEAYLGGK+MVSHLAEEFK+NAVESYTYNIK+NQVAMNPTNTIFDAK+NQVAMNPTNTIFDAKR+NTTIPTKQTQTFTTYSDNQSSVLVQVYEGER+SINPDEAVAYGAAVQAAILIGDK+STAGDTHLGGEDFDNR+TTPSYVAFTDTER+VEIIANDQGNR+VQSAVITVPAYFNDSQR	N/A	HSPA2	5.5	69808.8
130a	P17697	1	Clusterin	439	20.3	9	sp|P17697|CLUS_BOVIN	PredHel=0	ASSIMDELFQDR+IDSLMENDREQSHVMDVMEDSFTR+KLLLSSLEEAK+KLLLSSLEEAKK+LYDQLLQSYQQK+QIKTQIEQTNEER+RPQDTQYYSPFSSFPR+TQIEQTNEER	Clusterin	CLU	5.72	48969.2
138a	P62157	1	Calmodulin	149	76.5	46	sp|P62157|CALM_BOVIN	PredHel=0	DTDSEEEIREAFR+EADIDGDGQVNYEEFVQMMTAK+EAFRVFDKDGNGYISAAELR+EAFSLFDKDGDGTITTK+EAFSLFDKDGDGTITTKELGTVMR+MKDTDSEEEIREAFR+SLGQNPTEAELQDMINEVDADGNGTIDFPEFLTMMAR+VFDKDGNGYISAAELR	Calmodulin	CALM	4.09	16706.4
154a	Q76LV2	1	Heat shock protein HSP 90-alpha	733	25.2	22	sp|Q76LV2|HS90A_BOVIN	PredHel=0	ALLFVPR+DNSTMGYMAAK+DQVANSAFVER+ELISNSSDALDK+ELISNSSDALDKIR+GVVDSEDLPLNISR+HFSVEGQLEFR+HIYYITGETK+HLEINPDHSIIETLR+KHLEINPDHSIIETLR+LVTSPCCIVTSTYGWTANMER+NPDDITNEEYGEFYK+TKPIWTRNPDDITNEEYGEFYK+TLTIVDTGIGMTK+VFIMDNCEELIPEYLNFIR+VILHLKEDQTEYLEER	Heat shock protein HSP 90-alpha	HSP90AA1	4.92	84730.8
155a	Q95M18	1	Endoplasmin	804	9.1	6	sp|Q95M18|ENPL_BOVIN	PredHel=0	AQAYQTGKDISTNYYASQKK+FAFQAEVNR+FQSSHHPSDMTSLDQYVER+GVVDSDDLPLNVSR+SILFVPTSAPR	Endoplasmin	HSP90B1	4.73	90135.8
157a	A0A0C5ADR0	1	Lysozyme	148	25	2	tr|A0A0C5ADR0|A0A0C5ADR0_BUBBU	PredHel=0	AVNACGIPCSALLKDDITQAVTCAK+STDYGIFQINSR	Lysozyme	N/A	9.51	14724.9
168a	F1MWD3	1	Chaperonin containing TCP1 subunit 5	541	22.4	6	tr|F1MWD3|F1MWD3_BOVIN	PredHel=0	AFADALEVIPMALAENSGMNPIQTMTEVR+EVNPALGIDCLHK+KQQISLATQMVR+MASVGTLAFDEYGRPFLIIK+SIHDALCVIR+SQDDEIGDGTTGVVVLAGALLEEAEQLLDR+WVGGPEIELIAIATGGR	N/A	CCT5	5.62	59615
8	Q96M32	1	Adenylate kinase 7	723	9.9	2	sp|Q96M32|KAD7_HUMAN	PredHel=0	NYGLTDEEKAEEER+NYGLTDEEKAEEERK	Adenylate kinase 7	AK7	4.67	82658.5
11	Q9UI46-2	1	Isoform 2 of Dynein intermediate chain 1, axonemal	168	8.9	2	sp|Q9UI46|DNAI1_HUMAN	PredHel=0	ILTANNPHAPQNIVR	Dynein intermediate chain 1, axonemal	DNAI1	6.4	79282.6
13a	O00468-2	1	Isoform 2 of Agrin	1963	1.7	4	sp|O00468|AGRIN_HUMAN	PredHel=0	AIVDVHFDPTTAFR+FGALCEAETGR+FNAVCLSR	Agrin	AGRN	5.93	214430
16a	P02545-2	1	Isoform C of Prelamin-A/C	572	7.2	2	sp|P02545|LMNA_HUMAN	PredHel=0	AAYEAELGDAR+LRDLEDSLAR+TALINSTGEEVAMR	Prelamin-A/C	LMNA	6.57	73808.1
40a	P17987	1	T-complex protein 1 subunit alpha	556	15.3	11	sp|P17987|TCPA_HUMAN	PredHel=0	EQLAIAEFAR+GANDFMCDEMER+IHPTSVISGYR+MLVDDIGDVTITNDGATILK+QAGVFEPTIVK+SLHDALCVVKR+SSLGPVGLDK	T-complex protein 1 subunit alpha	TCP1	5.8	60343.6
47a	P36873-2	1	Isoform Gamma-2 of Serine/threonine-protein phosphatase PP1-gamma catalytic subunit	337	20.7	6	sp|P36873|PP1G_HUMAN	PredHel=0	AHQVVEDGYEFFAK+FLHKHDLDLICR+IYGFYDECK+NVQLQENEIR+TFTDCFNCLPIAAIVDEK	Serine/threonine-protein phosphatase PP1-gamma catalytic subunit	PPP1CC	6.14	36852.6
53a	P50990-2	1	Isoform 2 of T-complex protein 1 subunit theta	529	27.8	22	sp|P50990|TCPQ_HUMAN	PredHel=0	AHEILPNLVCCSAK+AVDDGVNTFK+FAEAFEAIPR+GSTDNLMDDIER+HFSGLEEAVYR+IAVYSCPFDGMITETK+LATNAAVTVLR+LVPGGGATEIELAK+QITSYGETCPGLEQYAIKK+QYGNEVFLAK+RLVPGGGATEIELAK+VDQIIMAKPAGGPKPPSGK	T-complex protein 1 subunit theta	CCT8	5.41	59489.4
57a	P61019-2	1	Isoform 2 of Ras-related protein Rab-2A	188	14.7	2	sp|P61019|RAB2A_HUMAN	PredHel=0	EHGLIFMETSAK+LQIWDTAGQESFR	Ras-related protein Rab-2A	RAB2A	6.1	23414.4
58a	P62491-2	1	Isoform 2 of Ras-related protein Rab-11A	155	14.2	3	sp|P62491|RB11A_HUMAN	PredHel=0	AQIWDTAGQER+VVLIGDSGVGK	Ras-related protein Rab-11A	RAB11A	6.14	23906.9
66a	P78371-2	1	Isoform 2 of T-complex protein 1 subunit beta	488	27.7	14	sp|P78371|TCPB_HUMAN	PredHel=0	DASLMVTNDGATILK+FRQDLMNIAGTTLSSK+GATQQILDEAER+ILIANTGMDTDKIK+KIHPQTIIAGWR+LAVEAVLR+MLPTIIADNAGYDSADLVAQLR+QDLMNIAGTTLSSK+TPGKEAVAMESYAK+VQDDEVGDGTTSVTVLAAELLR	T-complex protein 1 subunit beta	CCT2	6.02	57357
70a	Q5BJF6-10	1	Isoform 10 of Outer dense fiber protein 2	657	8.6	11	sp|Q5BJF6|ODFP2_HUMAN	PredHel=0	ILKDEMNKEIEAAR+LAECQDQLQGYER+LAECQDQLQGYERK+LVEAEMDGAAAAK+VTDLVNQQQTLEEK	Outer dense fiber protein 2	ODF2	7.53	95401.3
71a	Q5VST9-6	1	Isoform 5 of Obscurin	8483	1.7	3	sp|Q5VST9|OBSCN_HUMAN	PredHel=0	AVFAKEQLAHRK+EATEGATAMLQCELSKVAPVEWR+EQSVHNEVQAEAGASAMLSCEVAQAQTEVTWYKDGKK+GHETLRDGDR+ILHTLEIISVTREDSGQYAAYISNAMGAAYSSAR+TVLQAGGNVGLEQEGTVHR	Obscurin	OBSCN	5.69	868484
75a	Q8TF09	1	Dynein light chain roadblock-type 2	96	29.2	4	sp|Q8TF09|DLRB2_HUMAN	PredHel=0	DIDPQNDLTFLR+GVIGTMVVNAEGIPIR	Dynein light chain roadblock-type 2	DYNLRB2	7.13	10723.4
76a	Q96JE9	1	Microtubule-associated protein 6	813	4.9	2	sp|Q96JE9|MAP6_HUMAN	PredHel=0	NQVPIVPVPLKDQDPLVPVPAK+QDYRAWKVQRPEPSCRPR	Microtubule-associated protein 6	MAP6	9.2	86505.2
81a	Q9NTM9	1	Copper homeostasis protein cutC homolog	273	9.9	3	sp|Q9NTM9|CUTC_HUMAN	PredHel=0	ILEGSGATEFHCSAR+IVVMPGGGITDR	Copper homeostasis protein cutC homolog	CUTC	8.47	29341
6	E1BLK7	1	Mitochondria-eating protein	537	9.9	3	sp|E1BLK7|MIEAP_BOVIN	PredHel=0	EYNANSCDQNLNHCLELIEQVAK+SAISLLAAEEEINQLKK+TLKDEIAVLSAEK	Mitochondria-eating protein	SPATA18	9.04	60583.5
14	P68399	1	Casein kinase II subunit alpha	391	26.9	8	sp|P68399|CSK21_BOVIN	PredHel=0	EAMEHPYFYTVVKDQAR+FNDILGR+FVHSENQHLVSPEALDFLDK+GGPNIITLADIVKDPVSR+KEPFFHGHDNYDQLVR+QLYQTLTDYDIR+TPALVFEHVNNTDFK	Casein kinase II subunit alpha	CSNK2A1	7.29	45143.6
22	Q2KID4	1	Dynein light chain 1, axonemal	190	33.2	7	sp|Q2KID4|DNAL1_BOVIN	PredHel=0	HSAEGNWVEEATK+HSAEGNWVEEATKR+KLDGTPVIKEDEEEDN+LAELPCLEDLVFVGNPLEEK+MDASLSTLSNCEK	Dynein light chain 1, axonemal	DNAL1	5.64	21404.7
23	Q2KIU7	1	Radial spoke head protein 9 homolog	276	11.2	5	sp|Q2KIU7|RSPH9_BOVIN	PredHel=0	GSWSVQMER+NYGYIYVGTGEK+TPFGPINVNR	Radial spoke head protein 9 homolog	RSPH9	5.41	31293.9
31	Q2TA29	1	Ras-related protein Rab-11A	216	10.2	3	sp|Q2TA29|RB11A_BOVIN	PredHel=0	AQIWDTAGQER+VVLIGDSGVGK	Ras-related protein Rab-11A	RAB11A	6.14	23983
40	Q32KS2	1	Dynein intermediate chain 1, axonemal	702	10	4	sp|Q32KS2|DNAI1_BOVIN	PredHel=0	ASQTFNNPLRDRECQMEPPPR+ILTANNPHAPQNIVR+KRDEDSGTEVGEGTDEWVQSK+MTSMESQSDDITK	Dynein intermediate chain 1, axonemal	DNAI1	6.2	79894.5
47	Q32PB1	1	Profilin-3	137	52.6	6	sp|Q32PB1|PROF3_BOVIN	PredHel=0	CCVIRDHLLAEGDGVLDAR+CVWASRPGGLLAAISPQEVGVLTGPDR+IDDVAIVGHSDNR+STFLQAGLCVAGR	Profilin-3	PFN3	9.04	14628.9
50	Q3T064	1	Ropporin-1	212	26.4	5	sp|Q3T064|ROP1_BOVIN	PredHel=0	MLNYIEQEVIGPDGLIK+MLNYIEQEVIGPDGLIKVNDFTQNPR+QICIPPELPELLK+VLNLPTDLFNSVMNVGR	Ropporin-1	ROPN1	5.19	23968.7
53	Q3ZBH0	1	T-complex protein 1 subunit beta	535	28.2	17	sp|Q3ZBH0|TCPB_BOVIN	PredHel=0	DASLMVTNDGATILK+GATQQILDEAER+IHPQTIIAGWR+ILIANTGMDTDKIK+KIHPQTIIAGWR+LAVEAVLR+MLPTIIADNAGYDSADLVAQLR+QALLNSAVDHGSDEVK+QALLNSAVDHGSDEVKFR+QDLMNIAGTTLSSK+TPGKEAVAMESYAK+VQDDEVGDGTTSVTVLAAELLR	T-complex protein 1 subunit beta	CCT2	6.19	57344.1
54	Q3ZBT1	1	Transitional endoplasmic reticulum ATPase	806	24.6	16	sp|Q3ZBT1|TERA_BOVIN	PredHel=0	EVDIGIPDATGR+GVLFYGPPGCGK+IVSQLLTLMDGLK+KYEMFAQTLQQSR+LADDVDLEQVANETHGHVGADLAALCSEAALQAIR+LDQLIYIPLPDEK+LIVDEAINEDNSVVSLSQPK+MTNGFSGADLTEICQR+QAAPCVLFFDELDSIAK+TLLAKAIANECQANFISIK+VHLGDVISIQPCPDVK+WALSQSNPSALR+YEMFAQTLQQSR	Transitional endoplasmic reticulum ATPase	VCP	5.13	89198.6
79	E1BD77	1	Zinc finger homeobox 2	2571	2.3	2	tr|E1BD77|E1BD77_BOVIN	PredHel=0	KAAPPPGGPPGTATNAATAATAAVAFAK+TGPLGDSANQTTAFCCPFCSFLSPESEQVR	N/A	ZFHX2	5.71	272492
95	F1MYG5	1	Lamin A/C	664	6.6	2	tr|F1MYG5|F1MYG5_BOVIN	PredHel=0	AAYEAELGDAR+LLADKEREMAEMR+TALINSTGEEVAMR	N/A	LMNA	6.94	74126.4
96	F1MYH5	1	A-kinase anchoring protein 4	848	6.4	8	tr|F1MYH5|F1MYH5_BOVIN	PredHel=0	AVISPDGECSMDDLSFYVNR+ERQLDEAVGNMAR+QLDEAVGNMAR+SDREEEQGQDNREVDFVGGMK	N/A	AKAP4	6.23	94002.3
107	H7BWV5	1	CutC copper transporter	273	12.8	4	tr|H7BWV5|H7BWV5_BOVIN	PredHel=0	ILEGSGATEFHCSAR+IVVMPGGGITDR+LIDQAKGRIVVMPGGGITDR	N/A	CUTC	8.53	29273.8
136a	P61285	1	Dynein light chain 1, cytoplasmic	89	69.2	13	sp|P61285|DYL1_BOVIN	PredHel=0	AVIKNADMSEEMQQDSVECATQALEK+EFDKKYNPTWHCIVGR+KYNPTWHCIVGR+NADMSEEMQQDSVECATQALEK+YNIEKDIAAHIK+YNPTWHCIVGR	Dynein light chain 1, cytoplasmic	DYNLL1	6.89	10365.9
136b	Q3MHR3	1	Dynein light chain 2, cytoplasmic	89	60.7	13	sp|Q3MHR3|DYL2_BOVIN	PredHel=0	AVIKNADMSEDMQQDAVDCATQAMEK+EFDKKYNPTWHCIVGR+KYNPTWHCIVGR+NADMSEDMQQDAVDCATQAMEK+NADMSEDMQQDAVDCATQAMEKYNIEKDIAAYIK+YNPTWHCIVGR	Dynein light chain 2, cytoplasmic	DYNLL2	6.81	10349.8
143a	P63103	1	14-3-3 protein zeta/delta	245	38.4	17	sp|P63103|1433Z_BOVIN	PredHel=0	FLIPNASQAESK+GIVDQSQQAYQEAFEISK+KGIVDQSQQAYQEAFEISK+SVTEQGAELSNEER+TAFDEAIAELDTLSEESYKDSTLIMQLLR+YDDMAACMK+YLAEVAAGDDK+YLAEVAAGDDKKGIVDQSQQAYQEAFEISK	14-3-3 protein zeta/delta	YWHAZ	4.73	27745.1
145a	P79136	1	F-actin-capping protein subunit beta	301	21.6	3	sp|P79136|CAPZB_BOVIN	PredHel=0	QMEKDETVSDCSPHIANIGR+SPWSNKYDPPLEDGAMPSAR+VGTADYGGASDQSDQQLDCALDLMR	F-actin-capping protein subunit beta	CAPZB	6.01	33741.3
150a	Q3SZB7	1	Fructose-1,6-bisphosphatase 1	338	42.9	14	sp|Q3SZB7|F16P1_BOVIN	PredHel=0	AGGMATTGKETVLDIVPTDIHQK+AGIAHLYGIAGTTNVTGDQVKK+DFDPALTEYVQRK+GSIYSLNEGYAK+KAGIAHLYGIAGTTNVTGDQVK+KGSIYSLNEGYAK+KLDVLSNDLVVNVLK+LLYECNPMAYVIEK+SPIILGSPEDVTEFLEIYKK+TLVYGGIFMYPANK+YVGSMVADVHR	Fructose-1,6-bisphosphatase 1	FBP1	6.51	36597.2
152a	Q3T0K2	1	T-complex protein 1 subunit gamma	545	19.6	11	sp|Q3T0K2|TCPG_BOVIN	PredHel=0	AMTGVEQWPYR+AVAQALEVIPR+EILSEVER+GASKEILSEVER+GISDLAQHYLMR+IPGGIIEDSCVLR+KGESQTDIEITREEDFTR+MLLDPMGGIVMTNDGNAILR+NLQDAMQVCR	T-complex protein 1 subunit gamma	CCT3	6.38	60585.9
167a	F1MTV1	1	Hyaluronidase	553	27.1	32	tr|F1MTV1|F1MTV1_BOVIN	PredHel=0	AKNDIAYYIPNDSVGLAVIDWENWRPTWAR+DESVELVLQK+DVYRDESVELVLQK+FQLPPDLR+FSDTFYCSCYANIHCK+FSDTFYCSCYANIHCKK+LGYYPHIDEK+MCSQVLCHNEGVCTR+NDIAYYIPNDSVGLAVIDWENWRPTWAR+NVHSVNVCMAEDICIDSPVK+SATGQFITLFYADR+SFMQETLK+YTVPGTVTLEDLQK	Hyaluronidase	SPAM1	8.55	58346.4
169a	F1MWF0	1	Huntingtin interacting protein 1	1037	5.5	5	tr|F1MWF0|F1MWF0_BOVIN	PredHel=0	AVNQATAEVVASTISGK+EIAASTAQLVAASK+QQAADESEFLR+TSELEAELAEQQHLR	N/A	HIP1	5.34	116494
31a	P10412	1	Histone H1.4	219	12.7	6	sp|P10412|H14_HUMAN	PredHel=0	ALAAAGYDVEK+ALAAAGYDVEKNNSR+ASGPPVSELITK	Histone H1.4	HIST1H1E	11.03	21734.1
5	A7MAZ5	1	Histone H1.3	221	7.1	5	sp|A7MAZ5|H13_BOVIN	PredHel=0	ALAAAGYDVEK+ALAAAGYDVEKNNSR	Histone H1.3	HIST1H1D	10.97	22022.5
139a	P62803	1	Histone H4	103	42.9	15	sp|P62803|H4_BOVIN	PredHel=0	DNIQGITKPAIR+DNIQGITKPAIRR+ISGLIYEETR+ISGLIYEETRGVLK+KTVTAMDVVYALKR+RISGLIYEETR+TVTAMDVVYALKR	Histone H4	N/A	11.36	11236.1
162a	E1BK75	1	Histone H2B	127	19.7	2	tr|E1BK75|E1BK75_BOVIN	PredHel=0	AMSIMNSFVSDIFER+KESYSIYIYK	Histone H2B	HIST1H2BA	10.24	14226.6
44a	P25705-2	1	Isoform 2 of ATP synthase subunit alpha, mitochondrial	503	6.6	3	sp|P25705|ATPA_HUMAN	PredHel=0	ILGADTSVDLEETGR+QAVAYRQMSLLLR+QAVAYRQMSLLLRRPPGR	ATP synthase subunit alpha, mitochondrial	ATP5A1	8.28	55209.3
22b	P13929-2	1	Isoform 2 of Beta-enolase	406	23.5	17	sp|P13929|ENOB_HUMAN	PredHel=0	AAVPSGASTGIYEALELR+FGANAILGVSLAVCK+IFAREILDSRGNPTVEVDLHTAK+LAQSNGWGVMVSHR+SGETEDTFIADLVVGLCTGQIK+VNQIGSVTESLQACK	Beta-enolase	ENO3	7.73	46855.7
33a	P13645	1	Keratin, type I cytoskeletal 10	584	10.1	5	sp|P13645|K1C10_HUMAN	PredHel=0	ALEESNYELEGK+GSLGGGFSSGGFSGGSFSR+LASYLDKVR+LENEIQTYR+LKYENEVALR	Keratin, type I cytoskeletal 10	KRT10	5.13	58827.1
35a	P13861-2	1	Isoform 2 of cAMP-dependent protein kinase type II-alpha regulatory subunit	382	26.7	10	sp|P13861|KAP2_HUMAN	PredHel=0	AATIVATSEGSLWGLDR+GQYFGELALVTNKPR+GTYDILVTKDNQTR+MFESFIESVPLLK+MKIVDVIGEK+NISHYEEQLVK+RNISHYEEQLVK+RVSVCAETYNPDEEEEDTDPR	cAMP-dependent protein kinase type II-alpha regulatory subunit	PRKAR2A	4.96	45387.2
9	P00570	1	Adenylate kinase isoenzyme 1	194	26.3	9	sp|P00570|KAD1_BOVIN	PredHel=0	ATEPVIAFYEK+GQLVPLETVLDMLR+IIFVVGGPGSGK+IIFVVGGPGSGKGTQCEK+MLSEIMEK	Adenylate kinase isoenzyme 1	AK1	8.4	21663.9
17	Q08DD1	1	Arylsulfatase A	507	8.3	5	sp|Q08DD1|ARSA_BOVIN	PredHel=0	FTDFYVPVSLCTPSR+HTLFFYSAYPDEVR+MGLYPGVLEPSSR	Arylsulfatase A	ARSA	5.09	52038
52	Q3ZBD7	1	Glucose-6-phosphate isomerase	557	28.4	14	sp|Q3ZBD7|G6PI_BOVIN	PredHel=0	AITDVINIGIGGSDLGPLMVTEALKPYSSEGPR+ILLANFLAQTEALMR+NLVTETVMQMLVDVAK+NRSNAPILVDGKDVMPEVNR+SNAPILVDGKDVMPEVNR+TFTTQETITNAETAK+TLATLNPESSLFIIASK+TWYEQHGSDLNLR+VFEGNRPTNSIVFTK+VWFVSNIDGTHIAK	Glucose-6-phosphate isomerase	GPI	7.45	62723.5
91	F1MSI2	1	Agrin	2032	4.8	4	tr|F1MSI2|F1MSI2_BOVIN	PredHel=0	CERPPPGPVCGSDGVTYGSSCELR+FGALCEAETGR+FGPTCADEKDPCQPNPCHGAAPCR+GAAVIRSKEPVALGAWTR+VGDGPRVLGESPVPHTVLNLK	N/A	AGRN	5.79	213162
119a	P00515	1	cAMP-dependent protein kinase type II-alpha regulatory subunit	401	47.9	16	sp|P00515|KAP2_BOVIN	PredHel=0	AATIVATSEGSLWGLDR+GQYFGELALVTNKPR+GTYDILVTKDNQTR+LQEACKDILLFK+MFESFIESVPLLK+MKIVDVIGEK+NISHYEEQLVK+NLDPEQLSQVLDAMFER+QRPPDLVDFAVDYFTR+RNISHYEEQLVK+RVSVCAETYNPDEEEEDTDPR+SVGQYDNHGSFGELALMYNTPR+TVKVDEHVIDQGDDGDNFYVIER+VDEHVIDQGDDGDNFYVIER	cAMP-dependent protein kinase type II-alpha regulatory subunit	PRKAR2A	4.8	44962.7
120a	P00517	1	cAMP-dependent protein kinase catalytic subunit alpha	351	11.1	12	sp|P00517|KAPCA_BOVIN	PredHel=0	ILQAVNFPFLVK+KWENPAQNTAHLDQFER+NLLQVDLTKR+WENPAQNTAHLDQFER	cAMP-dependent protein kinase catalytic subunit alpha	PRKACA	8.72	40488.5
133a	P52174	1	Nucleoside diphosphate kinase A 1	152	33.3	7	sp|P52174|NDKA1_BOVIN	PredHel=0	GDFCIQVGR+TFIAIKPDGVQR+VMLGETNPADSKPGTIR	Nucleoside diphosphate kinase A 1	NME1-1	7.12	17129.8
134a	P60712	1	Actin, cytoplasmic 1	375	14.4	3	sp|P60712|ACTB_BOVIN	PredHel=0	GYSFTTTAER+SYELPDGQVITIGNER	Actin, cytoplasmic 1	ACTB	5.29	41736.7
142a	P62958	1	Histidine triad nucleotide-binding protein 1	126	30.2	4	sp|P62958|HINT1_BOVIN	PredHel=0	AQVARPGGDTIFGK+MVVNEGSDGGQSVYHVHLHVLGGR	Histidine triad nucleotide-binding protein 1	HINT1	6.31	13647.7
144a	P67868	1	Casein kinase II subunit beta	215	13	4	sp|P67868|CSK2B_BOVIN	PredHel=0	IHPMAYQLQLQAASNFK+YQQGDFGYCPR	Casein kinase II subunit beta	CSNK2B	5.33	24811.2
156a	Q9XSJ4	1	Alpha-enolase	434	62.7	57	sp|Q9XSJ4|ENOA_BOVIN	PredHel=0	AAVPSGASTGIYEALELR+AAVPSGASTGIYEALELRDNDKTR+AGYSDKVVIGMDVAASEFYR+DATNVGDEGGFAPNILENK+DATNVGDEGGFAPNILENKEALELLK+DYPVVSIEDPFDQDDWEAWQK+FGANAILGVSLAVCK+FTASAGIQVVGDDLTVTNPK+FTASAGIQVVGDDLTVTNPKR+GNPTVEVDLFTAK+HIADLAGNAEVILPVPAFNVINGGSHAGNK+IDKLMIEMDGTENK+IGAEVYHNLK+LAMQEFMILPVGAENFR+LAQSNGWGVMVSHR+LMIEMDGTENK+LMIEMDGTENKSK+SFIRDYPVVSIEDPFDQDDWEAWQK+SGETEDTFIADLVVGLCTGQIK+SGKYDLDFKSPDDPSR+VNQIGSVTES…	Alpha-enolase	ENO1	6.37	47194.9
166a	F1MR86	1	Four and a half LIM domains 1	296	25	3	tr|F1MR86|F1MR86_BOVIN	PredHel=0	AITSGGITYQDQPWHAECFVCVTCSK+FTAVEDQYYCVDCYK+GCLKPIVAGDQNVEYK+GEDFYCVTCHEAK	N/A	FHL1	8.83	33593.6
11	P19483	1	ATP synthase subunit alpha, mitochondrial	553	6	3	sp|P19483|ATPA_BOVIN	PredHel=0	ILGADTSVDLEETGR+QAVAYRQMSLLLR+QAVAYRQMSLLLRRPPGR	ATP synthase subunit alpha, mitochondrial	ATP5A1	8.27	55263.4
75	E1B9P4	1	Epididymal sperm binding protein 1	223	61	42	tr|E1B9P4|E1B9P4_BOVIN	PredHel=0	ANSLSPWCSTR+CVFPFIYR+DSCIFPFTYK+ENLLWCATSYNYDR+ENLLWCATSYNYDRDHTWVYC+GKPHNGCITDGSLFGR+GSKENLLWCATSYNYDRDHTWVYC+ISSLVPGFPCHFPFNYK+KDSCIFPFTYK+LWCPTTENMDKDGK+LWCPTTENMDKDGKWSLCADTR+QWCSVTSSFDEK+QWCSVTSSFDEKQQWK+WKHCLTEDYPR+WSLCADTR	N/A	ELSPBP1	8.29	23403.2
137a	P61287	1	Serine/threonine-protein phosphatase PP1-gamma catalytic subunit	323	30.7	6	sp|P61287|PP1G_BOVIN	PredHel=0	AHQVVEDGYEFFAK+FLHKHDLDLICR+IMRPTDVPDQGLLCDLLWSDPDKDVLGWGENDR+KPNATRPVTPPR+NVQLQENEIR+TFTDCFNCLPIAAIVDEK	Serine/threonine-protein phosphatase PP1-gamma catalytic subunit	PPP1CC	6.14	36852.6
24a	P07205	1	Phosphoglycerate kinase 2	417	21.6	21	sp|P07205|PGK2_HUMAN	PredHel=0	AEPDKIEAFR+IKAEPDKIEAFR+LGDVYVNDAFGTAHR+NMLDKVNEMIIGGGMAYTFLK+VLNNMEIGASLFDEEGAK+VSHVSTGGGASLELLEGK+WNTEDKVSHVSTGGGASLELLEGK	Phosphoglycerate kinase 2	PGK2	8.74	44664.9
24b	P00558-2	1	Isoform 2 of Phosphoglycerate kinase 1	389	21.6	16	sp|P00558|PGK1_HUMAN	PredHel=0	AHSSMVGVNLPQK+DVLFLKDCVGPEVEK+GCITIIGGGDTATCCAK+LGDVYVNDAFGTAHR+VSHVSTGGGASLELLEGK+WNTEDKVSHVSTGGGASLELLEGK	Phosphoglycerate kinase 1	PGK1	8.3	44483.5
43a	P20929-2	1	Isoform 2 of Nebulin	8525	1.6	4	sp|P20929|NEBU_HUMAN	PredHel=0	DKTTIHVMPDTPDILLSR+DVLGHYVGSMEDPYHTHCMK+FMTPYIAHSQKMQDLFSPNK+IQSPVDMLSILHSKNSQALVSDMDYR+SSSVATQQTTVSSIPSHPSTAGKIFR	Nebulin	NEB	9.11	772914
48a	P40227	1	T-complex protein 1 subunit zeta	531	9.5	7	sp|P40227|TCPZ_HUMAN	PredHel=0	AQAALAVNISAAR+EMDRETLIDVAR+IITEGFEAAKEK+QADLYISEGLHPR	T-complex protein 1 subunit zeta	CCT6A	6.25	57893
49a	P40925-2	1	Isoform 2 of Malate dehydrogenase, cytoplasmic	245	17.6	2	sp|P40925|MDHC_HUMAN	PredHel=0	NVIIWGNHSSTQYPDVNHAK+VIVVGNPANTNCLTASK	Malate dehydrogenase, cytoplasmic	MDH1	6.89	36294.9
73a	Q86TE4-4	1	Isoform 4 of Leucine zipper protein 2	260	9.6	4	sp|Q86TE4|LUZP2_HUMAN	PredHel=0	AMKETVQLCLTSVFR+AQQLTDLEQK+ETVQLCLTSVFR	Leucine zipper protein 2	LUZP2	8.81	36865.1
78a	Q96RQ9-2	1	Isoform 2 of L-amino-acid oxidase	589	6.5	10	sp|Q96RQ9|OXLA_HUMAN	PredHel=0	IYFAGEHTAYPHGWVETAVK+VLSDAGHKVTILEADNR+VTILEADNR	L-amino-acid oxidase	IL4I1	8.8	60715.2
80a	Q99832-3	1	Isoform 3 of T-complex protein 1 subunit eta	499	26.5	11	sp|Q99832|TCPH_HUMAN	PredHel=0	ATISNDGATILK+CQVFEETQIGGER+GGAEQFMEETER+INALTAASEAACLIVSVDETIKNPR+RTMMACGGSIQTSVNALSADVLGR+SQDAEVGDGTTSVTLLAAEFLK+VHTVEDYQAIVDAEWNILYDKLEK	T-complex protein 1 subunit eta	CCT7	7.55	59366.6
3	A5PK65	1	D-dopachrome decarboxylase	118	55.9	5	sp|A5PK65|DOPD_BOVIN	PredHel=0	ELDLAEDR+LCAATAAILSKPEDR+LCAATAAILSKPEDRVNVTVR+SGLAMVVNGSAEPSAQLLVSSIGVVGTAEENRGHSAR	D-dopachrome decarboxylase	DDT	7.17	12745.8
10	P01000	1	Acrosin inhibitor 1	63	36.5	3	sp|P01000|IAC1_BOVIN	PredHel=0	EYNPICDSAAK+TYSNECTFCNEK	Acrosin inhibitor 1	N/A	4.25	7379.04
18	Q08E20	1	S-formylglutathione hydrolase	282	16.7	2	sp|Q08E20|ESTD_BOVIN	PredHel=0	AETGKCPVLYWLSGLTCTEQNFISK+SGYHQAASEHGLVVIAPDTSPR	S-formylglutathione hydrolase	ESD	6.54	31416.7
19	Q17QK3	1	Carboxypeptidase Q	472	19.7	12	sp|Q17QK3|CBPQ_BOVIN	PredHel=0	GDGLENVHLEPVKIPHWER+GEESAVMLEPR+IPTACITVEDAEMMSR+LALLVDTVGPR+SVASFSIYSPHTGIQEYQK+TFQEIKEEIAHYGDVAK	Carboxypeptidase Q	CPQ	5.31	46758.3
51	Q3T145	1	Malate dehydrogenase, cytoplasmic	334	14.1	3	sp|Q3T145|MDHC_BOVIN	PredHel=0	GEFITTVQQR+NVIIWGNHSSTQYPDVNHAK+VIVVGNPANTNCLTASK	Malate dehydrogenase, cytoplasmic	MDH1	6.15	36307
55	Q3ZBV9	1	Dehydrogenase/reductase SDR family member 11	255	11.8	2	sp|Q3ZBV9|DHR11_BOVIN	PredHel=0	LALVTGASGGIGAAVAR+TVGNIEELAAECK	Dehydrogenase/reductase SDR family member 11	DHRS11	5.92	25243.8
57	Q58D31	1	Sorbitol dehydrogenase	356	43	18	sp|Q58D31|DHSO_BOVIN	PredHel=0	AKEVGADFILQISNESPQEIAK+AMGAAQVVVTDLSASR+HLQPGDRVAIEPGAPR+IGDFVVKKPMVLGHEASGTVVK+LENYPIPEPGPNEVLLK+MHSVGICGSDVHYWQHGR+VLVCGAGPIGLVSLLAAK+YNLSPTIFFCATPPDDGNLCR+YNLSPTIFFCATPPDDGNLCRFYK	Sorbitol dehydrogenase	SORD	7.14	38099.1
59	Q5EA79	1	Aldose 1-epimerase	342	24.9	6	sp|Q5EA79|GALM_BOVIN	PredHel=0	AVFGDLPLGAGTVEKFQLQSDQLRVDIISWGCTITALEVK+GTFTLDGKEYK+QPYFGAVVGR+VLSNGVEFSR+VSPDGEEGYPGELK	Aldose 1-epimerase	GALM	5.89	37614.4
63	A5D984	1	Pyruvate kinase	531	4.5	5	tr|A5D984|A5D984_BOVIN	PredHel=0	LDIDSPPITAR+NTGIICTIGPASR	Pyruvate kinase	PKM2	7.96	57948.9
77	E1BC58	1	RAB2B, member RAS oncogene family	216	13.2	2	tr|E1BC58|E1BC58_BOVIN	PredHel=0	EHGLIFMETSAK+LQIWDTAGQESFR	N/A	RAB2B	6.59	24167.4
85	F1MGY9	1	Aspartylglucosaminidase	348	18.4	8	tr|F1MGY9|F1MGY9_BOVIN	PredHel=0	FVPSYQAVEYMR+KVLEHTTHTLLAGEAATK+LSTFTQFPFMVYNPLK+VLEHTTHTLLAGEAATK	N/A	AGA	6.25	34785.3
92	F1MUP9	1	Vesicle amine transport 1	402	7.5	4	tr|F1MUP9|F1MUP9_BOVIN	PredHel=0	LQTRPAAPPAPGTGQLTLR+VLLVPGPEKEN	N/A	VAT1	6.03	42840.5
94	F1MX68	1	Carboxypeptidase	478	9.2	6	tr|F1MX68|F1MX68_BOVIN	PredHel=0	GGGHILPYDQPLR+ILKSDPEVAGYVR+QVGNFCQVIVR+SDPEVAGYVR+SFDMINR	Carboxypeptidase	CPVL	7.72	52107.6
103	G3MX65	1	WAP four-disulfide core domain 2	169	22	13	tr|G3MX65|G3MX65_BOVIN	PredHel=0	ACVLDEDCDDNLK+DQCQVDSQCPDALK	N/A	WFDC2	4.44	15069.2
108	Q0VCG8	1	Zona pellucida binding protein 2	152	21.1	5	tr|Q0VCG8|Q0VCG8_BOVIN	PredHel=0	DFLEPLSGLYTCSFSYK+LHHNSPVLVCMDFK+LHHNSPVLVCMDFKR	N/A	ZPBP2	9.52	15479.8
109	Q0VCU3	1	Cathepsin F	460	18.3	9	tr|Q0VCU3|Q0VCU3_BOVIN	PredHel=0	FSDLTEEEFR+MSVFANNMVR+NMRPAQPVTDVPPPQWDWR+RGTLLSLSEQELLDCDKTDK+TIYLNPLLKDAPGR+TYDSQEEASWR	N/A	CTSF	8.65	48664.3
115	Q3T010	1	Phosphatidylethanolamine-binding protein 4	223	46.6	12	tr|Q3T010|Q3T010_BOVIN	PredHel=0	FLSHFHLTEPEASTQFMTQYYLDGLSR+FPQALDDAAYILVMVDPDAPSR+HWLVSDIK+HWLVSDIKGSDMK+ITTWPEPIVKFPQALDDAAYILVMVDPDAPSR+VFYPELGNIGCMIVPECNNYR+YQFFVYLQEGR	N/A	PEBP4	5.69	22919
121a	P00669	1	Seminal ribonuclease	150	40	9	sp|P00669|RNS_BOVIN	PredHel=0	CKPVNTFVHESLADVK+HIIVACGGKPSVPVHFDASV+QHMDSGNSPSSSSNYCNLMMCCR+QHMDSGNSPSSSSNYCNLMMCCRK	Seminal ribonuclease	SRN	9.14	13610.6
127a	P10790	1	Fatty acid-binding protein, heart	133	37.8	5	sp|P10790|FABPH_BOVIN	PredHel=0	LGVEFDETTADDR+LILTLTHGTAVCTR+WNGQETSLVR	Fatty acid-binding protein, heart	FABP3	6.91	14647.7
128a	P13696	1	Phosphatidylethanolamine-binding protein 1	187	77	14	sp|P13696|PEBP1_BOVIN	PredHel=0	GNNISSGTVLSDYVGSGPPK+GNNISSGTVLSDYVGSGPPKGTGLHR+KYELGAPVAGTCYQAEWDDYVPK+LYTLVLTDPDAPSR+LYTLVLTDPDAPSRKDPK+NRPTSITWDGLDPGK+WSGPLSLQEVDERPQHPLQVK+YGGAEVDELGK+YGGAEVDELGKVLTPTQVK+YVWLVYEQEGPLKCDEPILSNR	Phosphatidylethanolamine-binding protein 1	PEBP1	7.39	20854.5
141a	P62935	1	Peptidyl-prolyl cis-trans isomerase A	164	17.4	4	sp|P62935|PPIA_BOVIN	PredHel=0	EGMNIVEAMER+IIPGFMCQGGDFTR+VKEGMNIVEAMER	Peptidyl-prolyl cis-trans isomerase A	PPIA	8.34	17869.3
149a	Q3MHM5	1	Tubulin beta-4B chain	445	43.6	29	sp|Q3MHM5|TBB4B_BOVIN	PredHel=0	ALTVPELTQQMFDAK+AVLVDLEPGTMDSVR+EAESCDCLQGFQLTHSLGGGTGSGMGTLLISK+EIVHIQAGQCGNQIGAK+EVDEQMLNVQNK+FWEVISDEHGIDPTGTYHGDSDLQLER+GHYTEGAELVDSVLDVVR+IMNTFSVVPSPK+INVYYNEATGGKYVPR+KEAESCDCLQGFQLTHSLGGGTGSGMGTLLISK+KLAVNMVPFPR+LAVNMVPFPR+MREIVHIQAGQCGNQIGAK+SGPFGQIFRPDNFVFGQSGAGNNWAK+TAVCDIPPR	Tubulin beta-4B chain	TUBB4B	4.79	49831
171a	F1N2L7	1	Cysteine rich secretory protein 2	244	10.7	6	tr|F1N2L7|F1N2L7_BOVIN	PredHel=0	SVSPPASNMLK+VGCGIAYCPNQESLK	N/A	CRISP2	7.55	24805.8
177a	Q17QL7	1	KRT15 protein	453	7.5	3	tr|Q17QL7|Q17QL7_BOVIN	PredHel=0	AGLESTLAETECR+ALEEANADLEVK+LEQEIATYR	N/A	KRT15	4.83	48999.5
179b	Q3T0P6	1	Phosphoglycerate kinase 1	417	20.1	17	sp|Q3T0P6|PGK1_BOVIN	PredHel=0	AHSSMVGVNLPKK+DVLFLKDCVGPEVEK+GCITIIGGGDTATCCAK+LGDVYVNDAFGTAHR+VSHVSTGGGASLELLEGK+WNTEDKVSHVSTGGGASLELLEGK	Phosphoglycerate kinase 1	PGK1	8.48	44406.4
19a	P04908	1	Histone H2A type 1-B/E	130	50.8	7	sp|P04908|H2A1B_HUMAN	PredHel=0	HLQLAIRNDEELNK+NDEELNKLLGR+VGAGAPVYLAAVLEYLTAEILELAGNAAR+VTIAQGGVLPNIQAVLLPK	Histone H2A type 1-B/E	HIST1H2AB	11.05	14004.3
3	P40926-2	1	Isoform 2 of Malate dehydrogenase, mitochondrial	296	12.1	2	sp|P40926|MDHM_HUMAN	PredHel=0	AGAGSATLSMAYAGAR+TIIPLISQCTPK	Malate dehydrogenase, mitochondrial	MDH2	8.54	33000.4
60	Q9BGI1-2	1	Isoform Cytoplasmic+peroxisomal of Peroxiredoxin-5, mitochondrial	162	42	12	sp|Q9BGI1|PRDX5_BOVIN	PredHel=0	GVLFGLPGAFTPGCSK+KGVLFGLPGAFTPGCSK+RFSMVIEDGIVK+SLNVEPDGTGLTCSLAPNILSQL+THLPGFVEQADALK+THLPGFVEQADALKAK	Peroxiredoxin-5, mitochondrial	PRDX5	5.92	17362.2
12	Q9Y615	1	Actin-like protein 7A	435	6	4	sp|Q9Y615|ACL7A_HUMAN	PredHel=0	AVVVDLGTGYCK+ISTTVGKPYMETAK	Actin-like protein 7A	ACTL7A	6.64	48643.8
41a	P19367-2	1	Isoform 2 of Hexokinase-1	916	11	11	sp|P19367|HXK1_HUMAN	PredHel=0	AILQQLGLNSTCDDSILVK+DFNPTATVK+GAALITAVGVR+GAAMVTAVAYR+GAEAWEIGIDKYLYAMR+GKFNTSDVSAIEK+ITPELLTR+LRTTVGVDGSLYK+TTVGVDGSLYK	Hexokinase-1	HK1	6.36	102486
74a	Q8N1B4-2	1	Isoform 2 of Vacuolar protein sorting-associated protein 52 homolog	598	8.5	3	sp|Q8N1B4|VPS52_HUMAN	PredHel=0	AELINIHHLMVELK+ALPARAELINIHHLMVELK+MEQMLGAFQSDLSSISSEIRTLQEQSGAMNIR	Vacuolar protein sorting-associated protein 52 homolog	VPS52	5.7	82090
77a	Q96NG3-2	1	Isoform 2 of Tetratricopeptide repeat protein 25	292	9.6	3	sp|Q96NG3|TTC25_HUMAN	PredHel=0	AQEAINNSVGSPSSIK+STFPSYMAEGER	Tetratricopeptide repeat protein 25	TTC25	5.48	76655.3
7	O77797	1	A-kinase anchor protein 3	858	11.4	8	sp|O77797|AKAP3_BOVIN	PredHel=0	GFCVDYYNTTSR+LTNLVIAMAR+QLDEAVGNVTR+SCDSPLAELGDDKSGDASRPTSAFPESLYECLSTK+VASELVNETVTACSK+VDVYSPGDSQPQDWK	A-kinase anchor protein 3	AKAP3	6.28	94672.3
26	Q2T9N0	1	Fibrous sheath CABYR-binding protein	818	11.6	10	sp|Q2T9N0|FSCB_BOVIN	PredHel=0	AALSIGNIPGSK+DESEQSISAGRQEIR+DSSGTKNEGVSFEIK+LESGNLDDKPKSEEPLER+QLSIPQSSGPK+SLQTETIAEEK+SLQTETIAEEKKEEIK+TVSISPTK	Fibrous sheath CABYR-binding protein	FSCB	4.01	87760.5
30	Q2T9X2	1	T-complex protein 1 subunit delta	542	23.2	16	sp|Q2T9X2|TCPD_BOVIN	PredHel=0	ALIAGGGAPEIELALR+ETLLNSAATSLNSK+GIHPTIISESFQK+MIQDGKGDVTITNDGATILK+SIHDALCVIR+SILKIDDVVNTR+TDMDNQIVVSDYVQMDR+TLSGMESYCIR+VIDPATATSVDLR	T-complex protein 1 subunit delta	CCT4	7.01	58206.5
45	Q32LM2	1	Small glutamine-rich tetratricopeptide repeat-containing protein alpha	313	9.6	3	sp|Q32LM2|SGTA_BOVIN	PredHel=0	LGNYAGAVQDCER+SPQETPPSEEDSAEAER	Small glutamine-rich tetratricopeptide repeat-containing protein alpha	SGTA	4.76	34213.1
48	Q3SZT9	1	Cytochrome c 2	105	41	6	sp|Q3SZT9|CYC2_BOVIN	PredHel=0	GIIWGEQTLMEYLENPK+KSEREDLIEYLK+SEREDLIEYLK+TGQAPGFSYTEANK	Cytochrome c 2	CYCT	9.46	11739.6
49	Q3T024	1	Ropporin-1-like protein	218	25.2	5	sp|Q3T024|ROP1L_BOVIN	PredHel=0	HLCEILTTDPEGGPAR+TDTGLTQGLLK+YLSGLDSDIPESDTEAYLSSLKENAAAR	Ropporin-1-like protein	ROPN1L	6.1	24426.4
70	A6QQA8	1	Sulfhydryl oxidase	567	5.5	3	tr|A6QQA8|A6QQA8_BOVIN	PredHel=0	LAGAPSEDPQFPK+TGSGTTLSVAGADVQTLR	Sulfhydryl oxidase	QSOX1	9.12	59955.5
81	E1BJG2	1	Radial spoke head 6 homolog A	715	4.1	2	tr|E1BJG2|E1BJG2_BOVIN	PredHel=0	LSCTLSPQYSVAVVR+SNLWPGAYAYASGK	N/A	RSPH6A	4.34	80955.2
114	Q32L61	1	Calcium binding tyrosine phosphorylation regulated	454	7.7	4	tr|Q32L61|Q32L61_BOVIN	PredHel=0	LVAEQVVSEK+STDTEEDNIAAPLFSSK+TLLEGVSR	N/A	CABYR	4.88	48564.4
153a	Q3ZCI9	1	T-complex protein 1 subunit theta	548	29.9	25	sp|Q3ZCI9|TCPQ_BOVIN	PredHel=0	AHEILPDLVCCSAK+AIADTGANVVVTGGR+AVDDGVNTFK+FAEAFEAIPR+GSTDNLMDDIER+HFSGLEEAVYR+IAVYSCPFDGMITETK+LATNAAVTVLR+LFVTNDAATILR+LVPGGGATEIELAK+QITSYGETCPGLEQYAIKK+RLVPGGGATEIELAK+VDQIIMAKPAGGPKPPSGK	T-complex protein 1 subunit theta	CCT8	5.39	59478.3
170a	F1MZV1	1	Hexokinase-1	918	17	17	tr|F1MZV1|F1MZV1_BOVIN	PredHel=0	AILQQLGLNSTCDDSILVK+DFNPTATVK+GAALITAVGVR+GAAMVTAVAYR+GKFNTSDVSAIEK+ITPELLTR+LGVEPSDDDCVAVQHVCTIVSFR+LRTTVGVDGSLYK+LSDETLLDIMNR+QIEETLAHFSLTK+SANLVAATLGAILSR+TTVGVDGSLYK+YLSQIESDR	N/A	HK1	6.29	102294
140a	P62894	1	Cytochrome c	105	35.6	5	sp|P62894|CYC_BOVIN	PredHel=0	GEREDLIAYLK+KGEREDLIAYLK+TGPNLHGLFGR+TGQAPGFSYTDANK	Cytochrome c	CYCS	9.52	11572.4
7	A0A059U2L1	1	Lipocalin	180	47.8	3	tr|A0A059U2L1|A0A059U2L1_CAPHI	PredHel=0	EDLGLQNFNLTQFSGMWYEIALASNLEHQSSSPGR+EDLGLQNFNLTQFSGMWYEIALASNLEHQSSSPGRK+LPLDSGGKEVIVVATDYKTYAVISIVPHGGEKPSR+TLEHNEKATEKFVEK	N/A	N/A	6.23	17614.1
33	Q2TBP7	1	c-Myc-binding protein	103	16.5	4	sp|Q2TBP7|MYCBP_BOVIN	PredHel=0	HHLGAATPENPEIELLR	c-Myc-binding protein	MYCBP	5.69	11996.7
169	A0A287AJ37	0.9999	Uncharacterized protein	83	38.6	5	tr|A0A287AJ37|A0A287AJ37_PIG	PredHel=1	DKEAHYSSGQGGMGGKSLS+EAHYSSGQGGMGGKSLS+FLKCCVTLQSCWK	N/A	N/A	8.94	7060.14
93a	Q13224	0.9999	Glutamate receptor ionotropic, NMDA 2B	1484	3.4	2	sp|Q13224|NMDE2_HUMAN	PredHel=4	IYQSNMLNRYLINVTFEGRNLSFSEDGYQMHPK+KINGTWNGMIGEVVMKR	Glutamate receptor ionotropic, NMDA 2B	GRIN2B	6.35	163565
118c	G9DAR3	0.9999	Lactoferrin	708	56.6	61	tr|G9DAR3|G9DAR3_BUBBU	PredHel=0	AFVLECIR+APVDAFKECHLAQVPSHAVVAR+CGLVPVLAENRK+CLQDGAGDVAFVK+CSTSPLLEACAFLTR+DLLFKDSALGFLR+ECHLAQVPSHAVVAR+EKYYGYTGAFR+EPYFGYSGAFK+ESPQTHYYAVAVVK+GEADALSLDGGYIYTAGK+GEGENQCACSPREPYFGYSGAFK+GSNFQLDQLQGR+GSNFQLDQLQGRK+HSSLDCVLRPTEGYLAVAVVK+IPSKVDSALYLGSR+KADAVTLDGGMVFEAGLDPYK+KANEGLTWNSLK+KCSTSPLLEACAFLTR+KGSNFQLDQLQGR+KGSNFQLDQLQGRK+KPVTEAQSCHLAVAPNHAVVSLSER+LCALCAGDDQGLDK+LCALCAGDDQGLDKCVPNSK+LGAPS…	N/A	N/A	8.31	75735.3
175	G8CY20	0.9999	Beta-defensin 115	83	43.4	2	tr|G8CY20|G8CY20_BOVIN	PredHel=0	MLLDHSSSLSGHIK+MLLDHSSSLSGHIKILFLAVAVLVVLDQASPDGWTR	Beta-defensin	N/A	9.84	5980.12
91	Q9P232	0.9999	Contactin-3	1028	3.3	2	sp|Q9P232|CNTN3_HUMAN	PredHel=0	LSNGHLLGYEVR+VRTEEAVPEVPPSEVNGGGGSR	Contactin-3	CNTN3	5.85	107782
123a	P00974	0.9999	Pancreatic trypsin inhibitor	100	41	15	sp|P00974|BPT1_BOVIN	PredHel=0	AGLCQTFVYGGCR+NNFKSAEDCMR+RPDFCLEPPYTGPCK+RPDFCLEPPYTGPCKAR	Pancreatic trypsin inhibitor	N/A	9.24	6517.54
188	F1MMJ6	0.9999	Capping protein regulator and myosin 1 linker 1	1330	4.1	2	tr|F1MMJ6|F1MMJ6_BOVIN	PredHel=0	QEKRSSGFISDLPSEEGR+TGVTIIINALGSNTSLTKVDISGNGMGDMGAKMLAK	N/A	CARMIL1	7.92	147365
148a	G3N0Z3	0.9999	Uncharacterized protein	60	91.7	7	tr|G3N0Z3|G3N0Z3_BOVIN	PredHel=0	GPLSCGRNGGVCIPIR+LHHLLLALLFLVLSAASGISGPLSCGR+MRLHHLLLALLFLVLSAASGISGPLSCGRNGGVCIPIR+NGGVCIPIRCPVPMR+NGGVCIPIRCPVPMRQIGTCFR+QIGTCFRRPVK	N/A	N/A	9.99	4549.47
90	Q15843	0.9999	NEDD8	81	38	2	sp|Q15843|NEDD8_HUMAN	PredHel=0	EIEIDIEPTDKVER+TLTGKEIEIDIEPTDKVER	NEDD8	NEDD8	6.58	8559.97
190a	Q9N2J2-2	0.9999	Isoform Cytoplasmic of Phospholipid hydroperoxide glutathione peroxidase, mitochondrial	170	35.1	2	sp|Q9N2J2|GPX4_BOVIN	PredHel=0	EFAAGYNVKFDLFSKICVNGDDAHPLWK+ILAFPCNQFGR+TDVNYTQLVDLHAR	Phospholipid hydroperoxide glutathione peroxidase, mitochondrial	GPX4	8.85	11478.9
26a	P08134	0.9999	Rho-related GTP-binding protein RhoC	193	11	3	sp|P08134|RHOC_HUMAN	PredHel=0	EVFEMATR+LVIVGDGACGK	Rho-related GTP-binding protein RhoC	RHOC	6.2	21682.9
182	P61585	0.9999	Transforming protein RhoA	193	9.8	3	sp|P61585|RHOA_BOVIN	PredHel=0	EVFEMATR+LVIVGDGACGK	Transforming protein RhoA	RHOA	5.83	21442.7
191a	F1MNH2	0.9999	Radial spoke head 1 homolog	270	8.9	2	tr|F1MNH2|F1MNH2_BOVIN	PredHel=0	YEGEWADDLR+YVFDIGCEQHGEYR	N/A	RSPH1	4.38	30633.9
187	E1BEJ7	0.9999	Host cell factor C2	792	3.7	2	tr|E1BEJ7|E1BEJ7_BOVIN	PredHel=0	KNSRPRPRAGHCAVAIGTR+MAAPSLLNWR	N/A	HCFC2	8.78	86555.1
183	A0A0M4B6N2	0.9999	Binder of sperm 3	140	8.9	4	tr|A0A0M4B6N2|A0A0M4B6N2_BUBBU	PredHel=0	EMEDIASGAETK	N/A	BSP3	6.73	14270.3
185	E1BB26	0.9999	HEAT repeat containing 5B	2070	2.9	3	tr|E1BB26|E1BB26_BOVIN	PredHel=0	AWAEVYVVAMNIK+DVLAASSDMSTATPLSSGK+DVLAASSDMSTATPLSSGKDEEFEK+GGSGFLKSGGEMLKVGGSVNR	N/A	HEATR5B	6.67	224288
193	E1BK87	0.9998	Uncharacterized protein	1137	4.2	2	tr|E1BK87|E1BK87_BOVIN	PredHel=4	HFSGLFMLLCIGFGLSILTTIGEHMVYRLLLPR+QIQVIRQELQLAVSR	N/A	GRIN3A	7.44	124704
65b	P84243	0.9998	Histone H3.3	136	31.6	4	sp|P84243|H33_HUMAN	PredHel=0	EIAQDFKTDLR+FQSAAIGALQEASEAYLVGLFEDTNLCAIHAK	Histone H3.3	H3F3A	11.27	15327.9
194	E1BQ04	0.9998	Bloom syndrome RecQ like helicase	1417	2.3	3	tr|E1BQ04|E1BQ04_BOVIN	PredHel=0	KHHPHDSGIIYCLSRR+KVPSANNVSVTSVSVAK	N/A	BLM	8.4	158678
196	Q32KR7	0.9998	Hypothetical LOC539526	477	6.7	2	tr|Q32KR7|Q32KR7_BOVIN	PredHel=0	MESLPTYK+TEPAKPIPQLNLPTEPLDCLTTTR	N/A	LOC539526	8.8	54623.1
192	E1BCV4	0.9998	Nucleoporin 98	1816	2.6	2	tr|E1BCV4|E1BCV4_BOVIN	PredHel=0	HNSSNSVDDTIVALNMR+HYDLNQLLEPRSVTADPLDYR+LADINYEGR	N/A	NUP98	5.74	197632
197a	A6QQ02	0.9998	LOC617406 protein	318	5.3	2	tr|A6QQ02|A6QQ02_BOVIN	PredHel=0	TDTQYLLR+TGAILFCGR	N/A	LOC617406	8.85	11478.9
94a	O00507	0.9997	Probable ubiquitin carboxyl-terminal hydrolase FAF-Y	2555	3	3	sp|O00507|USP9Y_HUMAN	PredHel=0	KIELFVGGELIDSEDDR+LVGVLVHSGQASGGHYYSYIIQR+RPYTGNPQYSYNNWSPPVQSNETANGYFLERSHSAR	Probable ubiquitin carboxyl-terminal hydrolase FAF-Y	USP9Y	5.56	291077
199	F6Q0K7	0.9997	Spermatogenesis associated 32	377	11.7	5	tr|F6Q0K7|F6Q0K7_BOVIN	PredHel=0	AMPPPTEPAVDHAAQPTTDEPEQGK+AMPPPTEPAVDHAAQPTTDEPEQGKLTK+FLQSPTTSPQPK+FLQSPTTSPQPKGAAK	N/A	SPATA32	5.07	41985
198	P02465	0.9997	Collagen alpha-2(I) chain	1364	5.1	5	sp|P02465|CO1A2_BOVIN	PredHel=0	GLPGADGRAGVMGPAGSRGATGPAGVR+GSTGEIGPAGPPGPPGLR+GVVGPQGARGFPGTPGLPGFKGIR	Collagen alpha-2(I) chain	COL1A2	9.93	93415.3
116a	A5PK61	0.9997	Histone H3.3C	136	31.6	4	sp|A5PK61|H3C_BOVIN	PredHel=0	EIAQDFKTDLR+FQSAAIGALQEASEAYLVGLFEDTNLCAIHAK	Histone H3.3C	H3F3C	11.49	15376
116b	P68432	0.9997	Histone H3.1	136	31.6	4	sp|P68432|H31_BOVIN	PredHel=0	EIAQDFKTDLR+FQSSAVMALQEACEAYLVGLFEDTNLCAIHAK	Histone H3.1	N/A	11.13	15272.9
163a	E1BNS9	0.9997	L-lactate dehydrogenase	332	13.8	5	tr|E1BNS9|E1BNS9_BOVIN	PredHel=0	LVIITAGAR+SVIPAIVQNSPDCK	L-lactate dehydrogenase	LDHC	7.6	36014.7
201	P69678	0.9996	Protein CutA	176	26.8	2	sp|P69678|CUTA_BOVIN	PredHel=1	SVHPYEVAEVIALPVEQGNSPYLQWVR+TQSSLVPALTDFVR	Protein CutA	CUTA	5.87	15766.2
95a	Q14203-2	0.9996	Isoform p135 of Dynactin subunit 1	1144	2.4	2	sp|Q14203|DCTN1_HUMAN	PredHel=0	MMRQAPTAR+RVEAAQETVADYQQTIKK	Dynactin subunit 1	DCTN1	5.61	141695
126a	P10096	0.9996	Glyceraldehyde-3-phosphate dehydrogenase	333	14.1	3	sp|P10096|G3P_BOVIN	PredHel=0	GAAQNIIPASTGAAK+IVSNASCTTNCLAPLAK	Glyceraldehyde-3-phosphate dehydrogenase	GAPDH	8.52	35736.9
202	Q3MHN0	0.9996	Proteasome subunit beta type-6	239	8.8	3	sp|Q3MHN0|PSB6_BOVIN	PredHel=0	LAAIAEPGVER+QVLLGDQIPK	Proteasome subunit beta type-6	PSMB6	4.91	22010.1
217	Q30KU3	0.9995	Beta-defensin 110	62	29	2	sp|Q30KU3|DB110_CANLF	PredHel=1	IHLFFFILLFWVTILPAR	Beta-defensin 110	DEFB110	7.74	5038.76
224a	P46168	0.9995	Beta-defensin 10	62	71	2	sp|P46168|DFB10_BOVIN	PredHel=0	LHHLLLLLLLVVLSSGSGFTQGVRSYLSCWGNR+LHHLLLLLLLVVLSSGSGFTQGVRSYLSCWGNRGICLLNR+SYLSCWGNRGICLLNRCPGR	Beta-defensin 10	DEFB10	10.21	4526.44
96a	Q9Y3S1-2	0.9994	Isoform 2 of Serine/threonine-protein kinase WNK2	2224	6	3	sp|Q9Y3S1|WNK2_HUMAN	PredHel=0	LQDMEAQAGWAAPGEARAMTAPR+VVASSTGHLADSSRGPPAKDPAQASVGLTADSTGLSGK	Serine/threonine-protein kinase WNK2	WNK2	5.79	242676
204	E1BDC9	0.9994	VPS52, GARP complex subunit	723	7.1	2	tr|E1BDC9|E1BDC9_BOVIN	PredHel=0	AELINIHHLMVELK+ALPARAELINIHHLMVELK+MEQMLGAFQSDLSSISSEIRTLQEQSGAMNIR	N/A	VPS52	5.76	82324.3
240	A3RJ37	0.9993	Tracheal antimicrobial peptide	64	84.4	2	tr|A3RJ37|A3RJ37_BUBBU	PredHel=1	AICVPIRSPANMK+MTLHHLLLALLFLVLSASSGFTQGVGNPVSCVR+SPANMKQIGSCVGR	N/A	N/A	10.25	4762.73
200a	P62808	0.9993	Histone H2B type 1	126	19.8	5	sp|P62808|H2B1_BOVIN	PredHel=0	AMGIMNSFVNDIFER+KESYSVYVYK	Histone H2B type 1	N/A	10.32	13775
245	P78556-2	0.9992	Isoform 2 of C-C motif chemokine 20	95	70.5	2			FIVGFTRQLANEGCDINAIIFHTK+MCCTKSLLLAALMSVLLLHLCGESEASNFDCCLGYTDRILHPK	C-C motif chemokine 20	CCL20	9.7	8029.54
208	G3N1C8	0.9992	Dynein axonemal heavy chain 1	4333	2.1	3	tr|G3N1C8|G3N1C8_BOVIN	PredHel=0	ASQGQECRWTSAGPECNLKDLER+DLDEALPALDAALASLRNLNK+EVIASTNSNLTTSLLKLLDCFFKPFLPK+KPVPGKALLPTDDFLGHEDPK	N/A	DNAH1	5.78	492976
67a	Q13642-1	0.9992	Isoform 1 of Four and a half LIM domains protein 1	280	10.5	3	sp|Q13642|FHL1_HUMAN	PredHel=0	CFDKFCANTCVECR+FTAVEDQYYCVDCYK	Four and a half LIM domains protein 1	FHL1	9.25	36131.8
728	L8J6C7	0.9991	Beta-defensin 134	66	98.3	1	tr|L8J6C7|L8J6C7_9CETA	PredHel=0	MESPFTVFVFLIFWDTALAGLNPLSSELYR+CYKNGTCRLECFGSEMLVSYCMFQLECCLK	N/A		5.62	5327.22
151b	A0A0G2JN59	0.9991	Sperm-associated antigen 11B	133	44.4	2	tr|A0A0G2JN59|A0A0G2JN59_HUMAN	PredHel=0	APGQGTNGFQLLRHAVK+DLLQPRTPPYQGDVPPGIRNTICHMQQGICR+KRDICSDPWNR	N/A	SPAG11B	8.32	12181.7
97a	Q1ZYL8-2	0.9991	Isoform 2 of Izumo sperm-egg fusion protein 4	214	21.8	6	sp|Q1ZYL8|IZUM4_HUMAN	PredHel=0	EQVHLIQNAIIESR+MYFPGYFPNELR	Izumo sperm-egg fusion protein 4	IZUMO4	7.3	25009.4
150a	G8CY10	0.999	Beta-defensin 125	106	24.4	2	tr|G8CY10|G8CY10_BOVIN	PredHel=1	ERCWKNNIGHCR+KRCFHIER	Beta-defensin	N/A	5.46	10214.8
151d	Q08648-5	0.999	Isoform EP2E of Sperm-associated antigen 11B	80	61.2	1	sp|Q08648|SG11B_HUMAN	PredHel=0	KRDICSDPWNR+MKVFFLFAVLFCLVQTNSGDVPPGIRNTICHMQQGICR	Sperm-associated antigen 11B	SPAG11B	11.08	8750.9
297a	A0A1W6S9X4	0.999	Beta-defensin 120	80	51.2	1	tr|A0A1W6S9X4|A0A1W6S9X4_BUBBU	PredHel=0	FLFLFLAILLVMEPVVSEEECWMKGK+ILPWTTPQV+ILPWTTPQVKQEGDS	Beta-defensin	DEFB120	7.84	7136.27
145a	F6QBM0	0.999	Uncharacterized protein	60	68.3	2	tr|F6QBM0|F6QBM0_MACMU	PredHel=0	NPVTCLRSGAICHPGFCPR+PLSNTLFALFVFFLLGVFGDIRNPVTCLRSGAICHPGFCPR	N/A	N/A	9.55	4485.41
145b	G7N0G5	0.999	Uncharacterized protein	64	60.9	2	tr|G7N0G5|G7N0G5_MACMU	PredHel=0	MRALYLLFSFLFIFRMPLPR+NPVTCLRSGAICHPGFCPR	N/A		9.55	4485.41
295	L8HUC8	0.999	Beta-defensin 1	52	30	4	tr|L8HUC8|L8HUC8_9CETA	PredHel=0	KGGTCNLSPCPLYNR	N/A		8.85	11478.9
99	Q9UIQ6-2	0.9989	Isoform 2 of Leucyl-cystinyl aminopeptidase	1011	2.7	1	sp|Q9UIQ6|LCAP_HUMAN	PredHel=1	CVQEALEVIQLNIQWMEK+LPTAVVPLR	Leucyl-cystinyl aminopeptidase	LNPEP	5.5	117349
100	Q9Y490	0.9989	Talin-1	2541	1.9	2	sp|Q9Y490|TLN1_HUMAN	PredHel=0	HTSALCNSCRLASARTTNPTAK+VLVQNAAGSQEKLAQAAQSSVATITR	Talin-1	TLN1	5.77	269767
92a	O95757	0.9989	Heat shock 70 kDa protein 4L	839	2.6	4	sp|O95757|HS74L_HUMAN	PredHel=0	LSLTQDPVVK+SFDDPIVQTER	Heat shock 70 kDa protein 4L	HSPA4L	5.63	94512.5
209	F1N206	0.9989	Dihydrolipoyl dehydrogenase	509	9.6	2	tr|F1N206|F1N206_BOVIN	PredHel=0	AEVITCDVLLVCIGRRPFTQNLGLEELGIELDTRGR+SEEQLKEEGIEYK	Dihydrolipoyl dehydrogenase	DLD	7.59	54187.2
103	O43529	0.9988	Carbohydrate sulfotransferase 10	356	29.7	1	sp|O43529|CHSTA_HUMAN	PredHel=1	QEFLFLTTMPEVRKLPEEK	Carbohydrate sulfotransferase 10	CHST10	8.11	42206.9
105	O95140-2	0.9988	Isoform 2 of Mitofusin-2	436	7.3	1	sp|O95140|MFN2_HUMAN	PredHel=1	QVSTAMAEEIRRLSVLVDDYQMDFHPSPVVLK	Mitofusin-2	MFN2	6.52	86402.1
111	P17342-2	0.9988	Isoform 2 of Atrial natriuretic peptide receptor 3	540	5	1	sp|P17342|ANPRC_HUMAN	PredHel=1	NIQASERVVIMCASSDTIRSIMLVAHR	Atrial natriuretic peptide receptor 3	NPR3	5.94	57251.7
125	Q01974	0.9988	Tyrosine-protein kinase transmembrane receptor ROR2	943	3.6	1	sp|Q01974|ROR2_HUMAN	PredHel=1	LRIQDLDTTDTGYYQCVATNGMKTITATGVLFVR	Tyrosine-protein kinase transmembrane receptor ROR2	ROR2	5.9	101369
131	Q15858-2	0.9988	Isoform 2 of Sodium channel protein type 9 subunit alpha	1988	1.6	1	sp|Q15858|SCN9A_HUMAN	PredHel=21	AMSRASILTNTVEELEESRQK	Sodium channel protein type 9 subunit alpha	SCN9A	6.55	226372
133	Q16696	0.9988	Cytochrome P450 2A13	494	4.5	2	sp|Q16696|CP2AD_HUMAN	PredHel=1	SPQSPKDIDVSPKHVGFATIPR	Cytochrome P450 2A13	CYP2A13	9.31	56687.5
134	Q17RW2-2	0.9988	Isoform 2 of Collagen alpha-1(XXIV) chain	1693	1.1	1	sp|Q17RW2|COOA1_HUMAN	PredHel=1	TLNYLSNLLHSIKNPLGTR	Collagen alpha-1(XXIV) chain	COL24A1	7.66	171632
136	Q5T1Q4-2	0.9988	Isoform 2 of Solute carrier family 35 member F1	349	3.7	1	sp|Q5T1Q4|S35F1_HUMAN	PredHel=10	QGEENLLAILRRR	Solute carrier family 35 member F1	SLC35F1	7.04	45346.2
139	Q6P4F1-2	0.9988	Isoform 2 of Alpha-(1,3)-fucosyltransferase 10	520	6.1	1	sp|Q6P4F1|FUT10_HUMAN	PredHel=1	SSSLQDGHTKMEEAPTHLNSFLKK	Alpha-(1,3)-fucosyltransferase 10	FUT10	8.62	56094.4
141	Q86SR1-3	0.9988	Isoform 3 of Polypeptide N-acetylgalactosaminyltransferase 10	366	9.8	1	sp|Q86SR1|GLT10_HUMAN	PredHel=1	SPPELVAEIVLVDDFSDREHLKKPLEDYMALFPSVR	Polypeptide N-acetylgalactosaminyltransferase 10	GALNT10	8.84	68991.8
145	Q8IUR7-2	0.9988	Isoform 2 of Armadillo repeat-containing protein 8	659	2.8	1			VNGIWALMNMAFQAEQK	Armadillo repeat-containing protein 8	ARMC8	6.28	75378.1
153	Q96JN2-2	0.9988	Isoform 2 of Coiled-coil domain-containing protein 136	957	1.5	1	sp|Q96JN2|CC136_HUMAN	PredHel=1	MQEEQGQLQEELHR	Coiled-coil domain-containing protein 136	CCDC136	4.63	134045
154	Q96JQ0	0.9988	Protocadherin-16	3298	0.6	1	sp|Q96JQ0|PCD16_HUMAN	PredHel=2	AALQVPEHTAFGTRYPLEPAR	Protocadherin-16	DCHS1	4.77	341799
168	Q9UHC6	0.9988	Contactin-associated protein-like 2	1331	2.6	1	sp|Q9UHC6|CNTP2_HUMAN	PredHel=1	SLRMNGVTLDLEER	Contactin-associated protein-like 2	CNTNAP2	6.05	145336
169	Q9UKM7	0.9988	Endoplasmic reticulum mannosyl-oligosaccharide 1,2-alpha-mannosidase	699	2.7	1	sp|Q9UKM7|MA1B1_HUMAN	PredHel=1	QKGVIDVFLHAWKGYR	Endoplasmic reticulum mannosyl-oligosaccharide 1,2-alpha-mannosidase	MAN1B1	7.38	79579.8
220	Q9BSN4	0.9988	SCD5 protein	132	20.5	1	tr|Q9BSN4|Q9BSN4_HUMAN	PredHel=3	LPLRIFLAVANSMAFQAAAEVVLTQMP	N/A	SCD5	9.82	14268.8
228a	P18433-2	0.9988	Isoform 2 of Receptor-type tyrosine-protein phosphatase alpha	793	5.2	1	sp|P18433|PTPRA_HUMAN	PredHel=2	QIRQFHFHGWPEVGIPSDGK+SLRLQRPHMVQTLEQYEFCYK	Receptor-type tyrosine-protein phosphatase alpha	PTPRA	6.37	88593.5
152	Q96C03-3	0.9988	Isoform 3 of Mitochondrial dynamics protein MID49	465	3.5	1	sp|Q96C03|MID49_HUMAN	PredHel=1	RTQLEFCPRGSSPWDR	Mitochondrial dynamics protein MID49	MIEF2	5.01	49268.8
118	P27797	0.9988	Calreticulin	417	8.5	1	sp|P27797|CALR_HUMAN	PredHel=0	FYGDEEKDKGLQTSQDAR	Calreticulin	CALR	4.29	46466.4
119	P47756-2	0.9988	Isoform 2 of F-actin-capping protein subunit beta	272	7.7	1	sp|P47756|CAPZB_HUMAN	PredHel=0	QMEKDETVSDCSPHIANIGR	F-actin-capping protein subunit beta	CAPZB	5.36	31219.3
123	P61626	0.9988	Lysozyme C	148	11.5	1	sp|P61626|LYSC_HUMAN	PredHel=0	STDYGIFQINSR	Lysozyme C	LYZ	9.28	14700.7
129	Q14142-2	0.9988	Isoform Beta of Tripartite motif-containing protein 14	253	6.7	1	sp|Q14142|TRI14_HUMAN	PredHel=0	LSPTNHAYSALKVSSPR	Tripartite motif-containing protein 14	TRIM14	8.13	49773
130	Q14807-2	0.9988	Isoform 2 of Kinesin-like protein KIF22	597	2.7	1	sp|Q14807|KIF22_HUMAN	PredHel=0	THTMLGSPEQPGVIPR	Kinesin-like protein KIF22	KIF22	9.5	73262.2
110	P15313	0.9988	V-type proton ATPase subunit B, kidney isoform	513	4	1	sp|P15313|VATB1_HUMAN	PredHel=0	TPVSEDMLGR	V-type proton ATPase subunit B, kidney isoform	ATP6V1B1	5.44	56833
126	Q12933-2	0.9988	Isoform 2 of TNF receptor-associated factor 2	553	3.6	2	sp|Q12933|TRAF2_HUMAN	PredHel=0	TLLGTKLEAKYLCSACR	TNF receptor-associated factor 2	TRAF2	7.72	55728.2
132	Q16270-2	0.9988	Isoform 2 of Insulin-like growth factor-binding protein 7	279	16.8	1	sp|Q16270|IBP7_HUMAN	PredHel=0	ALLLGAAGLLLLLLPLSSSSSSDTCGPCEPASCPPLPPLGCLLGETR	Insulin-like growth factor-binding protein 7	IGFBP7	8.06	26443
140	Q7Z406-2	0.9988	Isoform 2 of Myosin-14	2036	3.1	1	sp|Q7Z406|MYH14_HUMAN	PredHel=0	RQEEEAGALEAGEEAR	Myosin-14	MYH14	5.52	227739
151	Q96BH3	0.9988	Epididymal sperm-binding protein 1	223	18.4	2	sp|Q96BH3|ESPB1_HUMAN	PredHel=0	LWCPTTENMDKDGK	Epididymal sperm-binding protein 1	ELSPBP1	6.19	23318.2
102	O14795-2	0.9988	Isoform 2 of Protein unc-13 homolog B	1610	5.3	1	sp|O14795|UN13B_HUMAN	PredHel=0	KPLPTAAAQCSFEDPDSAVDDR	Protein unc-13 homolog B	UNC13B	5.67	180679
124	P61981	0.9988	14-3-3 protein gamma	247	6.8	2	sp|P61981|1433G_HUMAN	PredHel=0	NVTELNEPLSNEER	14-3-3 protein gamma	YWHAG	4.8	28302.6
137	Q5TD94-2	0.9988	Isoform 2 of Radial spoke head protein 4 homolog A	469	4.3	1	sp|Q5TD94|RSH4A_HUMAN	PredHel=0	QGPETGRQSRSSRPWSPQSR	Radial spoke head protein 4 homolog A	RSPH4A	4.38	80733.1
148	Q8NCM8-2	0.9988	Isoform 2 of Cytoplasmic dynein 2 heavy chain 1	4314	2.9	1	sp|Q8NCM8|DYHC2_HUMAN	PredHel=0	EVSPLPLNLKR	Cytoplasmic dynein 2 heavy chain 1	DYNC2H1	6.13	492622
155	Q96LT7-2	0.9988	Isoform 2 of Guanine nucleotide exchange C9orf72	222	6.3	1	sp|Q96LT7|CI072_HUMAN	PredHel=0	MSTLCPPPSPAVAK	Guanine nucleotide exchange C9orf72	C9orf72	5.82	54327.7
156	Q96M86	0.9988	Dynein heavy chain domain-containing protein 1	4753	5.9	1	sp|Q96M86|DNHD1_HUMAN	PredHel=0	AHLTRQLLGSTVTALGLTQVPLVGALGALALLQATGK	Dynein heavy chain domain-containing protein 1	DNHD1	6.25	533644
161	Q9HD26-2	0.9988	Isoform 2 of Golgi-associated PDZ and coiled-coil motif-containing protein	454	12.2	1	sp|Q9HD26|GOPC_HUMAN	PredHel=0	MSAGGPCPAAAGGGPGGASCSVGAPGGVSMFRWLEVLEK	Golgi-associated PDZ and coiled-coil motif-containing protein	GOPC	5.59	50388.8
163	Q9NSD9-2	0.9988	Isoform 2 of Phenylalanine--tRNA ligase beta subunit	490	8.8	1	sp|Q9NSD9|SYFB_HUMAN	PredHel=0	AKIVLDIIVTMFSEYCENQFTVEAAEVVFPNGKSHTFPELAYR	Phenylalanine--tRNA ligase beta subunit	FARSB	6.39	66115.6
167	Q9UH36	0.9988	SRR1-like protein	339	10.5	1	sp|Q9UH36|SRR1L_HUMAN	PredHel=0	RSIRGEPTIFYMLHCGTALYNNLLWSNWSVDALSK	SRR1-like protein	SRRD	5.3	38573
214	Q6ZNE1	0.9988	Eukaryotic translation initiation factor 3 subunit A	957	1.4	1	tr|Q6ZNE1|Q6ZNE1_HUMAN	PredHel=0	MTSFLKPENALKR	Eukaryotic translation initiation factor 3 subunit A	EIF3A	9.36	111776
230a	Q9Y2J0-2	0.9988	Isoform 2 of Rabphilin-3A	690	4.8	1	sp|Q9Y2J0|RP3A_HUMAN	PredHel=0	KNFNICLERVIPMK+RGPGQKTGPDPASAPGR	Rabphilin-3A	RPH3A	8.62	76872.5
237a	Q3MI84	0.9988	RAD52 protein	399	7.5	1	tr|Q3MI84|Q3MI84_HUMAN	PredHel=0	TPHSVCHQKPQAKSGSWDLQTYSADQRTTG	N/A	RAD52	8.85	11478.9
173	Q9Y5Z7-2	0.9988	Isoform 2 of Host cell factor 2	412	4.6	1	sp|Q9Y5Z7|HCFC2_HUMAN	PredHel=0	KNSRPRPRAGHCAVAIGTR	Host cell factor 2	HCFC2	8.75	86779
144	Q86YJ6-2	0.9988	Isoform 2 of Threonine synthase-like 2	405	14.6	1	sp|Q86YJ6|THNS2_HUMAN	PredHel=0	GHCTKIQELQMTTVLKQNVHVFGVEGNSDELDEPIK	Threonine synthase-like 2	THNSL2	6.07	54116
149	Q8WVJ2	0.9988	NudC domain-containing protein 2	157	13.4	1	sp|Q8WVJ2|NUDC2_HUMAN	PredHel=0	LFDSTIADEGTWTLEDRKMVR	NudC domain-containing protein 2	NUDCD2	4.99	17544.7
170	Q9UKP5-2	0.9988	Isoform 2 of A disintegrin and metalloproteinase with thrombospondin motifs 6	860	8.1	1	sp|Q9UKP5|ATS6_HUMAN	PredHel=0	WQKSILSHQSDGNTIPENGIAHHDNAVLITRYDICTYK	A disintegrin and metalloproteinase with thrombospondin motifs 6	ADAMTS6	5.81	96573.8
181	A0A0K0K1J0	0.9988	Epididymis secretory protein Li 292	241	6.6	1	tr|A0A0K0K1J0|A0A0K0K1J0_HUMAN	PredHel=0	GCEGNANNFLSEDACR	N/A	HEL-S-292	8.43	23442.4
165	Q9NYZ3	0.9988	G2 and S phase-expressed protein 1	720	3.6	1	sp|Q9NYZ3|GTSE1_HUMAN	PredHel=0	FDFDLSLSSSSANEDDEVFFGPFGHK	G2 and S phase-expressed protein 1	GTSE1	9.45	76644.8
171	Q9UL16-2	0.9988	Isoform 2 of Cilia- and flagella-associated protein 45	466	2.6	1	sp|Q9UL16|CFA45_HUMAN	PredHel=0	AQDYQAEQDALR	Cilia- and flagella-associated protein 45	CFAP45	8.94	65729.7
174	Q9Y618-3	0.9988	Isoform 3 of Nuclear receptor corepressor 2	2517	1.3	1	sp|Q9Y618|NCOR2_HUMAN	PredHel=0	GAPVIVPELGKPRQSPLTYEDHGAPFAGHLPR	Nuclear receptor corepressor 2	NCOR2	7.21	274804
188	B0QYR6	0.9988	ADP-ribosylation factor-binding protein GGA1	246	16.7	1	tr|B0QYR6|B0QYR6_HUMAN	PredHel=0	MTPGTANRATNPLNKELDWASINGFCEQLNEDFEGPPLATR	N/A	GGA1	8.85	11478.9
138	Q63HK3-2	0.9988	Isoform 2 of Zinc finger protein with KRAB and SCAN domains 2	505	6.5	1	sp|Q63HK3|ZKSC2_HUMAN	PredHel=0	VRNGHMLEPCAFFEDMDALLNPAARAPSTDKPK	Zinc finger protein with KRAB and SCAN domains 2	ZKSCAN2	8.68	110940
166	Q9P2E3	0.9988	NFX1-type zinc finger-containing protein 1	1918	3.4	1	sp|Q9P2E3|ZNFX1_HUMAN	PredHel=0	CGELCSPCVEPCVWR	NFX1-type zinc finger-containing protein 1	ZNFX1	7.06	220227
201	G3V5H7	0.9988	SKI family transcriptional corepressor 1	937	2.5	1	tr|G3V5H7|G3V5H7_HUMAN	PredHel=0	MALLCGLGSGGMEALTTQLGPGR	N/A	SKOR1	5.99	96717.9
240	P26641-2	0.9987	Isoform 2 of Elongation factor 1-gamma	487	14.9	1	sp|P26641|EF1G_HUMAN	PredHel=0	ALIAAQYSGAQVR	Elongation factor 1-gamma	EEF1G	6.27	49987.6
241	P52948-2	0.9987	Isoform 2 of Nuclear pore complex protein Nup98-Nup96	1726	1	1	sp|P52948|NUP98_HUMAN	PredHel=0	LADINYEGR	Nuclear pore complex protein Nup98-Nup96	NUP98	5.66	105913
239	O95861-2	0.9987	Isoform 2 of 3'(2'),5'-bisphosphate nucleotidase 1	325	8.5	1	sp|O95861|BPNT1_HUMAN	PredHel=0	LVASAYSIAQK	3'(2'),5'-bisphosphate nucleotidase 1	BPNT1	5.46	33261.1
247	Q9Y4P9-2	0.9986	Isoform 2 of Sperm flagellar protein 1	162	14.2	2	sp|Q9Y4P9|SPEF1_HUMAN	PredHel=0	KQGAGSLQELAPQDGSGYMDVGK+QGAGSLQELAPQDGSGYMDVGK	Sperm flagellar protein 1	SPEF1	9.7	26987
250	Q96A08	0.9985	Histone H2B type 1-A	127	7.9	1	sp|Q96A08|H2B1A_HUMAN	PredHel=0	KESYSIYIYK	Histone H2B type 1-A	HIST1H2BA	10.32	14036.3
249	P62258-2	0.9985	Isoform SV of 14-3-3 protein epsilon	233	6.5	1	sp|P62258|1433E_HUMAN	PredHel=0	EAAENSLVAYK	14-3-3 protein epsilon	YWHAE	4.63	29173.9
19b	P0C0S8	0.9985	Histone H2A type 1	130	51.6	7	sp|P0C0S8|H2A1_HUMAN	PredHel=0	HLQLAIRNDEELNK+NDEELNKLLGK+VGAGAPVYLAAVLEYLTAEILELAGNAAR+VTIAQGGVLPNIQAVLLPK	Histone H2A type 1	HIST1H2AG	10.9	13960.3
251	O00391-2	0.9984	Isoform 2 of Sulfhydryl oxidase 1	604	2.2	2	sp|O00391|QSOX1_HUMAN	PredHel=1	LAGAPSEDPQFPK	Sulfhydryl oxidase 1	QSOX1	9.05	79578.1
211a	Q9TTK6-2	0.9984	Isoform 2 of Membrane primary amine oxidase	783	5.9	2	sp|Q9TTK6|AOC3_BOVIN	PredHel=1	GYRIQTVSFAGRPLPQNSSTERAISWGR+YMDGCFGMGKFATPLTR	Membrane primary amine oxidase	AOC3	6.06	84500.5
252	P20155	0.9983	Serine protease inhibitor Kazal-type 2	84	16.7	4	sp|P20155|ISK2_HUMAN	PredHel=1	TPNCSQYRLPGCPR	Serine protease inhibitor Kazal-type 2	SPINK2	9.1	6911.98
253	P14314-2	0.9982	Isoform 2 of Glucosidase 2 subunit beta	525	6.5	1	sp|P14314|GLU2B_HUMAN	PredHel=0	YEQGTGCWQGPNR	Glucosidase 2 subunit beta	PRKCSH	4.33	57816.2
215	A6QPD5	0.9978	UDP-glucuronosyltransferase	529	7	1	tr|A6QPD5|A6QPD5_BOVIN	PredHel=1	MIASALAQIPQKVLWK+NGVVVFTLGSMVKNLTEENSK	UDP-glucuronosyltransferase	LOC781988	8.43	57899.7
217a	F1MRL3	0.9978	ATP binding cassette subfamily A member 10	1595	1.9	1	tr|F1MRL3|F1MRL3_BOVIN	PredHel=14	EVEQEVKSIMMELDMHNIQDVIAKELSGGQK+IFPQAAR	N/A	ABCA10	6.47	176881
256	Q99536-2	0.9978	Isoform 2 of Synaptic vesicle membrane protein VAT-1 homolog	259	4.2	1	sp|Q99536|VAT1_HUMAN	PredHel=0	VLLVPGPEKEN	Synaptic vesicle membrane protein VAT-1 homolog	VAT1	5.88	41789.1
216	C4T8B4	0.9978	Pentaxin	224	10.7	1	tr|C4T8B4|C4T8B4_BOVIN	PredHel=0	AFTVCLYFYTELAR+ETENSYVSLK	Pentaxin	CRP	6.48	23122.3
258	Q9H3G5	0.9976	Probable serine carboxypeptidase CPVL	476	9.2	2	sp|Q9H3G5|CPVL_HUMAN	PredHel=0	GGGHILPYDQPLR	Probable serine carboxypeptidase CPVL	CPVL	8.85	11478.9
220	A0JNP2	0.9975	Secretoglobin family 1D member	102	10.8	2	sp|A0JNP2|SG1D_BOVIN	PredHel=1	ILLNCTVTDVK	Secretoglobin family 1D member	SCGB1D	8.54	8996.6
229	P19535	0.9975	Cadherin-3	491	7.5	1	sp|P19535|CADH3_BOVIN	PredHel=1	ISYHILRDPAGWLAMDPDSGQVTAAGVLDREDEQFVR	Cadherin-3	CDH3	8.85	11478.9
235	Q0VCY1	0.9975	Vesicle-associated membrane protein-associated protein A	249	7.6	1	sp|Q0VCY1|VAPA_BOVIN	PredHel=1	QDGPVPKPHSVSLSDTETR	Vesicle-associated membrane protein-associated protein A	VAPA	8.8	27725.2
260	E1BPA0	0.9975	Receptor-type tyrosine-protein phosphatase	803	2.5	1	tr|E1BPA0|E1BPA0_BOVIN	PredHel=1	QIRQFHFHGWPEVGIPSDGK	Receptor-type tyrosine-protein phosphatase	PTPRA	6.44	88710.5
261	E1BPY2	0.9975	Equatorin	293	5.9	2	tr|E1BPY2|E1BPY2_BOVIN	PredHel=1	SAESSTFWGTTSSELKK	N/A	EQTN	4.75	31031.4
269	F1MW52	0.9975	ADAM metallopeptidase domain 12	917	2.4	1	tr|F1MW52|F1MW52_BOVIN	PredHel=1	KDLEASLQKGMGMCLFNLPEVK	N/A	ADAM12	8.75	96318.2
270	F1MZ89	0.9975	Phospholipid-transporting ATPase	1499	15.6	1	tr|F1MZ89|F1MZ89_BOVIN	PredHel=10	MRTVCSNLQPPPGAEEPAGKGAPR	Phospholipid-transporting ATPase	ATP10A	7.2	166460
272	F1N530	0.9975	Chromosome 6 open reading frame 10	574	2.8	4	tr|F1N530|F1N530_BOVIN	PredHel=1	SEAQVPQGQEAQVEER	N/A	C6orf10	5.19	62582.2
276	G3MZP4	0.9975	Uncharacterized protein	315	9.5	1	tr|G3MZP4|G3MZP4_BOVIN	PredHel=7	LDPHLHSPMYFFLSHLALTDVSFSSVIIPK	N/A	N/A	7.68	35188.8
277	G3MZS1	0.9975	Small integral membrane protein 13	87	34.5	1	tr|G3MZS1|G3MZS1_BOVIN	PredHel=1	ELVGDTGSQEGDREPSGSETEEDASPSPHR	N/A	SMIM13	6.03	9939.37
282	G3X6C2	0.9975	Olfactory receptor	313	6.7	1	tr|G3X6C2|G3X6C2_BOVIN	PredHel=7	VAALMCGVVIPMLNPFIYSLR	Olfactory receptor	OR1I1	8.73	34798.8
225	P02453	0.9975	Collagen alpha-1(I) chain	1463	2.3	1	sp|P02453|CO1A1_BOVIN	PredHel=0	GLPGPPGAPGPQGFQGPPGEPGEPGASGPMGPR	Collagen alpha-1(I) chain	COL1A1	9.28	94673
226	P12661	0.9975	Retinol-binding protein 3	1286	6.9	1	sp|P12661|RET3_BOVIN	PredHel=0	AGSLGRNQGVVRPEVLTEAPSGQKR	Retinol-binding protein 3	RBP3	5.08	137282
236	Q28068	0.9975	Calicin	588	3.1	2	sp|Q28068|CALI_BOVIN	PredHel=0	TLAPPPEALDCPACCLAK	Calicin	CCIN	8.49	66889.9
241	Q32L79	0.9975	Insulin-like peptide INSL6	205	5.9	2	sp|Q32L79|INSL6_BOVIN	PredHel=0	LCGDVNWSHVEK	Insulin-like peptide INSL6	INSL6	8.99	21740.7
243	Q32PB3	0.9975	Sperm acrosome membrane-associated protein 4	126	18.3	2	sp|Q32PB3|SACA4_BOVIN	PredHel=0	CGDDEDCFTGHGVAPGVGPIINK	Sperm acrosome membrane-associated protein 4	SPACA4	4.75	8180.18
248	Q9MYM4	0.9975	Lysosomal alpha-glucosidase	937	1.8	1	sp|Q9MYM4|LYAG_BOVIN	PredHel=0	FDCAPDKGITPQQCEAR	Lysosomal alpha-glucosidase	GAA	5.21	98096.4
259	E1BP01	0.9975	Myosin IIIA	1626	2.6	1	tr|E1BP01|E1BP01_BOVIN	PredHel=0	QPEIWSAEFNDFISNQCRCLTK+QTANSVSANETVIPAPNINNK	N/A	MYO3A	8.91	186433
262	F1MBQ1	0.9975	Serine/threonine-protein phosphatase	647	2.6	1	tr|F1MBQ1|F1MBQ1_BOVIN	PredHel=0	AALVIQNWYRGYSARLK	Serine/threonine-protein phosphatase	PPEF1	6.79	74829.5
219	A0JNI4	0.9975	Serine racemase	334	4.8	1	sp|A0JNI4|SRR_BOVIN	PredHel=0	VYAAEPLNADDCYQSK	Serine racemase	SRR	5.72	36180.7
228	P15103	0.9975	Glutamine synthetase	373	5.6	1	sp|P15103|GLNA_BOVIN	PredHel=0	RLTGFHETSNINDFSAGVANR	Glutamine synthetase	GLUL	6.41	41900.2
232	P61603	0.9975	10 kDa heat shock protein, mitochondrial	102	13.7	2	sp|P61603|CH10_BOVIN	PredHel=0	VLQATVVAVGSGSK	10 kDa heat shock protein, mitochondrial	HSPE1	8.91	10800.5
222	A5PJZ5	0.9975	Nuclear pore complex protein Nup93	819	1.3	1	sp|A5PJZ5|NUP93_BOVIN	PredHel=0	NLQEIQQAGER	Nuclear pore complex protein Nup93	NUP93	5.5	93458.3
223	A6QLA6	0.9975	Chromatin assembly factor 1 subunit A	964	2.2	1	sp|A6QLA6|CAF1A_BOVIN	PredHel=0	EDSGSVPAPGPGQGMPVSLKR	Chromatin assembly factor 1 subunit A	CHAF1A	5.5	107258
251	A6QR41	0.9975	Chromosome 9 open reading frame 72	481	2.9	1	tr|A6QR41|A6QR41_BOVIN	PredHel=0	MSTLCPPPSPAVAK	N/A	LOC506309	5.71	54295.5
256	E1BHZ3	0.9975	Family with sequence similarity 161 member A	661	3.2	1	tr|E1BHZ3|E1BHZ3_BOVIN	PredHel=0	AANTKPAPCSCNPPTPTVSSR	N/A	FAM161A	8.45	76989.3
267	F1MMF6	0.9975	Uncharacterized protein	175	8	1	tr|F1MMF6|F1MMF6_BOVIN	PredHel=0	VILGFVADKGAGNR	N/A	HILS1	12.44	19232.5
273	F1N6T8	0.9975	Vav guanine nucleotide exchange factor 2	719	7.4	1	tr|F1N6T8|F1N6T8_BOVIN	PredHel=0	EHGVGEDIYDCVPCEDDGDDIYEDIIKVEVQQPMK+RKWMEQFEMAMSNIKPDK	N/A	VAV2	6.58	82753.5
274	F1N7B7	0.9975	Regulating synaptic membrane exocytosis 1	1535	2.3	1	tr|F1N7B7|F1N7B7_BOVIN	PredHel=0	FTDEILVGDLQPSLDRARSASTNCLRPDASLHSPER	N/A	RIMS1	9.82	170813
227	P13135	0.9975	Calpain small subunit 1	263	11.4	1	sp|P13135|CPNS1_BOVIN	PredHel=0	HPDLKTDGFGIDTCR+THYSNIEANESEEVR	Calpain small subunit 1	CAPNS1	5.06	27931.4
233	P62261	0.9975	14-3-3 protein epsilon	255	4.3	1	sp|P62261|1433E_BOVIN	PredHel=0	EAAENSLVAYK	14-3-3 protein epsilon	YWHAE	4.63	29173.9
254	E1BBQ0	0.9975	Uncharacterized protein	2241	1.7	1	tr|E1BBQ0|E1BBQ0_BOVIN	PredHel=0	AMAVIGCLSDTDLIFDAVLKIMYAAVVPWSAAVEQLVK	N/A	KNTC1	5.67	254911
239	Q2TBG8	0.9975	Ubiquitin carboxyl-terminal hydrolase isozyme L3	230	5.7	2	sp|Q2TBG8|UCHL3_BOVIN	PredHel=0	FLEESASMSPEER	Ubiquitin carboxyl-terminal hydrolase isozyme L3	UCHL3	4.84	26181.6
242	Q32PA4	0.9975	14 kDa phosphohistidine phosphatase	125	12	1	sp|Q32PA4|PHP14_BOVIN	PredHel=0	VYAAPPSGDPAVETK	14 kDa phosphohistidine phosphatase	PHPT1	5.5	13799.4
244	Q3SZI4	0.9975	14-3-3 protein theta	245	5.7	1	sp|Q3SZI4|1433T_BOVIN	PredHel=0	AVTEQGAELSNEER	14-3-3 protein theta	YWHAQ	4.68	27764.2
246	Q7SIH1	0.9975	Alpha-2-macroglobulin	1510	4.6	1	sp|Q7SIH1|A2MG_BOVIN	PredHel=0	VKYKDHSPCYGYQWLSEEHQDAYHSANLVFSR	Alpha-2-macroglobulin	A2M	5.68	165053
268	F1MQN0	0.9975	Protein phosphatase 2 scaffold subunit Abeta	695	4.5	1	tr|F1MQN0|F1MQN0_BOVIN	PredHel=0	QMLPIVLKMAGDQVANVR+VLVMANDPNYLHR	N/A	PPP2R1B	4.99	76752.4
279	G3N0H2	0.9975	Chromosome 2 open reading frame 16	1737	2	2	tr|G3N0H2|G3N0H2_BOVIN	PredHel=0	FSNLSPESQQQGVK+MDLTGFQIVKTMGPPLQIVK	N/A	C2orf16	9.96	195597
287	Q3MHG3	0.9975	Sulfurtransferase	297	4	1	tr|Q3MHG3|Q3MHG3_BOVIN	PredHel=0	TYEDIKENLESR	Sulfurtransferase	MPST	6.15	33192.6
224	A7MB80	0.9975	General transcription factor II-I	978	5.5	1	sp|A7MB80|GTF2I_BOVIN	PredHel=0	INSSPSVNTTASGVEDLNIIQVTIPDDDNERLSKVEK+KPEMFETAIKESTSSSK	General transcription factor II-I	GTF2I	7.24	109994
230	P20004	0.9975	Aconitate hydratase, mitochondrial	780	4.4	1	sp|P20004|ACON_BOVIN	PredHel=0	NAVTQEFGPVPDTAR+VGLIGSCTNSSYEDMGR	Aconitate hydratase, mitochondrial	ACO2	7.16	82401.8
253	D2DVW5	0.9975	Gli3	97	18.6	1	tr|D2DVW5|D2DVW5_BOVIN	PredHel=0	QTQGALGEQKDLSNTTSK	N/A	Gli3	8.85	11478.9
266	F1MHU4	0.9975	Pleckstrin homology and RhoGEF domain containing G3	1319	2.8	1	tr|F1MHU4|F1MHU4_BOVIN	PredHel=0	LTSRSSSMVSLDDGEKGPAPR	N/A	PLEKHG3	5.37	145133
283	Q0VD52	0.9975	RAS guanyl releasing protein 3	691	2.5	1	tr|Q0VD52|Q0VD52_BOVIN	PredHel=0	HTSLIDISSIPSYDWMR	N/A	RASGRP3	6.24	78224.3
290	P18203	0.9974	Peptidyl-prolyl cis-trans isomerase FKBP1A	108	28.7	2	sp|P18203|FKB1A_BOVIN	PredHel=0	GWEEGVAQMSVGQR+RGQTCVVHYTGMLEDGK	Peptidyl-prolyl cis-trans isomerase FKBP1A	FKBP1A	8.07	11778.4
125d	P19120	0.9974	Heat shock cognate 71 kDa protein	650	18.9	13	sp|P19120|HSP7C_BOVIN	PredHel=0	ARFEELNADLFR+ELEKVCNPIITK+IHDIVLVGGSTR+IINEPTAAAIAYGLDK+NTTIPTKQTQTFTTYSDNQPGVLIQVYEGER+STAGDTHLGGEDFDNR+TTPSYVAFTDTER+VEIIANDQGNR	Heat shock cognate 71 kDa protein	HSPA8	5.37	71109.3
291	O46414	0.9973	Ferritin heavy chain	181	8.7	1	sp|O46414|FRIH_BOVIN	PredHel=0	SVNQSLLELHK	Ferritin heavy chain	FTH1	5.54	21051.5
294	Q3SZC4	0.9973	NSFL1 cofactor p47	370	4.3	2	sp|Q3SZC4|NSF1C_BOVIN	PredHel=0	LGAAPEEESAYVAGER	NSFL1 cofactor p47	NSFL1C	5.07	40653.9
259	Q8IV04-2	0.9973	Isoform 2 of Carabin	310	11	1	sp|Q8IV04|TB10C_HUMAN	PredHel=0	AAAGGGLHVTGAQRGAVRAGPAAGDQGPAGPAAR	Carabin	TBC1D10C	9.03	49712.4
293	Q32LD3	0.9973	Ly6/PLAUR domain-containing protein 4	246	5.7	1	sp|Q32LD3|LYPD4_BOVIN	PredHel=0	SCLPNFVSSESCPR	Ly6/PLAUR domain-containing protein 4	LYPD4	9.06	21923.4
296	G3X6C1	0.9972	LON peptidase N-terminal domain and ring finger 3	759	3.8	4	tr|G3X6C1|G3X6C1_BOVIN	PredHel=0	KYSKNVIMEELIAK+RLYEEEMEELSNLNK	N/A	LONRF3	6.81	83942.6
298	P21782	0.997	Pleiotrophin	168	9.5	1	sp|P21782|PTN_BOVIN	PredHel=1	YQFQAWGECDLNTALK	Pleiotrophin	PTN	9.64	15288.7
299	P45478	0.997	Palmitoyl-protein thioesterase 1	306	4.9	1	sp|P45478|PPT1_BOVIN	PredHel=1	ETIPLQESTLYTQDR	Palmitoyl-protein thioesterase 1	PPT1	6.27	31411.2
300	E1BBE0	0.997	Theg spermatid protein	381	3.7	1	tr|E1BBE0|E1BBE0_BOVIN	PredHel=0	VLEKDVEEGVPEMR	N/A	THEG	8.45	43945.9
297	A6QPL4	0.997	Kinesin-like protein KIF22	662	2.4	1	sp|A6QPL4|KIF22_BOVIN	PredHel=0	THTMLGSPEQPGVIPR	Kinesin-like protein KIF22	KIF22	9.61	73202.2
302	Q3SZW9	0.997	DnaJ (Hsp40) related, subfamily B, member 13	316	3.5	1	tr|Q3SZW9|Q3SZW9_BOVIN	PredHel=0	SIEPGAVETFR	N/A	DNAJB13	7.66	36077.3
301	Q32KP8	0.997	Serine peptidase inhibitor-like, with Kunitz and WAP domains 1 (Eppin)	134	8.2	1	tr|Q32KP8|Q32KP8_BOVIN	PredHel=0	EAGPCMALFHR	N/A	SPINLW1	8.79	12501.2
262	Q16363-2	0.9967	Isoform 2 of Laminin subunit alpha-4	1816	1.1	1	sp|Q16363|LAMA4_HUMAN	PredHel=0	HIYNMDPSTSVPCAR	Laminin subunit alpha-4	LAMA4	5.84	199866
304	E1BMG2	0.9966	Dynein axonemal heavy chain 5	4624	1.1	5	tr|E1BMG2|E1BMG2_BOVIN	PredHel=0	NKENQNELQITSLNHK+QGKAVLLIGEQGTAK+QTEQVLAENNQLRKEADDLGPR	N/A	DNAH5	5.81	530227
263	Q6UWU2-2	0.9966	Isoform 2 of Beta-galactosidase-1-like protein	564	5.6	1	sp|Q6UWU2|GLB1L_HUMAN	PredHel=0	FLPITTSYDYDAPISEAGDPTPK	Beta-galactosidase-1-like protein	GLB1L	8.91	71239.4
305	Q2KIY5	0.9965	Putative phospholipase B-like 2	589	11.5	4	sp|Q2KIY5|PLBL2_BOVIN	PredHel=1	GLEDSYEGSVAFPTGK+HPDAVAWANLTNAIR+SLLLDPETGQLR+YGPWFSYDGSPR+YNDFLHDPLSLCK	Putative phospholipase B-like 2	PLBD2	7.71	61642.3
306	Q3ZBG0	0.9965	Proteasome subunit alpha type-7	248	4.6	2	sp|Q3ZBG0|PSA7_BOVIN	PredHel=0	ALLEVVQSGGK	Proteasome subunit alpha type-7	PSMA7	8.59	27868.9
307	E1BCP9	0.9965	Galactosidase beta 1 like	647	3.6	1	tr|E1BCP9|E1BCP9_BOVIN	PredHel=0	FLPITTSYDYDAPISEAGDPTPK	N/A	GLB1L	8.93	70488.3
308	Q3ZCF0	0.9964	Dynactin subunit 2	403	7.2	2	sp|Q3ZCF0|DCTN2_BOVIN	PredHel=0	LLHEVQELTTEVEK+VGALDLAVLDQVEAR	Dynactin subunit 2	DCTN2	5.05	44162.9
312	Q28056	0.9963	Aspartyl/asparaginyl beta-hydroxylase	754	1.5	1	sp|Q28056|ASPH_BOVIN	PredHel=1	TYQETDDVTYR	Aspartyl/asparaginyl beta-hydroxylase	ASPH	5.05	84998.8
313	F1MM57	0.9963	Myosin heavy chain 14	2042	1.8	1	tr|F1MM57|F1MM57_BOVIN	PredHel=0	LCRLLGLGVTDFSRALLTPR+RQEEEAGALEAGEEAR	N/A	MYH14	5.58	232365
310	O46382	0.9963	Brefeldin A-inhibited guanine nucleotide-exchange protein 1	1849	1.2	1	sp|O46382|BIG1_BOVIN	PredHel=0	QQAPLASVSTVNEEISKIKPTAK	Brefeldin A-inhibited guanine nucleotide-exchange protein 1	ARFGEF1	5.52	208712
311	P05630	0.9963	ATP synthase subunit delta, mitochondrial	168	8.3	1	sp|P05630|ATPD_BOVIN	PredHel=0	AQSELLGAADEATR	ATP synthase subunit delta, mitochondrial	ATP5D	4.48	15064.9
267	Q96RW7-2	0.9959	Isoform 2 of Hemicentin-1	5518	1.2	3	sp|Q96RW7|HMCN1_HUMAN	PredHel=0	AAGNPVPVITWYKDNRLLSGSTSMTFLNR+LQIARSQHSDSGNYTCIASNMEGKAQK+TLLEDAGR	Hemicentin-1	HMCN1	6.08	610981
329	W5NQ55	0.9958	Beta-defensin 116	103	65	4	tr|W5NQ55|W5NQ55_SHEEP	PredHel=0	ISVMKPCLMTISILLILVHK+ISVMKPCLMTISILLILVHKTPGGLFRSYYGK+KYELQYLTCLNHEKCCLK+TPGGLFRSYYGKSQEESWNPCQLHQGTCR	Beta-defensin	DEFB116	8.59	9223.41
268a	P12814-4	0.9958	Isoform 4 of Alpha-actinin-1	930	3.7	3	sp|P12814|ACTN1_HUMAN	PredHel=0	LVSIGAEEIVDGNVK+MQTAHAAFTPPGFAAVSGR	Alpha-actinin-1	ACTN1	5.25	103058
269	O95342	0.9957	Bile salt export pump	1321	1.9	1	sp|O95342|ABCBB_HUMAN	PredHel=10	LTLVIISVSPLIGIGAATIGLSVSK	Bile salt export pump	ABCB11	6.17	146407
315	Q6B857	0.9956	Cilia- and flagella-associated protein 20	193	18.1	2	sp|Q6B857|CFA20_BOVIN	PredHel=0	LYSEDELPAEFK+RAYGTNYIETLR+VKPFICTMPMR	Cilia- and flagella-associated protein 20	CFAP20	9.78	22748.4
316	A6QPE3	0.9955	TEX101 protein	253	4.3	1	tr|A6QPE3|A6QPE3_BOVIN	PredHel=0	ETCPSMSISTR	N/A	TEX101	5.95	24886.7
318	E1BC86	0.9952	Polycystin 1, transient receptor potential channel interacting	4301	0.9	2	tr|E1BC86|E1BC86_BOVIN	PredHel=10	SGQEQGCASIRLAPNRPPR+VRLEVNNTVSHTVADVSVR	N/A	PKD1	6.11	457603
319a	E1B7J1	0.9952	Elongation factor 1-alpha	460	9.1	3	tr|E1B7J1|E1B7J1_BOVIN	PredHel=0	ALKSGDAAIVQMAPGKAMCVETFSEYSPLGR+IGGIGTVPVGR	Elongation factor 1-alpha	N/A	8.97	50079.8
320	P08037-2	0.995	Isoform Short of Beta-1,4-galactosyltransferase 1	389	19.5	2	sp|P08037|B4GT1_BOVIN	PredHel=1	KNEPNPQRFDR+QQFLSINGFPNNYWGWGGEDDDIYNRLAFRGMSVSRPNAVIGK+QQLDYGIYVINQAGESMFNRAK	Beta-1,4-galactosyltransferase 1	B4GALT1	9.38	44842.6
280	O43566-5	0.9948	Isoform 3 of Regulator of G-protein signaling 14	414	6.8	2	sp|O43566|RGS14_HUMAN	PredHel=0	VPSSATGKRQTCDIEGLVELLNR	Regulator of G-protein signaling 14	RGS14	8.46	61446.9
321	E1BC48	0.9948	Centrosomal protein 350	3127	0.5	7	tr|E1BC48|E1BC48_BOVIN	PredHel=0	LTDSSPSSTSTCNSQR	N/A	CEP350	6.06	351933
323	Q6R8F2	0.9946	Cadherin-1	882	1.3	1	sp|Q6R8F2|CADH1_BOVIN	PredHel=1	VSFEGCAGLPR	Cadherin-1	CDH1	4.31	80415.7
322	Q3SZK8	0.9946	Na(+)/H(+) exchange regulatory cofactor NHE-RF1	368	3	1	sp|Q3SZK8|NHRF1_BOVIN	PredHel=0	LLVVDPETDER	Na(+)/H(+) exchange regulatory cofactor NHE-RF1	SLC9A3R1	5.29	39472
283	Q08999-2	0.9943	Isoform 2 of Retinoblastoma-like protein 2	518	3.1	1	sp|Q08999|RBL2_HUMAN	PredHel=0	IFLGEDAEEEIGTLSR	Retinoblastoma-like protein 2	RBL2	7.27	128367
324	F1N088	0.9943	RNA pseudouridylate synthase domain containing 2	552	9.8	2	tr|F1N088|F1N088_BOVIN	PredHel=0	MDVVNQETDPLCSECRRVPQDPSPQDLVMFLHALR+QPSGNGERALAAALGPGKR	N/A	RPUSD2	6.61	61110.2
325	E1BCU2	0.9941	Myomesin 3	1442	4.9	2	tr|E1BCU2|E1BCU2_BOVIN	PredHel=0	SVIGSGTWEAVNSEAPVKSPR+VACAYKEDEGLYTVQVPSPFGLQEQSAYVFVR+VKNAYGQASSFAKVLVR	N/A	MYOM3	5.65	162779
287	Q8IUL8	0.9939	Cartilage intermediate layer protein 2	1156	1.6	1	sp|Q8IUL8|CILP2_HUMAN	PredHel=0	SLRECQGAPVTASHFRFAR	Cartilage intermediate layer protein 2	CILP2	8.65	124343
326	A6H7B1	0.9938	Mitochondrial import receptor subunit TOM20 homolog	145	15.2	2	sp|A6H7B1|TOM20_BOVIN	PredHel=1	NSAIAAGVCGALFIGYCIYFDR	Mitochondrial import receptor subunit TOM20 homolog	TOMM20	8.81	16297.9
290	P50897-2	0.9938	Isoform 2 of Palmitoyl-protein thioesterase 1	203	7.4	1	sp|P50897|PPT1_HUMAN	PredHel=0	ETIPLQETSLYTQDR	Palmitoyl-protein thioesterase 1	PPT1	5.83	31289
289	P25325-2	0.9938	Isoform 2 of 3-mercaptopyruvate sulfurtransferase	317	6.1	1	sp|P25325|THTM_HUMAN	PredHel=0	TYEDIKENLESR	3-mercaptopyruvate sulfurtransferase	MPST	6.14	33047.3
288	O75952-2	0.9938	Isoform 2 of Calcium-binding tyrosine phosphorylation-regulated protein	475	16.8	1	sp|O75952|CABYR_HUMAN	PredHel=0	TNPSNINQFAAAYFQELTMYRVEKWSEGTTPQK	Calcium-binding tyrosine phosphorylation-regulated protein	CABYR	4.5	52774

## Sheet: 4-60
entry no.	protein	protein probability	protein description	protein length	percent coverage	tot indep spectra	protein ID	PredHe	peptides	Name	Primary Gene Name	pI	MW
8	P51684	1	C-C chemokine receptor type 6	374	35.8	8	sp|P51684|CCR6_HUMAN	7	KYKSSGFSCAGR+LLMLGLELLFGFFIPLMFMIFCYTFIVKTLVQAQNSKR+QTSETADNDNASSFTM+SSGFSCAGRYSENISR+VIIAVVLVFLACQIPHNMVLLVTAANLGKMNRSCQSEK+YNTQGSDVCEPKYQTVSEPIRWK	C-C chemokine receptor type 6	CCR6	9.23	42494.2
179	A3RJ37	1	Tracheal antimicrobial peptide	64	82.8	4	tr|A3RJ37|A3RJ37_BUBBU	1	MTLHHLLLALLFLVLSASSGFTQGVGNPVSCVR+QIGSCVGRAVKCCR+SPANMKQIGSCVGRAVK	N/A	N/A	10.25	4762.73
223a	P41597	1	C-C chemokine receptor type 2	374	37.7	5	sp|P41597|CCR2_HUMAN	6	FDVKQIGAQLLPPLYSLVFIFGFVGNMLVVLILINCKK+IAPLQKPVCGGPGVRPGK+IAPLQKPVCGGPGVRPGKNVKVTTQGLLDGR+NILGLVLPLLIMVICYSGILKTLLR+QLDQATQVTETLGMTHCCINPIIYAFVGEKFR+SIGRAPEASLQDK+VTTQGLLDGRGK	C-C chemokine receptor type 2	CCR2	9.24	41914.7
278b	A4UAF0	1	Sperm associated antigen 11 isoform C	138	71.7	9	tr|A4UAF0|A4UAF0_BOVIN	1	GTNRSHPLHHQVK+GVDMEAKTLSAASWAIHPNAGVLDKS+KDACCLPLNRGVDMEAK+QFLAPSTLLFVVLLFPGLSR+QFLAPSTLLFVVLLFPGLSRVTHANRQDPK+YLVPRKPPFPDTDPGFKVVR	N/A	SPAG11	9.56	12624.5
10	Q9BS86-2	1	Isoform 2 of Zona pellucida-binding protein 1	350	8	11	sp|Q9BS86-2|ZPBP1_HUMAN	1	EPHYYYQFTAR+YHAAPCNSIYNISFEK+YHAAPCNSIYNISFEKK	Zona pellucida-binding protein 1	ZPBP	9.06	35460.1
19	Q0VCY1	1	Vesicle-associated membrane protein-associated protein A	249	13.3	4	sp|Q0VCY1|VAPA_BOVIN	1	FKGPFTDVVTTNLK+QDGPVPKPHSVSLSDTETR	Vesicle-associated membrane protein-associated protein A	VAPA	8.8	27725.2
24	Q2KIY5	1	Putative phospholipase B-like 2	589	6.8	3	sp|Q2KIY5|PLBL2_BOVIN	1	GLEDSYEGSVAFPTGK+SLLLDPETGQLR+YGPWFSYDGSPR	Putative phospholipase B-like 2	PLBD2	7.71	61642.3
37	Q2YDG7	1	Sperm acrosome membrane-associated protein 1	279	20.8	7	sp|Q2YDG7|SACA1_BOVIN	1	AFECETLDNNEIVASIR+EVILTSGCPGGESK+YKDSTSLDQSPTDIPGHEDDALSEWNE	Sperm acrosome membrane-associated protein 1	SPACA1	4.42	27993.3
59	A4UAF1	1	Sperm associated antigen 11 isoform D	129	28.8	3	tr|A4UAF1|A4UAF1_BOVIN	1	KSEICSDPWNR+NIICLMQHGTCR	N/A	SPAG11	9.54	11949.6
60	A5D986	1	Cytosolic sialic acid 9-O-acetylesterase homolog	533	5.1	3	tr|A5D986|A5D986_BOVIN	1	ATVTVTLCR+ILSVSSTQAQQELEDLAK	N/A	SIAE	8.51	57276.2
78	E1BNL3	1	Zonadhesin (gene/pseudogene)	2489	6.5	15	tr|E1BNL3|E1BNL3_BOVIN	1	AKEQCQAVFQTPGWAR+CQPGSQIECQPYK+GAGMGVCQIQDR+GHILSGTTCVPLSECGCTSPGGAYHPVGER+GLEGVSCLSK+GPQFCPLACPPNSR+LNELSESGCFAADARPPR+SQTRGKPPHADFSPEQALR+TVDVLPTGVEPFIVEGR+VTAPYEPVDQLR	N/A	ZAN	6.91	272336
83	F1MH99	1	Uncharacterized protein	1336	5.1	7	tr|F1MH99|F1MH99_BOVIN	1	FMQQQSGLPYR+LMQPQDQYPRPCQAQGR+LYDATSSEGSSQGQQVDMR+SSQAHSSDSILPGYLISPEVR	N/A	N/A	9.26	149729
92	F1N2P7	1	Uncharacterized protein	1896	3.9	2	tr|F1N2P7|F1N2P7_BOVIN	1	DIPCSSALLTIDDNFCGLDMNAPLGVSEMVR+MHMNEFNTMSALSEIFSYVGKYSEEILGPLDHDDQCGKQK+VKDIPCSSALLTIDDNFCGLDMNAPLGVSEMVR	N/A	PLXNA4	6.3	210584
93	F1N343	1	Coiled-coil domain containing 136	1151	9.3	10	tr|F1N343|F1N343_BOVIN	1	EQLELQGALHR+LTELQETYK+LYQCSQETLDR+MIIAQMQALQELYEASETEQELLQQEQER+MQEEQGQLQEELHR+MQNELEDMDR+QIQQLQGELR+YDASQDEQSELLK	N/A	CCDC136	4.7	133235
94	F1N369	1	Uncharacterized protein	325	30.3	28	tr|F1N369|F1N369_BOVIN	1	EPHYYYQFTAR+FFNQQVEVLGR+IVGSPNIPVK+LVLDLSCEVSLLK+RAEPLPEIYYIEGTLQMVWINR+YHAAPCNSIYNISFEK+YHAAPCNSIYNISFEKK+YVVYAYREPHYYYQFTAR	N/A	ZPBP	9.29	36863.8
95	F1N6H1	1	LDL receptor related protein 2	4626	1.6	3	tr|F1N6H1|F1N6H1_BOVIN	1	FCALGMFQCNDGNCTNSHSLCNLR+KPKQNTNFENPFYSEMENEPKVGAAVTPPPSPSPPAK+TEFQCGSGQCIPR	N/A	LRP2	5.06	517633
100	G3X6J2	1	Uncharacterized protein	1459	2.7	5	tr|G3X6J2|G3X6J2_BOVIN	1	LESVADKPVHQQPPYPK+REQSQAQGQPTDMSLASDNLTYK	N/A	LOC782251	7.96	161610
101	G3X810	1	Uncharacterized protein	1310	4.4	2	tr|G3X810|G3X810_BOVIN	7	DVAPEDQDTENIQVTLPLEGHLEGK+IMIFVTFITNELLDNRITASQVFVVVMLFEALR	N/A	N/A	8.8	148357
156a	F1MD73	1	Uncharacterized protein	1751	10.5	10	tr|F1MD73|F1MD73_BOVIN	1	EIFTSYSNR+GSFTSSSNFISIR+GSWGTVCDDSWDTNDANVVCR+QLGCGSAISAPGGAR+TSYLQSLGYSVR	N/A	N/A	5.52	190099
159a	F1MQJ0	1	Angiotensin-converting enzyme	1226	3.3	11	tr|F1MQJ0|F1MQJ0_BOVIN	1	LEGPFVGSGR+LNGYQDGGDSWR+MDATEAMIK+YQGVCPPLAR	Angiotensin-converting enzyme	ACE	6.08	141242
162a	F1MVP6	1	Uncharacterized protein	1679	8	11	tr|F1MVP6|F1MVP6_BOVIN	1	EVETSSPQEALAQPLETPK+LCTCKDETLSCVGLSAK+LHDKESSEEDEIFNK+MDCSETHVQLACAK+NTSTELTIEPER+SKDLSYTIFVLEDADAR+YLDMGTTQVSLTTIESILMMTLELEKLILPIRMACCLCQFK	N/A	N/A	4.89	183932
176a	Q2NKZ3	1	ADAM metallopeptidase domain 32	747	13.4	8	tr|Q2NKZ3|Q2NKZ3_BOVIN	1	DSASVIYAFVR+KCRCSGAICIMSTK+LICTYPLQTPFLR+MIRLMILLAGLRGLLTSRPDFQNSFLQIILPEK+NAPFACYEEIQSQTDR+NAPFACYEEIQSQTDRFGNCGK+YTFCPWR	N/A	ADAM32	4.98	80779.4
178a	Q58DP6	1	Ribonuclease 4	147	42.2	6	tr|Q58DP6|Q58DP6_BOVIN	1	QHVDPDETGGNDSYCNLMMQR+RVVIACEGNPEVPVHFDK+SICSTTNIQCKNGQMNCHEGVVR+VVIACEGNPEVPVHFDK	N/A	RNASE4	9.05	13912.7
213	Q866B2	1	Toll-like receptor 9	1029	37.6	21	tr|Q866B2|Q866B2_BOVIN	0	ALEVAPGALLGLGNLTHLSLK+ALSNGSLPPGIRLQKLEVSSNSIGFVIPGFFVR+CDHARNPCR+DFMPSCNLNFTLDLSRNNLVTIQQEMFTR+DFMPSCNLNFTLDLSRNNLVTIQQEMFTRLSR+DVVVLVILRPAAYRSR+GLRNLVQLDLSENHLHTLLPR+HFYNRNFCRGPTTAE+IHHLHDSDFAHLSNLRVLNLK+KDVVVLVILRPAAYRSR+KTMFVLAHTDRVSGLLR+LEALDLAGNQLKALSNGSLPPGIRLQK+LEGLVLKDSSLYK+LQVLDLSENFLYDYITK+LSSASLRALDFSGNSLSQMWAEGDLYLCFFK+NNLVTIQQEMFTRLSRLQCLR+QRGEDTLLYDAFVVFDK+QSVLLWPHQPSGQGSFWANLGIALT…	N/A	tlr9	9.15	113095
20a	P06744-2	1	Isoform 2 of Glucose-6-phosphate isomerase	569	5.7	3	sp|P06744-2|G6PI_HUMAN	0	ILLANFLAQTEALMR+TFTTQETITNAETAK	Glucose-6-phosphate isomerase	GPI	8.44	63015.9
24a	P0CG47	1	Polyubiquitin-B	229	44.7	4	sp|P0CG47|UBB_HUMAN	0	ESTLHLVLR+TITLEVEPSDTIENVK+TLSDYNIQK	Polyubiquitin-B	UBB	6.56	8564.84
41a	P47756-2	1	Isoform 2 of F-actin-capping protein subunit beta	272	15.4	4	sp|P47756-2|CAPZB_HUMAN	0	QMEKDETVSDCSPHIANIGR+SPWSNKYDPPLEDGAMPSAR+YDPPLEDGAMPSAR	F-actin-capping protein subunit beta	CAPZB	5.36	31219.3
48a	P60900	1	Proteasome subunit alpha type-6	246	33.6	4	sp|P60900|PSA6_HUMAN	0	AINQGGLTSVAVR+HITIFSPEGR+ITENIGCVMTGMT	Proteasome subunit alpha type-6	PSMA6	6.34	27399.5
13	P46193	1	Annexin A1	346	13.6	5	sp|P46193|ANXA1_BOVIN	0	DIASDTSGDYEK+GDRSEELAVNDDLADSDAR+GLGTDEDTLNEILASR+SEELAVNDDLADSDAR	Annexin A1	ANXA1	6.41	38820.5
114a	O46414	1	Ferritin heavy chain	181	20.1	3	sp|O46414|FRIH_BOVIN	0	MGAPGSGMAEYLFDKHTLGHSES+SVNQSLLELHK	Ferritin heavy chain	FTH1	5.54	21051.5
172a	G9DAR3	1	Lactoferrin	708	52.7	49	tr|G9DAR3|G9DAR3_BUBBU	0	APVDAFKECHLAQVPSHAVVAR+CGLVPVLAENRK+CLQDGAGDVAFVK+CSTSPLLEACAFLTR+ECHLAQVPSHAVVAR+EPYFGYSGAFK+ESPQTHYYAVAVVK+GEADALSLDGGYIYTAGK+GSNFQLDQLQGR+GSNFQLDQLQGRK+HSSLDCVLRPTEGYLAVAVVK+IPSKVDSALYLGSR+KANEGLTWNSLK+KGSNFQLDQLQGR+KPVTEAQSCHLAVAPNHAVVSLSER+LCALCAGDDQGLDK+LCALCAGDDQGLDKCVPNSK+LGAPSITCVR+LGGRPTYEEYLGTEYVTAIANLKK+LLCLDGTR+LRPVAAEIYGTK+NLLFNDNTECLAK+QAYPNLCQLCK+QAYPNLCQLCKGEGENQCACSPR+SAGWNIPMGI…	N/A	N/A	8.31	75735.3
172b	O77698	1	Lactotransferrin	708	50	49	sp|O77698|TRFL_BUBBU	0	APVDAFKECHLAQVPSHAVVAR+CGLVPVLAENRK+CLQDGAGDVAFVK+CSTSPLLEACAFLTR+ECHLAQVPSHAVVAR+EPYFGYSGAFK+ESPQTHYYAVAVVK+FFSASCVPCVDR+GEADALSLDGGYIYTAGK+GSNFQLDQLQGR+HSSLDCVLRPTEGYLAVAVVK+IPSKVDSALYLGSR+KANEGLTWNSLK+KGSNFQLDQLQGR+KPVTEAQSCHLAVAPNHAVVSLSER+LCALCAGDDQGLDK+LCALCAGDDQGLDKCVPNSK+LGAPSITCVR+LGGRPTYEEYLGTEYVTAIANLKK+LLCLDGTR+LRPVAAEIYGTK+NLLFNDNTECLAK+QAYPNLCQLCK+QAYPNLCQLCKGEGENQCACSPR+SETKNLLFNDN…	Lactotransferrin	LTF	8.23	75817.4
6	Q96BH3	1	Epididymal sperm-binding protein 1	223	18.4	5	sp|Q96BH3|ESPB1_HUMAN	0	LWCPTTENMDK+LWCPTTENMDKDGK	Epididymal sperm-binding protein 1	ELSPBP1	6.19	23318.2
15a	P04075-2	1	Isoform 2 of Fructose-bisphosphate aldolase A	418	15.5	5	sp|P04075-2|ALDOA_HUMAN	0	GILAADESTGSIAK+GILAADESTGSIAKR+QLLLTADDR	Fructose-bisphosphate aldolase A	ALDOA	8.39	39288.8
25a	P0DP23	1	Calmodulin-1	149	71.8	38	sp|P0DP23|CALM1_HUMAN	0	DTDSEEEIREAFR+EADIDGDGQVNYEEFVQMMTAK+EAFSLFDKDGDGTITTK+MKDTDSEEEIREAFR+SLGQNPTEAELQDMINEVDADGNGTIDFPEFLTMMAR+VFDKDGNGYISAAELR	Calmodulin-1	CALM1	4.09	16706.4
30a	P15259	1	Phosphoglycerate mutase 2	253	16.2	3	sp|P15259|PGAM2_HUMAN	0	FCGWFDAELSEK+HYGGLTGLNKAETAAK+MEFDICYTSVLKR	Phosphoglycerate mutase 2	PGAM2	8.99	28766.2
34a	P19784	1	Casein kinase II subunit alpha'	350	11.4	3	sp|P19784|CSK22_HUMAN	0	EQSQPCADNAVLSSGLTAAR+LIDTVKDPVSK+VYAEVNSLR	Casein kinase II subunit alpha'	CSNK2A2	8.65	41213.2
37b	P54652	1	Heat shock-related 70 kDa protein 2	639	21.1	17	sp|P54652|HSP72_HUMAN	0	ARFEELNADLFR+GPAIGIDLGTTYSCVGVFQHGK+IINEPTAAAIAYGLDK+LDKGQIQEIVLVGGSTR+MKEIAEAYLGGK+MVSHLAEEFKR+NQVAMNPTNTIFDAK+NQVAMNPTNTIFDAKR+STAGDTHLGGEDFDNR+TTPSYVAFTDTER	Heat shock-related 70 kDa protein 2	HSPA2	5.55	70021
38a	P35527	1	Keratin, type I cytoskeletal 9	623	3.2	4	sp|P35527|K1C9_HUMAN	0	QGVDADINGLR+TLLDIDNTR	Keratin, type I cytoskeletal 9	KRT9	5.14	62064.3
11	P18203	1	Peptidyl-prolyl cis-trans isomerase FKBP1A	108	28.7	3	sp|P18203|FKB1A_BOVIN	0	GWEEGVAQMSVGQR+RGQTCVVHYTGMLEDGK	Peptidyl-prolyl cis-trans isomerase FKBP1A	FKBP1A	8.07	11778.4
16	P82292	1	Spermadhesin Z13	116	17.2	9	sp|P82292|Z13_BOVIN	0	ICDTSHAEYTSCTNTMTVK+KICDTSHAEYTSCTNTMTVK	Spermadhesin Z13	N/A	5.58	13383.3
28	Q2T9N7	1	Lysozyme-like protein 4	145	40.7	21	sp|Q2T9N7|LYZL4_BOVIN	0	CHMSCSALLNPDLK+CHMSCSALLNPDLKK+FNPMAVYENSR+GMGAWPSWTLNCQHSDTLAR+RGMGAWPSWTLNCQHSDTLAR+SDFIGYGLFQIR	Lysozyme-like protein 4	LYZL4	8.46	14318.4
30	Q2T9U2	1	Outer dense fiber protein 2	657	17.2	15	sp|Q2T9U2|ODFP2_BOVIN	0	ASFAPMEDKLNQAHIEVQQLK+EDSERLMEQQGTLLK+LAECQDQLQGYER+LAECQDQLQGYERK+LVEAEMDGAAAAK+NYEGMIDNYK+QMTCSDINTLTR+TRLEADEVAAQLER+VTDLVNQQQTLEEK	Outer dense fiber protein 2	ODF2	7.52	75498.1
40	Q32KL7	1	Sperm equatorial segment protein 1	366	39.1	24	sp|Q32KL7|SPESP_BOVIN	0	GFTLEIDKK+IADINSQLHHVPLPESYKPEYR+ILCVGHGEETHNLLK+ILCVGHGEETHNLLKQLLNNNIRILHILDTHDK+LSEYLDIK+SLALAIAAEHK+SLALAIAAEHKLEK+SPNNANFIGPR+SSGGVYDIITVINMLYNSR+YTHDVGPGDNDVLINPVSEETTTFPTR	Sperm equatorial segment protein 1	SPESP1	5.73	39387.4
54	Q5E946	1	Protein/nucleic acid deglycase DJ-1	189	52.9	14	sp|Q5E946|PARK7_BOVIN	0	DVVICPDASLEDAK+DVVICPDASLEDAKK+GAEEMETVIPVDVMR+IVEVLVGKEVADQVK+KEGPYDVVVLPGGNLGAQNLSESAAVK+MMNGSHYSYSENR+VTVAGLAGKDPVQCSR	Protein/nucleic acid deglycase DJ-1	PARK7	7.05	19904.1
64	A6QLL8	1	Fructose-bisphosphate aldolase	364	9.9	6	tr|A6QLL8|A6QLL8_BOVIN	0	ADDGRPFPQVIK+GILAADESTGSIAK+GILAADESTGSIAKR+QLLLTADDR	Fructose-bisphosphate aldolase	ALDOA	8.45	39436.1
71	E1B958	1	ALMS1, centrosome and basal body associated protein	3287	1.7	5	tr|E1B958|E1B958_BOVIN	0	LSSDAVTQITTESPGK+TGIAAVSSSSYSQR+TGISTVASTSYSHR+VFEVPGPADQK	N/A	ALMS1	6.07	367273
103	P79343	1	Acrosin	377	26	47	tr|P79343|P79343_BOVIN	0	AKRPGVYTSTWSYLNWIASK+EVEWGSNKPVKPPLQER+IDTCQGDSGGPLMCK+ITPPVICGHFIGPGCLPQFR+LQQLIEVLKGK+RLQQLIEVLK+RLQQLIEVLKGK+RPGVYTSTWSYLNWIASK+YSASSEANDIALIK	Acrosin	bovine proacrosine	9.61	41721.9
107	Q2TBS5	1	Serine peptidase inhibitor, Kazal type 2 (Acrosin-trypsin inhibitor)	84	26.2	7	tr|Q2TBS5|Q2TBS5_BOVIN	0	DFNPVCGSDLSTYPNECTLCMK	N/A	SPINK2	6.04	7117.98
112a	A6QQ77	1	Sperm acrosome membrane-associated protein 3	163	35	9	sp|A6QQ77|SACA3_BOVIN	0	ITQEPQGLGSWEAWR+NLNPNVPNLCQMYCSDLLNPNLK+NLNPNVPNLCQMYCSDLLNPNLKDTVICAMK+VLQDFGLEGYR	Sperm acrosome membrane-associated protein 3	SPACA3	5.22	14441.2
115a	P00514	1	cAMP-dependent protein kinase type I-alpha regulatory subunit	380	13.9	13	sp|P00514|KAP0_BOVIN	0	ADSREDEISPPPPNPVVK+EDEISPPPPNPVVK+NVLFSHLDDNER+RSENEEFVEVGR+SENEEFVEVGR+VLGPCSDILKR	cAMP-dependent protein kinase type I-alpha regulatory subunit	PRKAR1A	5.27	42892.7
127a	P23356	1	Ubiquitin carboxyl-terminal hydrolase isozyme L1	252	18.7	6	sp|P23356|UCHL1_BOVIN	0	FSAVALCK+MPFPVNHGTSSEDSLLQDAAK+NEAIQAAHDAVAQEGQCR	Ubiquitin carboxyl-terminal hydrolase isozyme L1	UCHL1	5.44	28065
137a	Q28068	1	Calicin	588	7.5	4	sp|Q28068|CALI_BOVIN	0	MSIPMDGTAVITR+TLAPPPEALDCPACCLAK+VVISEQNVEELLR	Calicin	CCIN	8.49	66889.9
167a	F1N757	1	Titin	34340	1	7	tr|F1N757|F1N757_BOVIN	0	ADSVIMSWDVPDDDGGGEITCYSIEK+DSVRPDHGLFMIKAENDHGIAK+EPPSFIKKIENITTVLK+EYIFRVAAENMYGVGEPVQATPITAK+HSISLAWTKPMYDGGTDIIGYVLEMQEK+ILKPQGR+INKNSMTVVWSRPVADGGSDISGYILEK+KTWVLATDRADSCEFTVTGLQK+LKDTIGVLGTSCILECKVAGSSPISVAWFHGK+LLANAECQEGQSVCFEIRVSGIPPPTLKWEK+QFTVTELK+STAELYLTTKEIKLEMKPPDIPDSR+VKPRVIGLLRPLKDITVTAGETATFDCELSYEDIPVEWYLR+VPEVPKKPVPEEKVPVPIAK	N/A	TTN	5.91	3.81391e+06
117a	P00829	1	ATP synthase subunit beta, mitochondrial	528	13.6	6	sp|P00829|ATPB_BOVIN	0	AIAELGIYPAVDPLDSTSR+FTQAGSEVSALLGR+IMNVIGEPIDER+TIAMDGTEGLVR+VALVYGQMNEPPGAR	ATP synthase subunit beta, mitochondrial	ATP5B	5	51563
271a	Q30KR2	1	Sperm-associated antigen 11 variant E	83	71.1	7	tr|Q30KR2|Q30KR2_CANLF	0	AEICSDPWNRCCLPSTEAEIK+ALFLFAVLFCLVQGNSGDMPPGIR+DVICLTQHGTCR+MKALFLFAVLFCLVQGNSGDMPPGIR+MKALFLFAVLFCLVQGNSGDMPPGIRDVICLTQHGTCR	N/A	SPAG11	7.79	7337.36
12a	O95757	1	Heat shock 70 kDa protein 4L	839	2.6	3	sp|O95757|HS74L_HUMAN	0	LSLTQDPVVK+SFDDPIVQTER	Heat shock 70 kDa protein 4L	HSPA4L	5.63	94512.5
16a	P04264	1	Keratin, type II cytoskeletal 1	644	15.7	10	sp|P04264|K2C1_HUMAN	0	FASFIDKVR+FLEQQNQVLQTK+MSGECAPNVSVSVSTSHTTISGGGSR+NMQDMVEDYR+NSKIEISELNR+TNAENEFVTIK+WELLQQVDTSTR+YEELQITAGR	Keratin, type II cytoskeletal 1	KRT1	8.15	65907.5
22a	P07900-2	1	Isoform 2 of Heat shock protein HSP 90-alpha	854	24.6	19	sp|P07900-2|HS90A_HUMAN	0	DNSTMGYMAAK+DQVANSAFVER+EGLELPEDEEEKK+ELHINLIPNKQDR+ELISNSSDALDK+ELISNSSDALDKIR+FYEQFSK+GVVDSEDLPLNISR+HIYYITGETK+HLEINPDHSIIETLR+KHLEINPDHSIIETLR+LVTSPCCIVTSTYGWTANMER+NPDDITNEEYGEFYK+VFIMDNCEELIPEYLNFIR+VILHLKEDQTEYLEER	Heat shock protein HSP 90-alpha	HSP90AA1	4.94	84528.5
31a	P15531-2	1	Isoform 2 of Nucleoside diphosphate kinase A	177	28.5	5	sp|P15531-2|NDKA_HUMAN	0	GDFCIQVGR+TFIAIKPDGVQR+VMLGETNPADSKPGTIR	Nucleoside diphosphate kinase A	NME1	5.81	17148.7
42a	P48643-2	1	Isoform 2 of T-complex protein 1 subunit epsilon	448	9.2	5	sp|P48643-2|TCPE_HUMAN	0	DVDFELIKVEGK+KQQISLATQMVR+WVGGPEIELIAIATGGR	T-complex protein 1 subunit epsilon	CCT5	5.44	59539.8
53a	P67870	1	Casein kinase II subunit beta	215	23.7	7	sp|P67870|CSK2B_HUMAN	0	IHPMAYQLQLQAASNFK+VYCENQPMLPIGLSDIPGEAMVK+YQQGDFGYCPR	Casein kinase II subunit beta	CSNK2B	5.33	24811.2
1	A0JNM6	1	Lysozyme-like protein 1	148	26.4	13	sp|A0JNM6|LYZL1_BOVIN	0	CHVACSALMTDDLTDAIICAK+ETDGMNYWQGWK+ETDGMNYWQGWKK+IVKETDGMNYWQGWK+NRCHVACSALMTDDLTDAIICAK	Lysozyme-like protein 1	LYZL1	8.13	14880.8
10	P17697	1	Clusterin	439	13.2	8	sp|P17697|CLUS_BOVIN	0	ASSIMDELFQDR+IDSLMENDREQSHVMDVMEDSFTR+KLLLSSLEEAK+KLLLSSLEEAKK+LLLSSLEEAK+TQIEQTNEER	Clusterin	CLU	5.72	48969.2
15	P79345	1	Epididymal secretory protein E1	149	33.6	5	sp|P79345|NPC2_BOVIN	0	AVVHGIVMGIPVPFPIPESDGCK+EVNVSPCPTQPCK+VVVEWELTDDKNQR	Epididymal secretory protein E1	NPC2	7.81	14615.8
121b	A7E3Q2	1	Heat shock 70kDa protein 1A	636	31.3	21	tr|A7E3Q2|A7E3Q2_BOVIN	0	ARFEELNADLFR+DAGTITGLNVLR+GPAIGIDLGTTYSCVGVFQHGK+IINEPTAAAIAYGLDK+LDKGQIQEIVLVGGSTR+LYQGGPGGGGGSGASGGPTIEEVD+MKEIAEAYLGGK+MVSHLAEEFKR+NAVESYTYNIK+NQVAMNPTNTIFDAK+NQVAMNPTNTIFDAKR+STAGDTHLGGEDFDNR+TTPSYVAFTDTER+VQSAVITVPAYFNDSQR	N/A	HSPA2	5.5	69808.8
131a	P62157	1	Calmodulin	149	71.8	42	sp|P62157|CALM_BOVIN	0	DTDSEEEIREAFR+EADIDGDGQVNYEEFVQMMTAK+EAFRVFDKDGNGYISAAELR+EAFSLFDKDGDGTITTK+MKDTDSEEEIREAFR+SLGQNPTEAELQDMINEVDADGNGTIDFPEFLTMMAR+VFDKDGNGYISAAELR	Calmodulin	CALM	4.09	16706.4
148a	Q76LV2	1	Heat shock protein HSP 90-alpha	733	26.2	23	sp|Q76LV2|HS90A_BOVIN	0	ADLINNLGTIAK+DNSTMGYMAAK+DQVANSAFVER+EGLELPEDEEEKK+ELHINLIPNKQDR+ELISNSSDALDK+ELISNSSDALDKIR+FYEQFSK+GVVDSEDLPLNISR+HIYYITGETK+HLEINPDHSIIETLR+KHLEINPDHSIIETLR+LVTSPCCIVTSTYGWTANMER+NPDDITNEEYGEFYK+VFIMDNCEELIPEYLNFIR+VILHLKEDQTEYLEER	Heat shock protein HSP 90-alpha	HSP90AA1	4.92	84730.8
149a	Q95M18	1	Endoplasmin	804	6.3	4	sp|Q95M18|ENPL_BOVIN	0	FAFQAEVNR+FQSSHHPSDMTSLDQYVER+IRLISLTDENALAGNEELTVKIK	Endoplasmin	HSP90B1	4.73	90135.8
163a	F1MWD3	1	Chaperonin containing TCP1 subunit 5	541	18.9	8	tr|F1MWD3|F1MWD3_BOVIN	0	AFADALEVIPMALAENSGMNPIQTMTEVR+DVDFELIKVEGK+HQHVIETLIGK+IVPRFSELTAEKLGFAGLVK+KQQISLATQMVR+RDVDFELIK+WVGGPEIELIAIATGGR	N/A	CCT5	5.62	59615
14a	P02545-2	1	Isoform C of Prelamin-A/C	572	7.8	3	sp|P02545-2|LMNA_HUMAN	0	AAYEAELGDAR+LQEKEDLQELNDR+TALINSTGEEVAMR	Prelamin-A/C	LMNA	6.57	73808.1
39a	P36873-2	1	Isoform Gamma-2 of Serine/threonine-protein phosphatase PP1-gamma catalytic subunit	337	17.1	5	sp|P36873-2|PP1G_HUMAN	0	AHQVVEDGYEFFAK+HDLDLICR+IFCCHGGLSPDLQSMEQIRR+NVQLQENEIR	Serine/threonine-protein phosphatase PP1-gamma catalytic subunit	PPP1CC	6.14	36852.6
44a	P50990-2	1	Isoform 2 of T-complex protein 1 subunit theta	529	26.5	18	sp|P50990-2|TCPQ_HUMAN	0	AVDDGVNTFK+FAEAFEAIPR+GSTDNLMDDIER+HEKEDGAISTIVLR+HFSGLEEAVYR+IAVYSCPFDGMITETK+LATNAAVTVLR+LFVTNDAATILR+LVPGGGATEIELAK+QITSYGETCPGLEQYAIKK+QYGNEVFLAK+RLVPGGGATEIELAK	T-complex protein 1 subunit theta	CCT8	5.41	59489.4
57a	P78371-2	1	Isoform 2 of T-complex protein 1 subunit beta	488	25.4	13	sp|P78371-2|TCPB_HUMAN	0	DASLMVTNDGATILK+GATQQILDEAER+IHPQTIIAGWR+ILIANTGMDTDKIK+MLPTIIADNAGYDSADLVAQLR+QDLMNIAGTTLSSK+TPGKEAVAMESYAK+VQDDEVGDGTTSVTVLAAELLR	T-complex protein 1 subunit beta	CCT2	6.02	57357
61a	Q5BJF6-10	1	Isoform 10 of Outer dense fiber protein 2	657	13.5	10	sp|Q5BJF6-10|ODFP2_HUMAN	0	ASFAPMEDKLNQAHLEVQQLK+LAECQDQLQGYER+LAECQDQLQGYERK+LVEAEMDGAAAAK+NYEGMIDNYK+TRLEADEVAAQLER+VTDLVNQQQTLEEK	Outer dense fiber protein 2	ODF2	7.53	95401.3
62a	Q8TF09	1	Dynein light chain roadblock-type 2	96	29.2	3	sp|Q8TF09|DLRB2_HUMAN	0	DIDPQNDLTFLR+GVIGTMVVNAEGIPIR	Dynein light chain roadblock-type 2	DYNLRB2	7.13	10723.4
68a	Q9NTM9	1	Copper homeostasis protein cutC homolog	273	9.9	2	sp|Q9NTM9|CUTC_HUMAN	0	ILEGSGATEFHCSAR+IVVMPGGGITDR	Copper homeostasis protein cutC homolog	CUTC	8.47	29341
4	E1BLK7	1	Mitochondria-eating protein	537	18.1	7	sp|E1BLK7|MIEAP_BOVIN	0	EYNANSCDQNLNHCLELIEQVAK+LLPWLEASFTAASLGKPVDSK+SAISLLAAEEEINQLKK+SLQDKLESWLR+TLKDEIAVLSAEK+VPSLQDTFDKDR	Mitochondria-eating protein	SPATA18	9.04	60583.5
14	P79136-2	1	Isoform Beta-2 of F-actin-capping protein subunit beta	272	18.4	5	sp|P79136-2|CAPZB_BOVIN	0	QMEKDETVSDCSPHIANIGR+SPWSNKYDPPLEDGAMPSAR+STLNEIYFGK+YDPPLEDGAMPSAR	F-actin-capping protein subunit beta	CAPZB	6.01	33741.3
22	Q2KID4	1	Dynein light chain 1, axonemal	190	32.6	8	sp|Q2KID4|DNAL1_BOVIN	0	HSAEGNWVEEATK+KLDGTPVIKEDEEEDN+LAELPCLEDLVFVGNPLEEK+MDASLSTLSNCEK	Dynein light chain 1, axonemal	DNAL1	5.64	21404.7
23	Q2KIU7	1	Radial spoke head protein 9 homolog	276	16.3	5	sp|Q2KIU7|RSPH9_BOVIN	0	GNALVVLR+KLSSYFHFREPVELK+NYGYIYVGTGEK+TPFGPINVNR	Radial spoke head protein 9 homolog	RSPH9	5.41	31293.9
41	Q32KS2	1	Dynein intermediate chain 1, axonemal	702	11.3	4	sp|Q32KS2|DNAI1_BOVIN	0	ILTANNPHAPQNIVR+LTHVQFNPIHPIIIVGDDR+MTSMESQSDDITK+RDEDSGTEVGEGTDEWVQSK+YEAICNQPVVAK	Dynein intermediate chain 1, axonemal	DNAI1	6.2	79894.5
45	Q32PB1	1	Profilin-3	137	52.6	7	sp|Q32PB1|PROF3_BOVIN	0	CCVIRDHLLAEGDGVLDAR+CVWASRPGGLLAAISPQEVGVLTGPDR+DHLLAEGDGVLDAR+IDDVAIVGHSDNR+STFLQAGLCVAGR	Profilin-3	PFN3	9.04	14628.9
48	Q3T064	1	Ropporin-1	212	21.7	5	sp|Q3T064|ROP1_BOVIN	0	IVCEVLSSDHDSGPPR+MLNYIEQEVIGPDGLIK+QICIPPELPELLK	Ropporin-1	ROPN1	5.19	23968.7
51	Q3ZBH0	1	T-complex protein 1 subunit beta	535	29.2	18	sp|Q3ZBH0|TCPB_BOVIN	0	DASLMVTNDGATILK+GATQQILDEAER+IHPQTIIAGWR+ILIANTGMDTDKIK+KIHPQTIIAGWR+LSSFIGAIAIGDLVK+MLPTIIADNAGYDSADLVAQLR+QALLNSAVDHGSDEVK+QDLMNIAGTTLSSK+TPGKEAVAMESYAK+VQDDEVGDGTTSVTVLAAELLR	T-complex protein 1 subunit beta	CCT2	6.19	57344.1
52	Q3ZBT1	1	Transitional endoplasmic reticulum ATPase	806	24.1	17	sp|Q3ZBT1|TERA_BOVIN	0	AIANECQANFISIK+EMVELPLRHPALFK+EVDIGIPDATGR+GVLFYGPPGCGK+KYEMFAQTLQQSR+LADDVDLEQVANETHGHVGADLAALCSEAALQAIR+LDQLIYIPLPDEK+LIVDEAINEDNSVVSLSQPK+MTNGFSGADLTEICQR+NAPAIIFIDELDAIAPK+VHLGDVISIQPCPDVK+WALSQSNPSALR+YEMFAQTLQQSR	Transitional endoplasmic reticulum ATPase	VCP	5.13	89198.6
88	F1MYG5	1	Lamin A/C	664	6.6	3	tr|F1MYG5|F1MYG5_BOVIN	0	AAYEAELGDAR+LQEKEDLQELNDR+TALINSTGEEVAMR	N/A	LMNA	6.94	74126.4
89	F1MYH5	1	A-kinase anchoring protein 4	848	9.8	10	tr|F1MYH5|F1MYH5_BOVIN	0	AVISPDGECSMDDLSFYVNR+ERQLDEAVGNMAR+LSSLVIQMAR+QFIDQLVESVMKLCLIMAK+QLDEAVGNMAR+SDREEEQGQDNREVDFVGGMK	N/A	AKAP4	6.23	94002.3
134a	P63103	1	14-3-3 protein zeta/delta	245	38.4	15	sp|P63103|1433Z_BOVIN	0	FLIPNASQAESK+GIVDQSQQAYQEAFEISK+KGIVDQSQQAYQEAFEISK+SVTEQGAELSNEER+TAFDEAIAELDTLSEESYKDSTLIMQLLR+YDDMAACMK+YLAEVAAGDDK	14-3-3 protein zeta/delta	YWHAZ	4.73	27745.1
136a	P68399	1	Casein kinase II subunit alpha	391	18.2	5	sp|P68399|CSK21_BOVIN	0	EAMEHPYFYTVVK+KEPFFHGHDNYDQLVR+QLYQTLTDYDIR+TPALVFEHVNNTDFK+YSEVFEAINITNNEK	Casein kinase II subunit alpha	CSNK2A1	7.29	45143.6
143a	Q3MHR3	1	Dynein light chain 2, cytoplasmic	89	38.2	14	sp|Q3MHR3|DYL2_BOVIN	0	KYNPTWHCIVGR+NADMSEDMQQDAVDCATQAMEK+YNPTWHCIVGR	Dynein light chain 2, cytoplasmic	DYNLL2	6.81	10349.8
144a	Q3SZB7	1	Fructose-1,6-bisphosphatase 1	338	36.4	10	sp|Q3SZB7|F16P1_BOVIN	0	AGGMATTGKETVLDIVPTDIHQK+AGIAHLYGIAGTTNVTGDQVKK+DFDPALTEYVQR+DFDPALTEYVQRK+GSIYSLNEGYAK+GTGEMTQLLNSLCTAVK+KAGIAHLYGIAGTTNVTGDQVK+KGSIYSLNEGYAK+LLYECNPMAYVIEK+SPIILGSPEDVTEFLEIYKK	Fructose-1,6-bisphosphatase 1	FBP1	6.51	36597.2
146a	Q3T0K2	1	T-complex protein 1 subunit gamma	545	20.2	14	sp|Q3T0K2|TCPG_BOVIN	0	AMTGVEQWPYR+AVAQALEVIPR+EILSEVER+GASKEILSEVER+HTQENCETWGVNGETGTLVDMK+IPGGIIEDSCVLR+MLLDPMGGIVMTNDGNAILR+NLQDAMQVCR+TAVETAVLLLR	T-complex protein 1 subunit gamma	CCT3	6.38	60585.9
157a	F1MGT1	1	Spectrin repeat containing nuclear envelope protein 1	8760	1.9	7	tr|F1MGT1|F1MGT1_BOVIN	0	DTSTDGVLSPQPSSNPSLSLAQPLR+ELDAGIIELK+ESSDRTGDSKVLEAK+KAMTQIEK+KESFRSTGQPWQPDK+LIHENQGQCCGLIDLMREYQNLKSAITK+NSIGYKTIHEYLQK+SWVQETKEYLGNPTIEIDAQLEELKILLTEAINHQQNVEK+TDFAERLGAMNK	N/A	SYNE1	5.38	1.00511e+06
158a	F1MNH2	1	Radial spoke head 1 homolog	270	18.9	5	tr|F1MNH2|F1MNH2_BOVIN	0	HGQGTFIYPDGSR+HGQGTYFYAETGSK+YEGEWADDLR+YVFDIGCEQHGEYR	N/A	RSPH1	4.38	30633.9
161a	F1MTV1	1	Hyaluronidase	553	27.3	26	tr|F1MTV1|F1MTV1_BOVIN	0	AKNDIAYYIPNDSVGLAVIDWENWRPTWAR+DESVELVLQK+DVYRDESVELVLQK+FQLPPDLR+FSDTFYCSCYANIHCK+FSDTFYCSCYANIHCKK+LGYYPHIDEK+MCSQVLCHNEGVCTR+MCSQVLCHNEGVCTRK+NDIAYYIPNDSVGLAVIDWENWRPTWAR+NVHSVNVCMAEDICIDSPVK+SATGQFITLFYADR+SFMQETLK+YTVPGTVTLEDLQK	Hyaluronidase	SPAM1	8.55	58346.4
164a	F1MWF0	1	Huntingtin interacting protein 1	1037	4.4	3	tr|F1MWF0|F1MWF0_BOVIN	0	AVNQATAEVVASTISGK+EIAASTAQLVAASK+TSELEAELAEQQHLR	N/A	HIP1	5.34	116494
26a	P10412	1	Histone H1.4	219	12.7	6	sp|P10412|H14_HUMAN	0	ALAAAGYDVEK+ALAAAGYDVEKNNSR+ASGPPVSELITK	Histone H1.4	HIST1H1E	11.03	21734.1
113a	A7MAZ5	1	Histone H1.3	221	12.7	6	sp|A7MAZ5|H13_BOVIN	0	ALAAAGYDVEK+ALAAAGYDVEKNNSR+ASGPPVSELITK	Histone H1.3	HIST1H1D	10.97	22022.5
132a	P62803	1	Histone H4	103	37.8	10	sp|P62803|H4_BOVIN	0	DNIQGITKPAIR+DNIQGITKPAIRR+ISGLIYEETR+RISGLIYEETR+TVTAMDVVYALKR	Histone H4	N/A	11.36	11236.1
154a	E1BK75	1	Histone H2B	127	19.7	2	tr|E1BK75|E1BK75_BOVIN	0	AMSIMNSFVSDIFER+KESYSIYIYK	Histone H2B	HIST1H2BA	10.24	14226.6
35a	P25705-2	1	Isoform 2 of ATP synthase subunit alpha, mitochondrial	503	21.5	3	sp|P25705-2|ATPA_HUMAN	0	ILGADTSVDLEETGR+TGAIVDVPVGEELLGR	ATP synthase subunit alpha, mitochondrial	ATP5A1	8.28	55209.3
19b	P13929-2	1	Isoform 2 of Beta-enolase	406	21.2	20	sp|P13929-2|ENOB_HUMAN	0	AAVPSGASTGIYEALELR+FGANAILGVSLAVCK+LAQSNGWGVMVSHR+SGETEDTFIADLVVGLCTGQIK+VNQIGSVTESLQACK+VVIGMDVAASEFYR	Beta-enolase	ENO3	7.73	46855.7
28a	P13645	1	Keratin, type I cytoskeletal 10	584	23.6	15	sp|P13645|K1C10_HUMAN	0	AETECQNTEYQQLLDIK+ALEESNYELEGK+DAEAWFNEK+GSLGGGFSSGGFSGGSFSR+GSSGGGCFGGSSGGYGGLGGFGGGSFR+IRLENEIQTYR+LASYLDKVR+LENEIQTYR+LKYENEVALR+QSLEASLAETEGR+SQYEQLAEQNR	Keratin, type I cytoskeletal 10	KRT10	5.13	58827.1
29a	P13861-2	1	Isoform 2 of cAMP-dependent protein kinase type II-alpha regulatory subunit	382	24.9	10	sp|P13861-2|KAP2_HUMAN	0	CLVMDVQAFER+GQYFGELALVTNKPR+GTYDILVTKDNQTR+MFESFIESVPLLK+MKIVDVIGEK+NISHYEEQLVK+RVSVCAETYNPDEEEEDTDPR	cAMP-dependent protein kinase type II-alpha regulatory subunit	PRKAR2A	4.96	45387.2
63a	Q8WUD1-2	1	Isoform 2 of Ras-related protein Rab-2B	151	17.6	2	sp|Q8WUD1-2|RAB2B_HUMAN	0	EHGLIFMETSAK+TACNVEEAFINTAK	Ras-related protein Rab-2B	RAB2B	7.69	24214.4
6	P00517	1	cAMP-dependent protein kinase catalytic subunit alpha	351	4.8	10	sp|P00517|KAPCA_BOVIN	0	KWENPAQNTAHLDQFER+WENPAQNTAHLDQFER	cAMP-dependent protein kinase catalytic subunit alpha	PRKACA	8.72	40488.5
7	P00570	1	Adenylate kinase isoenzyme 1	194	38.7	8	sp|P00570|KAD1_BOVIN	0	ATEPVIAFYEK+ATEPVIAFYEKR+GQLVPLETVLDMLR+IIFVVGGPGSGK+IIFVVGGPGSGKGTQCEK+KVNAEGSVDNVFSQVCTHLDALK+MLSEIMEK	Adenylate kinase isoenzyme 1	AK1	8.4	21663.9
9	P13135	1	Calpain small subunit 1	263	5.7	2	sp|P13135|CPNS1_BOVIN	0	THYSNIEANESEEVR	Calpain small subunit 1	CAPNS1	5.06	27931.4
17	Q08DD1	1	Arylsulfatase A	507	8.3	4	sp|Q08DD1|ARSA_BOVIN	0	FTDFYVPVSLCTPSR+HTLFFYSAYPDEVR+MGLYPGVLEPSSR	Arylsulfatase A	ARSA	5.09	52038
50	Q3ZBD7	1	Glucose-6-phosphate isomerase	557	28	15	sp|Q3ZBD7|G6PI_BOVIN	0	AITDVINIGIGGSDLGPLMVTEALKPYSSEGPR+DVMPEVNR+ILLANFLAQTEALMR+NLVTETVMQMLVDVAK+SNAPILVDGKDVMPEVNR+TFTTQETITNAETAK+TLATLNPESSLFIIASK+TWYEQHGSDLNLR+VFEGNRPTNSIVFTK+VWFVSNIDGTHIAK	Glucose-6-phosphate isomerase	GPI	7.45	62723.5
77	E1BNK4	1	Syntaxin binding protein 5	1152	5.2	3	tr|E1BNK4|E1BNK4_BOVIN	0	KEWPINGGNWGLGAQSYSEIIITGHADGSIKFWDASAITLQVLYK+KLSLPTDLKPDLDIK	N/A	STXBP5	6.98	127542
86	F1MSI2	1	Agrin	2032	1.7	4	tr|F1MSI2|F1MSI2_BOVIN	0	FGALCEAETGR+FNAVCLSR+VCGSDGVTYGNECQLR	N/A	AGRN	5.79	213162
116a	P00515	1	cAMP-dependent protein kinase type II-alpha regulatory subunit	401	40.4	15	sp|P00515|KAP2_BOVIN	0	CLVMDVQAFER+DGENQEVEIAR+GQYFGELALVTNKPR+GTYDILVTKDNQTR+MFESFIESVPLLK+MKIVDVIGEK+NISHYEEQLVK+NLDPEQLSQVLDAMFER+QRPPDLVDFAVDYFTR+RVSVCAETYNPDEEEEDTDPR+TVKVDEHVIDQGDDGDNFYVIER+VDEHVIDQGDDGDNFYVIER	cAMP-dependent protein kinase type II-alpha regulatory subunit	PRKAR2A	4.8	44962.7
128a	P52174	1	Nucleoside diphosphate kinase A 1	152	25.4	5	sp|P52174|NDKA1_BOVIN	0	TFIAIKPDGVQR+VMLGETNPADSKPGTIR	Nucleoside diphosphate kinase A 1	NME1-1	7.12	17129.8
129a	P60712	1	Actin, cytoplasmic 1	375	15.2	7	sp|P60712|ACTB_BOVIN	0	GYSFTTTAER+QEYDESGPSIVHR+SYELPDGQVITIGNER+VAPEEHPVLLTEAPLNPK	Actin, cytoplasmic 1	ACTB	5.29	41736.7
150a	Q9XSJ4	1	Alpha-enolase	434	62.2	66	sp|Q9XSJ4|ENOA_BOVIN	0	AAVPSGASTGIYEALELR+AAVPSGASTGIYEALELRDNDKTR+AGYSDKVVIGMDVAASEFYR+DATNVGDEGGFAPNILENK+DATNVGDEGGFAPNILENKEALELLK+DYPVVSIEDPFDQDDWEAWQK+FGANAILGVSLAVCK+FTASAGIQVVGDDLTVTNPK+FTASAGIQVVGDDLTVTNPKR+GNPTVEVDLFTAK+HIADLAGNAEVILPVPAFNVINGGSHAGNK+IDKLMIEMDGTENK+IGAEVYHNLK+LAMQEFMILPVGAENFR+LAQSNGWGVMVSHR+LMIEMDGTENK+SFIRDYPVVSIEDPFDQDDWEAWQK+SGETEDTFIADLVVGLCTGQIK+SGKYDLDFKSPDDPSR+VNQIGSVTESIQACK+VVIGMDVA…	Alpha-enolase	ENO1	6.37	47194.9
160a	F1MR86	1	Four and a half LIM domains 1	296	15.7	5	tr|F1MR86|F1MR86_BOVIN	0	FTAVEDQYYCVDCYK+GCLKPIVAGDQNVEYK+GEDFYCVTCHEAK	N/A	FHL1	8.83	33593.6
168a	G3N0V2	1	Keratin 1	606	7.9	4	tr|G3N0V2|G3N0V2_BOVIN	0	FASFIDKVR+FLEQQNQVLQTK+NTKVEISELNR+YEELQITAGQHGDSLKNTK	N/A	KRT1	8.41	63151.3
12	P19483	1	ATP synthase subunit alpha, mitochondrial	553	15.4	6	sp|P19483|ATPA_BOVIN	0	GMSLNLEPDNVGVVVFGNDKLIK+ILGADTSVDLEETGR+QGQYSPMAIEEQVAVIYAGVR+TGAIVDVPVGEELLGR+VLSIGDGIAR	ATP synthase subunit alpha, mitochondrial	ATP5A1	8.27	55263.4
73	E1B9P4	1	Epididymal sperm binding protein 1	223	49.8	40	tr|E1B9P4|E1B9P4_BOVIN	0	ANSLSPWCSTR+ENLLWCATSYNYDR+ENLLWCATSYNYDRDHTWVYC+GKPHNGCITDGSLFGR+GSKENLLWCATSYNYDR+GSKENLLWCATSYNYDRDHTWVYC+KDSCIFPFTYK+LWCPTTENMDK+LWCPTTENMDKDGK+LWCPTTENMDKDGKWSLCADTR+QWCSVTSSFDEK+QWCSVTSSFDEKQQWK+WKHCLTEDYPR+WSLCADTR	N/A	ELSPBP1	8.29	23403.2
130a	P61287	1	Serine/threonine-protein phosphatase PP1-gamma catalytic subunit	323	21.7	7	sp|P61287|PP1G_BOVIN	0	AHQVVEDGYEFFAK+HDLDLICR+IFCCHGGLSPDLQSMEQIRR+NVQLQENEIR+TFTDCFNCLPIAAIVDEK	Serine/threonine-protein phosphatase PP1-gamma catalytic subunit	PPP1CC	6.14	36852.6
22	A0A059TZ07	1	Lipocalin 9	193	69.9	7	tr|A0A059TZ07|A0A059TZ07_CAPHI	0	ACKSHGLGPEKIIR+IFIESIQVIEDSGLKLSFHFMLHAECTDVAMVCGKTGK+ILEADYQRYVILHMQSSR+LSFHFMLHAECTDVAMVCGK+LSFHFMLHAECTDVAMVCGKTGKNGEYTINYLGENSLR+MALLLLSLGLGLVCAQDFNPRR+TGKNGEYTINYLGENSLR+VSGTWYSISMAADNR+YVILHMQSSRNGTASQVLALYGR	N/A	N/A	8.36	20341
23	A0A059U2L1	1	Lipocalin	180	66.7	9	tr|A0A059U2L1|A0A059U2L1_CAPHI	0	EDLGLQNFNLTQFSGMWYEIALASNLEHQSSSPGR+EVIVVATDYKTYAVISIVPHGGEKPSR+FKLPLDSGGKEVIVVATDYK+GSLLAALLGLLVMLAAGK+KMGAVIVEQDGPHLGLTSVSDHMNLCMKEK+LPLDSGGKEVIVVATDYK+LPLDSGGKEVIVVATDYKTYAVISIVPHGGEKPSR	N/A	N/A	6.23	17614.1
210	Q30KR3	1	Sperm-associated antigen 11 variant C	116	73.3	8	tr|Q30KR3|Q30KR3_CANLF	0	ARNINHQGTEGPR+MKSPLSPLVSFLLVALMFPGPSRAR+NESHLLHHREK+RLLPRTPPYLEPEPDFK+SEGYCQEYCNYMETQVGYCLK+SPLSPLVSFLLVALMFPGPSRARNINHQGTEGPR	N/A	SPAG11	8.26	10872.3
21a	P07205	1	Phosphoglycerate kinase 2	417	18.7	20	sp|P07205|PGK2_HUMAN	0	AEPDKIEAFR+IKAEPDKIEAFR+LGDVYVNDAFGTAHR+VDFNVPMKK+VLNNMEIGASLFDEEGAK+VSHVSTGGGASLELLEGK+WNTEDKVSHVSTGGGASLELLEGK	Phosphoglycerate kinase 2	PGK2	8.74	44664.9
21b	P00558-2	1	Isoform 2 of Phosphoglycerate kinase 1	389	21.6	16	sp|P00558-2|PGK1_HUMAN	0	AHSSMVGVNLPQK+DVLFLKDCVGPEVEK+GCITIIGGGDTATCCAK+LGDVYVNDAFGTAHR+VSHVSTGGGASLELLEGK+WNTEDKVSHVSTGGGASLELLEGK	Phosphoglycerate kinase 1	PGK1	8.3	44483.5
40a	P40227	1	T-complex protein 1 subunit zeta	531	16.3	11	sp|P40227|TCPZ_HUMAN	0	AQAALAVNISAAR+EMDRETLIDVAR+IITEGFEAAK+IITEGFEAAKEK+MLVSGAGDIK+QADLYISEGLHPR+TEVNSGFFYK+VLAQNSGFDLQETLVK	T-complex protein 1 subunit zeta	CCT6A	6.25	57893
46a	P60174-1	1	Isoform 2 of Triosephosphate isomerase	249	15.6	2	sp|P60174-1|TPIS_HUMAN	0	HVFGESDELIGQK+IIYGGSVTGATCK	Triosephosphate isomerase	TPI1	5.65	30791
60a	Q1ZYL8-2	1	Isoform 2 of Izumo sperm-egg fusion protein 4	214	21.8	6	sp|Q1ZYL8-2|IZUM4_HUMAN	0	EQVHLIQNAIIESR+MYFPGYFPNELR	Izumo sperm-egg fusion protein 4	IZUMO4	7.3	25009.4
65a	Q96RQ9-2	1	Isoform 2 of L-amino-acid oxidase	589	8.3	10	sp|Q96RQ9-2|OXLA_HUMAN	0	IVGGWDLLPR+IYFAGEHTAYPHGWVETAVK+VLSDAGHKVTILEADNR+VTILEADNR	L-amino-acid oxidase	IL4I1	8.8	60715.2
67a	Q99832-3	1	Isoform 3 of T-complex protein 1 subunit eta	499	27.1	13	sp|Q99832-3|TCPH_HUMAN	0	ATISNDGATILK+CQVFEETQIGGER+GGAEQFMEETER+INALTAASEAACLIVSVDETIKNPR+MVVDAVMMLDDLLQLK+QLCDNAGFDATNILNK+QQLLIGAYAK+SQDAEVGDGTTSVTLLAAEFLK+YNFFTGCPK	T-complex protein 1 subunit eta	CCT7	7.55	59366.6
2	A5PK65	1	D-dopachrome decarboxylase	118	50.8	4	sp|A5PK65|DOPD_BOVIN	0	ELDLAEDR+LCAATAAILSKPEDR+SGLAMVVNGSAEPSAQLLVSSIGVVGTAEENRGHSAR	D-dopachrome decarboxylase	DDT	7.17	12745.8
8	P00669	1	Seminal ribonuclease	150	28.7	6	sp|P00669|RNS_BOVIN	0	HIIVACGGKPSVPVHFDASV+QHMDSGNSPSSSSNYCNLMMCCR	Seminal ribonuclease	SRN	9.14	13610.6
20	Q17QK3	1	Carboxypeptidase Q	472	25.2	19	sp|Q17QK3|CBPQ_BOVIN	0	AIEIMQQNLK+GDGLENVHLEPVKIPHWER+GEESAVMLEPR+IPTACITVEDAEMMSR+SVASFSIYSPHTGIQEYQK+SYPDADSFNTVAEITGSK+TFQEIKEEIAHYGDVAK+VGALASLIR	Carboxypeptidase Q	CPQ	5.31	46758.3
34	Q2TBG8	1	Ubiquitin carboxyl-terminal hydrolase isozyme L3	230	9.6	2	sp|Q2TBG8|UCHL3_BOVIN	0	FLEESASMSPEER+YLENYDAIR	Ubiquitin carboxyl-terminal hydrolase isozyme L3	UCHL3	4.84	26181.6
49	Q3T145	1	Malate dehydrogenase, cytoplasmic	334	14.1	5	sp|Q3T145|MDHC_BOVIN	0	GEFITTVQQR+NVIIWGNHSSTQYPDVNHAK+VIVVGNPANTNCLTASK	Malate dehydrogenase, cytoplasmic	MDH1	6.15	36307
53	Q58D31	1	Sorbitol dehydrogenase	356	29.5	11	sp|Q58D31|DHSO_BOVIN	0	AMGAAQVVVTDLSASR+LENYPIPEPGPNEVLLK+MHSVGICGSDVHYWQHGR+VLVCGAGPIGLVSLLAAK+YCNTWPMAISMLASK+YNLSPTIFFCATPPDDGNLCR	Sorbitol dehydrogenase	SORD	7.14	38099.1
55	Q5E956	1	Triosephosphate isomerase	249	10.4	2	sp|Q5E956|TPIS_BOVIN	0	HVFGESDELIGQK+IIYGGSVTGATCK	Triosephosphate isomerase	TPI1	6.45	26689.5
56	Q5EA79	1	Aldose 1-epimerase	342	13.2	5	sp|Q5EA79|GALM_BOVIN	0	GTFTLDGKEYK+QPYFGAVVGR+VLSNGVEFSR+VSPDGEEGYPGELK	Aldose 1-epimerase	GALM	5.89	37614.4
81	F1MGY9	1	Aspartylglucosaminidase	348	29.2	7	tr|F1MGY9|F1MGY9_BOVIN	0	FVPSYQAVEYMR+IGDSPIPGSGAYADDMVGAAAATGDGDILMR+KVLEHTTHTLLAGEAATK+VLEHTTHTLLAGEAATK+YCGPYKPPTVLK	N/A	AGA	6.25	34785.3
87	F1MX68	1	Carboxypeptidase	478	9.2	7	tr|F1MX68|F1MX68_BOVIN	0	GGGHILPYDQPLR+ILKSDPEVAGYVR+QVGNFCQVIVR+SDPEVAGYVR+SFDMINR	Carboxypeptidase	CPVL	7.72	52107.6
97	G3MX65	1	WAP four-disulfide core domain 2	169	22	14	tr|G3MX65|G3MX65_BOVIN	0	ACVLDEDCDDNLK+DQCQVDSQCPDALK	N/A	WFDC2	4.44	15069.2
104	Q0VCU3	1	Cathepsin F	460	13.9	7	tr|Q0VCU3|Q0VCU3_BOVIN	0	FSDLTEEEFR+MSVFANNMVR+NMRPAQPVTDVPPPQWDWR+TIYLNPLLKDAPGR+TYDSQEEASWR	N/A	CTSF	8.65	48664.3
110	Q3T010	1	Phosphatidylethanolamine-binding protein 4	223	40.8	10	tr|Q3T010|Q3T010_BOVIN	0	FLSHFHLTEPEASTQFMTQYYLDGLSR+ITTWPEPIVK+ITTWPEPIVKFPQALDDAAYILVMVDPDAPSR+VFYPELGNIGCMIVPECNNYR+YQFFVYLQEGR	N/A	PEBP4	5.69	22919
119b	Q17QL7	1	KRT15 protein	453	9.5	4	tr|Q17QL7|Q17QL7_BOVIN	0	AGLESTLAETECR+ALEEANADLEVK+HENEMALR+INVEESVDGK	N/A	KRT15	4.83	48999.5
121a	P0CB32	1	Heat shock 70 kDa protein 1-like	641	37.1	43	sp|P0CB32|HS71L_BOVIN	0	AFYPEEISSMVLTK+AKIHDIVLVGGSTR+ARFEELCADLFR+ATAGDTHLGGEDFDNR+FNDPVVQSDMK+GTAIGIDLGTTYSCVGVFQHGK+IHDIVLVGGSTR+IINEPTAAAIAYGLDK+KAFYPEEISSMVLTK+KELEQVCNPIITK+KFNDPVVQSDMK+LYQGGCTGPSCGTGYTPGR+MKETAEAFLGYTVTNAVITVPAYFNDSQR+MVLDAEKYKAEDEVQR+NQVAMNPQNTVFDAK+NQVAMNPQNTVFDAKR+QTQIFTTYSDNQPGVLIQVYEGER+RKELEQVCNPIITK+TTPSYVAFTDTER	Heat shock 70 kDa protein 1-like	HSPA1L	5.89	70389.1
122a	P10790	1	Fatty acid-binding protein, heart	133	51	5	sp|P10790|FABPH_BOVIN	0	LGVEFDETTADDR+LGVEFDETTADDRK+LILTLTHGTAVCTR+LVHVQKWNGQETSLVREMVDGK	Fatty acid-binding protein, heart	FABP3	6.91	14647.7
123a	P13696	1	Phosphatidylethanolamine-binding protein 1	187	72.7	11	sp|P13696|PEBP1_BOVIN	0	GNNISSGTVLSDYVGSGPPK+GNNISSGTVLSDYVGSGPPKGTGLHR+KYELGAPVAGTCYQAEWDDYVPK+LYTLVLTDPDAPSR+LYTLVLTDPDAPSRKDPK+NRPTSITWDGLDPGK+WSGPLSLQEVDERPQHPLQVK+YGGAEVDELGK+YVWLVYEQEGPLK+YVWLVYEQEGPLKCDEPILSNR	Phosphatidylethanolamine-binding protein 1	PEBP1	7.39	20854.5
142a	Q3MHM5	1	Tubulin beta-4B chain	445	34.8	30	sp|Q3MHM5|TBB4B_BOVIN	0	ALTVPELTQQMFDAK+AVLVDLEPGTMDSVR+EAESCDCLQGFQLTHSLGGGTGSGMGTLLISK+EIVHIQAGQCGNQIGAK+EVDEQMLNVQNK+FWEVISDEHGIDPTGTYHGDSDLQLER+GHYTEGAELVDSVLDVVR+KEAESCDCLQGFQLTHSLGGGTGSGMGTLLISK+MREIVHIQAGQCGNQIGAK+SGPFGQIFRPDNFVFGQSGAGNNWAK+TAVCDIPPR	Tubulin beta-4B chain	TUBB4B	4.79	49831
152a	E1BC58	1	RAB2B, member RAS oncogene family	216	26.4	5	tr|E1BC58|E1BC58_BOVIN	0	EHGLIFMETSAK+IGPQQCISTPVGPSASQR+LQIWDTAGQESFR+TACNVEEAFINTAK	N/A	RAB2B	6.59	24167.4
166a	F1N2L7	1	Cysteine rich secretory protein 2	244	10.7	5	tr|F1N2L7|F1N2L7_BOVIN	0	SVSPPASNMLK+VGCGIAYCPNQESLK	N/A	CRISP2	7.55	24805.8
170a	G5E531	1	T-complex protein 1 subunit alpha	556	24.1	13	tr|G5E531|G5E531_BOVIN	0	EQLAIAEFAR+FATEAAITILR+GANDFMCDEMER+IHPTSVISGYR+MLVDDIGDVTITNDGATILK+QAGVFEPTIVK+SLHDALCVVKR+SLLVIPNTLAVNAAQDSTDLVAK+SSLGPVGLDK+YISENLIINTDELGR	N/A	TCP1	5.8	60222.5
177b	Q3T0P6	1	Phosphoglycerate kinase 1	417	21.3	18	sp|Q3T0P6|PGK1_BOVIN	0	AHSSMVGVNLPKK+DVLFLKDCVGPEVEK+GCITIIGGGDTATCCAK+LGDVYVNDAFGTAHR+SLLGKDVLFLKDCVGPEVEK+VSHVSTGGGASLELLEGK+WNTEDKVSHVSTGGGASLELLEGK	Phosphoglycerate kinase 1	PGK1	8.48	44406.4
23a	P0C0S8	1	Histone H2A type 1	130	46.1	5	sp|P0C0S8|H2A1_HUMAN	0	ILELAGNAAR+NDEELNKLLGK+VGAGAPVYLAAVLEYLTAEILELAGNAAR+VTIAQGGVLPNIQAVLLPK	Histone H2A type 1	HIST1H2AG	10.9	13960.3
57	Q9BGI1-2	1	Isoform Cytoplasmic+peroxisomal of Peroxiredoxin-5, mitochondrial	162	26.5	11	sp|Q9BGI1-2|PRDX5_BOVIN	0	GVLFGLPGAFTPGCSK+KGVLFGLPGAFTPGCSK+RFSMVIEDGIVK+THLPGFVEQADALK	Peroxiredoxin-5, mitochondrial	PRDX5	5.92	17362.2
33a	P19367-2	1	Isoform 2 of Hexokinase-1	916	15.8	17	sp|P19367-2|HXK1_HUMAN	0	AAQLCGAGMAAVVDKIR+AILQQLGLNSTCDDSILVK+CNVSFLLSEDGSGK+DFNPTATVK+FLLSESGSGK+GAALITAVGVR+GAAMVTAVAYR+GKFNTSDVSAIEK+LNVTVGVDGTLYK+LRTTVGVDGSLYK+MVSGMYLGELVR+RAAQLCGAGMAAVVDK+TTVGVDGSLYK	Hexokinase-1	HK1	6.36	102486
64a	Q96NG3-2	1	Isoform 2 of Tetratricopeptide repeat protein 25	292	9.6	3	sp|Q96NG3-2|TTC25_HUMAN	0	AQEAINNSVGSPSSIK+STFPSYMAEGER	Tetratricopeptide repeat protein 25	TTC25	5.48	76655.3
70a	Q9UL16-2	1	Isoform 2 of Cilia- and flagella-associated protein 45	466	4.7	2	sp|Q9UL16-2|CFA45_HUMAN	0	AQDYQAEQDALR+RLDQMMEVER	Cilia- and flagella-associated protein 45	CFAP45	8.94	65729.7
5	O77797	1	A-kinase anchor protein 3	858	10.1	10	sp|O77797|AKAP3_BOVIN	0	CVHQSVYMGDEPPPNK+GFCVDYYNTTSR+QLDEAVGNVTR+SLSAQPPEGCTAPK+SLSKVASELVNETVTACSK+VASELVNETVTACSK+VDVYSPGDSQPQDWK	A-kinase anchor protein 3	AKAP3	6.28	94672.3
27	Q2T9N0	1	Fibrous sheath CABYR-binding protein	818	8.8	11	sp|Q2T9N0|FSCB_BOVIN	0	AALSIGNIPGSK+DSSGTKNEGVSFEIK+LESGNLDDKPKSEEPLER+QLSIPQSSGPK+SLQTETIAEEK+SLQTETIAEEKKEEIK	Fibrous sheath CABYR-binding protein	FSCB	4.01	87760.5
31	Q2T9X2	1	T-complex protein 1 subunit delta	542	25.3	12	sp|Q2T9X2|TCPD_BOVIN	0	ALIAGGGAPEIELALR+ETLLNSAATSLNSK+GIHPTIISESFQK+LGGTIDDCELVEGLVLTQK+MIQDGKGDVTITNDGATILK+SILKIDDVVNTR+TLSGMESYCIR+VIDPATATSVDLR+VVSQYSSLLSPMSVDAVMK	T-complex protein 1 subunit delta	CCT4	7.01	58206.5
42	Q32KZ2	1	Actin-like protein 7A	438	19.6	12	sp|Q32KZ2|ACL7A_BOVIN	0	AVVVDLGTGYCK+ELSSMCPNDTPQVSVLPER+ETFVGHELINPEVR+IAPEEHAVLVSDPPLSPHTNR+ISTTVGKPYMETAK+KETFVGHELINPEVR+TGDNRKETFVGHELINPEVR	Actin-like protein 7A	ACTL7A	6.29	49016.5
46	Q3SZT9	1	Cytochrome c 2	105	41	6	sp|Q3SZT9|CYC2_BOVIN	0	GIIWGEQTLMEYLENPK+KSEREDLIEYLK+SEREDLIEYLK+TGQAPGFSYTEANK	Cytochrome c 2	CYCT	9.46	11739.6
47	Q3T024	1	Ropporin-1-like protein	218	27.1	5	sp|Q3T024|ROP1L_BOVIN	0	FLALGCSMLGGSLNTAMK+HLCEILTTDPEGGPAR+NGMIGLSDFFVLKR+TDTGLTQGLLK	Ropporin-1-like protein	ROPN1L	6.1	24426.4
67	A6QQA8	1	Sulfhydryl oxidase	567	5.5	2	tr|A6QQA8|A6QQA8_BOVIN	0	LAGAPSEDPQFPK+TGSGTTLSVAGADVQTLR	Sulfhydryl oxidase	QSOX1	9.12	59955.5
76	E1BN01	1	Dynein axonemal light intermediate chain 1	293	8.9	5	tr|E1BN01|E1BN01_BOVIN	0	VSPQQPGPSGPVPQPPK+YDTPVLVSR	N/A	DNALI1	8.61	33147
91	F1N206	1	Dihydrolipoyl dehydrogenase	509	11.2	3	tr|F1N206|F1N206_BOVIN	0	AEVITCDVLLVCIGRRPFTQNLGLEELGIELDTRGR+FPFAANSR+SEEQLKEEGIEYK	Dihydrolipoyl dehydrogenase	DLD	7.59	54187.2
108	Q32L61	1	Calcium binding tyrosine phosphorylation regulated	454	7.7	5	tr|Q32L61|Q32L61_BOVIN	0	LVAEQVVSEK+STDTEEDNIAAPLFSSK+TLLEGVSR	N/A	CABYR	4.88	48564.4
147a	Q3ZCI9	1	T-complex protein 1 subunit theta	548	33.8	23	sp|Q3ZCI9|TCPQ_BOVIN	0	AHEILPDLVCCSAK+AIADTGANVVVTGGR+AVDDGVNTFK+FAEAFEAIPR+GSTDNLMDDIER+HEKEDGAISTIVLR+HFSGLEEAVYR+IAVYSCPFDGMITETK+LATNAAVTVLR+LVPGGGATEIELAK+NVGLDIEAEVPAVKDMLEAGVLDTYLGK+QITSYGETCPGLEQYAIK+QITSYGETCPGLEQYAIKK+QYGNEVFLAK+RLVPGGGATEIELAK	T-complex protein 1 subunit theta	CCT8	5.39	59478.3
155a	E1BLB4	1	Uncharacterized protein	4392	2.2	6	tr|E1BLB4|E1BLB4_BOVIN	0	AVSELQNPAIR+CILFALCYFHAVVAER+DSAQALLDGLHPLPRVEFEFWDAR+KLIYFIDDMNMPEVDK+LAVQEAELK+LVITPLTDR+SYGEEMPEETHVK	N/A	DNAH17	5.58	501319
165a	F1MZV1	1	Hexokinase-1	918	25.4	24	tr|F1MZV1|F1MZV1_BOVIN	0	AAQLCGAGMAAVVDKIR+AILQQLGLNSTCDDSILVK+CNVSFLLSEDGSGK+DFNPTATVK+FLLSESGSGK+GAALITAVGVR+GAAMVTAVAYR+GKFNTSDVSAIEK+HIDLVEGDEGR+ITPELLTR+LGVEPSDDDCVAVQHVCTIVSFR+LNVTVGVDGTLYK+LRTTVGVDGSLYK+LVDEFSLNSGK+MVSGMYLGELVR+QIEETLAHFSLTK+RAAQLCGAGMAAVVDK+SANLVAATLGAILSR+TTVGVDGSLYK+YLSQIESDR	N/A	HK1	6.29	102294
133a	P62894	1	Cytochrome c	105	38.5	6	sp|P62894|CYC_BOVIN	0	KGEREDLIAYLK+TGPNLHGLFGRK+TGQAPGFSYTDANK+TGQAPGFSYTDANKNK	Cytochrome c	CYCS	9.52	11572.4
35	Q2TBP7	1	c-Myc-binding protein	103	35.9	6	sp|Q2TBP7|MYCBP_BOVIN	0	HHLGAATPENPEIELLR+VLVALYEEPEKPNSALDFLK	c-Myc-binding protein	MYCBP	5.69	11996.7
126a	P20811	1	Calpastatin	705	9.2	3	sp|P20811|ICAL_BOVIN	0	AQSAGVIRSAAPP+EETIPPDYRLEEAK+KVEEDTMTEQALQALSASLGTR+SLPKHSSDTGVKHAPK	Calpastatin	CAST	4.92	75843
18	Q0II87	1	Transcription factor A, mitochondrial	246	14.2	3	sp|Q0II87|TFAM_BOVIN	0	ADWQVYKEEINR+IQEQLTPSQMVSLEK+KPMTSYVR	Transcription factor A, mitochondrial	TFAM	9.73	24345.1
182	E1B969	0.9999	Dachsous cadherin-related 1	3296	3	2	tr|E1B969|E1B969_BOVIN	2	AERPHYVLTLSAHDQGSPPRSSSLQLLVQVLPSTR+EQCPSYAFTVNAVDSAAAGPLSTTVPVTITVR+KAEAAPGPMSQAAPLASGSLQK+QLSEDSKAFR	N/A	DCHS1	4.8	342034
183	E1BE29	0.9999	Ryanodine receptor 2	4960	2.3	3	tr|E1BE29|E1BE29_BOVIN	6	GDRDKEATKPEFNNHK+KNCAQFSGSLDWLISR+LMEEIVDLAESGIRYTQMPHVMEVVLPMLCSYMSR+VKPQLLKTHFLPLMEK+WSMDKLANGWIYGEIYSDSSKVQPLMKPYK	N/A	RYR2	5.85	563797
187	G5E6J0	0.9999	Uncharacterized protein	307	15.3	2	tr|G5E6J0|G5E6J0_BOVIN	2	AGVPGPRAANSSAPPLSELRR+SLDLGLGELLLGAPAARDCAHRSWPR	N/A	TMEM200B	11.49	32668.7
79a	P06396-2	0.9999	Isoform 2 of Gelsolin	731	3.8	2	sp|P06396-2|GELS_HUMAN	0	HVVPNEVVVQR+QTQVSVLPEGGETPLFK	Gelsolin	GSN	5.72	82959.1
179	Q28092	0.9999	Cylicin-2	488	18.1	3	sp|Q28092|CYLC2_BOVIN	0	ISERPSVYLAAR+SKPSLLQENTSPKYDAEK	Cylicin-2	CYLC2	9.76	53561.9
328a	A3RJ38	0.9999	Beta-defensin 4	63	88.9	3	tr|A3RJ38|A3RJ38_BUBBU	0	MRLHHLLLAVLFLDLSAGSGFTQSVR+QIGTCFGPRVPCCR+VGMRQIGTCFGPRVPCCR+WNMDVCIPFLCRVGMR	N/A	N/A	9.68	5164.1
80a	Q08AD1-3	0.9999	Isoform 3 of Calmodulin-regulated spectrin-associated protein 2	1478	10.5	3	sp|Q08AD1-3|CAMP2_HUMAN	0	KEQTLLKQLPCIPLVENLLK+NVLDSSSDFPSSGEGATFTQSHHHLPSR+SSVHGVSFDISFDKEDSVQRSTPNR	Calmodulin-regulated spectrin-associated protein 2	CAMSAP2	6.36	168089
184	E1BED7	0.9999	HYDIN, axonemal central pair apparatus protein	5120	2	5	tr|E1BED7|E1BED7_BOVIN	0	KQGVLLHHIGAEDMSHEDGADQR+KSLWTIEPK+REVEAETEISTTPGSSK+SAFFTIENQGMIDFKYALYRLTGDSPLHQK+YSEAFSNSLVVCPMEGWVPPLSR	N/A	HYDIN	5.96	576035
185	E1BKJ5	0.9999	Transformation/transcription domain associated protein	3831	2.7	3	tr|E1BKJ5|E1BKJ5_BOVIN	0	CVTLLKTALRPDMWAK+DQQPDSDMDPNSSGEGVTSVSSSIKRGLSVDSAQEVK+HPSQTVELFMMEATLNDPQWSR+KENMAATNWK+NEDSWLASQHSLVSQLRR	N/A	TRRAP	8.5	434238
188	H7BWV5	0.9999	CutC copper transporter	273	9.9	2	tr|H7BWV5|H7BWV5_BOVIN	0	ILEGSGATEFHCSAR+IVVMPGGGITDR	N/A	CUTC	8.53	29273.8
186	F1MI43	0.9999	Sperm surface protein Sp17	147	17	4	tr|F1MI43|F1MI43_BOVIN	0	IPQGFGNLLEGLTR+TSFDPAEWGAK	Sperm surface protein Sp17	SPA17	4.86	16959.7
181	A5D984	0.9999	Pyruvate kinase	531	4.5	6	tr|A5D984|A5D984_BOVIN	0	LDIDSPPITAR+NTGIICTIGPASR	Pyruvate kinase	PKM2	7.96	57948.9
192	E1BF53	0.9998	Cadherin 7	785	6.2	2	tr|E1BF53|E1BF53_BOVIN	1	IKAADADIGANAEMDYKIVDGDGLGIFK+NTDLERYFNIDANSGVITTAK	N/A	CDH7	4.57	83959.5
56b	P84243	0.9998	Histone H3.3	136	31.6	3	sp|P84243|H33_HUMAN	0	EIAQDFKTDLR+FQSAAIGALQEASEAYLVGLFEDTNLCAIHAK	Histone H3.3	H3F3A	11.27	15327.9
348	L8I5E5	0.9998	Uncharacterized protein	72	76.4	3	tr|L8I5E5|L8I5E5_9CETA	0	FHLLLSEVFFLTLLSPVR+FHLLLSEVFFLTLLSPVRSGLSSAVNHCLNLNGVCR+MRFHLLLSEVFFLTLLSPVR+WKCCRAWWILLPVPMPI	N/A		9.22	5870.03
143b	P61285	0.9998	Dynein light chain 1, cytoplasmic	89	59	10	sp|P61285|DYL1_BOVIN	0	KYNPTWHCIVGR+NADMSEEMQQDSVECATQALEK+YNIEKDIAAHIK+YNPTWHCIVGR	Dynein light chain 1, cytoplasmic	DYNLL1	6.89	10365.9
195	F1N3G4	0.9998	Condensin complex subunit 1	1397	4.6	2	tr|F1N3G4|F1N3G4_BOVIN	0	AIGIISKMMYEHTTTVVQEVIEFFVMVFQFGVPQALFGVR+IPAILMSSMCILLDHLDGENYMMR	Condensin complex subunit 1	NCAPD2	5.94	156465
111a	A5PK61	0.9998	Histone H3.3C	136	36.8	4	sp|A5PK61|H3C_BOVIN	0	EIAQDFKTDLR+FQSAAIGALQEASEAYLVGLFEDTNLCAIHAK+STELLIR	Histone H3.3C	H3F3C	11.49	15376
111b	P68432	0.9998	Histone H3.1	136	36.8	4	sp|P68432|H31_BOVIN	0	EIAQDFKTDLR+FQSSAVMALQEACEAYLVGLFEDTNLCAIHAK+STELLIR	Histone H3.1	N/A	11.13	15272.9
58a	Q13642-1	0.9998	Isoform 1 of Four and a half LIM domains protein 1	280	9.1	2	sp|Q13642-1|FHL1_HUMAN	0	FCANTCVECR+FTAVEDQYYCVDCYK	Four and a half LIM domains protein 1	FHL1	9.25	36131.8
197	Q32KP8	0.9998	Serine peptidase inhibitor-like, with Kunitz and WAP domains 1 (Eppin)	134	26.9	3	tr|Q32KP8|Q32KP8_BOVIN	0	CCFFSCGR+CLNLQQDICSMPK+IQGNCEFKERDECSK	N/A	SPINLW1	8.79	12501.2
198a	P62935	0.9998	Peptidyl-prolyl cis-trans isomerase A	164	17.4	3	sp|P62935|PPIA_BOVIN	0	IIPGFMCQGGDFTR+VKEGMNIVEAMER	Peptidyl-prolyl cis-trans isomerase A	PPIA	8.34	17869.3
193	E1BJG2	0.9998	Radial spoke head 6 homolog A	715	3.4	4	tr|E1BJG2|E1BJG2_BOVIN	0	CTWVNPLQK+LSCTLSPQYSVAVVR	N/A	RSPH6A	4.34	80955.2
199a	F1MS53	0.9998	Uncharacterized protein	1612	5.8	3	tr|F1MS53|F1MS53_BOVIN	0	IQLNGRYYLKNNMETETLCSDEDAQELVK+ITPVLQDLNTIYSYLHGMEILSNLREHQLR+VDGLVNFEK+WRSLGSLSQGSTNSNMLDVQGGAHK	N/A	RAPGEF6	6.01	180392
210a	E1BKQ8	0.9997	AT-rich interaction domain 1B	1537	3.3	2	tr|E1BKQ8|E1BKQ8_BOVIN	3	KLIDFLDNEK+SIIATIDDVLSARPGALPEDANPGTQTESSKFPFGIHQAR	N/A	ARID1B	6.51	169691
372a	G8CY13	0.9997	Beta-defensin 128	82	72	4	tr|G8CY13|G8CY13_BOVIN	0	KKCMLGEIYDKPCTK+KKTHQQAVQQPEPASKPDLK+LFLILIILLFEVSTDSARSR+THQQAVQQPEPASKPDLKLDYV	Beta-defensin	N/A	9.36	7237.54
207	F6Q0K7	0.9997	Spermatogenesis associated 32	377	12.5	5	tr|F6Q0K7|F6Q0K7_BOVIN	0	AMPPPTEPAVDHAAQPTTDEPEQGK+AMPPPTEPAVDHAAQPTTDEPEQGKLTK+FLQSPTTSPQPK+HLFWVDR	N/A	SPATA32	5.07	41985
83a	P14618-2	0.9997	Isoform M1 of Pyruvate kinase PKM	531	7	5	sp|P14618-2|KPYM_HUMAN	0	LDIDSPPITAR+NTGIICTIGPASR	Pyruvate kinase PKM	PKM	7.95	57805.7
208	G3MY11	0.9997	MARCKS-related protein	261	13.4	2	tr|G3MY11|G3MY11_BOVIN	0	KAPGCPGMVKGSPPERPMGSPETPSQHHSSVDTQK	N/A	MARCKSL1	5.78	26760.1
82	Q6UWU2-2	0.9997	Isoform 2 of Beta-galactosidase-1-like protein	564	9.2	2	sp|Q6UWU2-2|GLB1L_HUMAN	0	FLPITTSYDYDAPISEAGDPTPK+FQEVPLGPLPPPSPK	Beta-galactosidase-1-like protein	GLB1L	8.91	71239.4
200	P60986	0.9997	Prolactin-inducible protein homolog	145	26	2	sp|P60986|PIP_BOVIN	0	FTSCLCNNYPR+ITAVVDVIR	Prolactin-inducible protein homolog	PIP	4.71	13441.5
203	E1BCP9	0.9997	Galactosidase beta 1 like	647	5.9	2	tr|E1BCP9|E1BCP9_BOVIN	0	FLPITTSYDYDAPISEAGDPTPK+FQEVPLGPLPPPSPK	N/A	GLB1L	8.93	70488.3
85a	A8K7S5	0.9997	Katanin p60 ATPase-containing subunit A1	491	11.8	2	tr|A8K7S5|A8K7S5_HUMAN	0	TTFFNVSSSTLTSKYR+VKAELLVQMDGVGGISENDDPSKMVMVLAATNFPWDIDEALR	Katanin p60 ATPase-containing subunit A1	KATNA1	6.47	55976.9
202	E1BBA0	0.9997	ArfGAP with RhoGAP domain, ankyrin repeat and PH domain 3	1519	2.4	2	tr|E1BBA0|E1BBA0_BOVIN	0	FGTMPLLPIRGDDSGATLLSANQTLR+HSSSDLARQKFGTMPLLPIR	N/A	ARAP3	6.25	167527
204	E1BK77	0.9997	Dedicator of cytokinesis 6	1998	3.5	2	tr|E1BK77|E1BK77_BOVIN	0	IARGYQGSPDLRLTWLQNMAGK+MKEHQEDPEMLIDLMYRIAR+RGPQDRMSSGDDACSFSGFRPATLTVTNFFK	N/A	DOCK6	6.64	224166
86	P20155	0.9996	Serine protease inhibitor Kazal-type 2	84	16.7	7	sp|P20155|ISK2_HUMAN	1	TPNCSQYRLPGCPR	Serine protease inhibitor Kazal-type 2	SPINK2	9.1	6911.98
216a	K7QEL3	0.9996	MHC class I antigen	358	15.6	2	tr|K7QEL3|K7QEL3_BOVIN	1	GFMQDAYDGRDYIALNEDLRSWTAADTVAQISK+MEAAGAAERFRNYLEGTCVEWLR	N/A	BoLA	5.64	38180.6
260c	Q08648	0.9996	Sperm-associated antigen 11B	103	79.6	7	sp|Q08648|SG11B_HUMAN	0	APGQGTNGFQLLRHAVK+DLLPPRTPPYQVHISHREAR+HVNHSATEALGELRERAPGQGTNGFQLLR+LLPSVTSLLLVALLFPGSSQAR+LLPSVTSLLLVALLFPGSSQARHVNHSATEALGELR+QRLLPSVTSLLLVALLFPGSSQAR+TPPYQVHISHREARGPSFR	Sperm-associated antigen 11B	SPAG11B	11.08	8750.9
259a	G3MYQ2	0.9996	Defensin beta 129	169	18.9	2	tr|G3MYQ2|G3MYQ2_BOVIN	0	EHCNMDEKELDK+RDLGTDSPPPAPPPSYILPT	N/A	DEFB129	9.49	16921.8
382	Q30KS2	0.9996	Beta-defensin 132	106	43.4	3	tr|Q30KS2|Q30KS2_CANLF	0	MKLLLLVFASFGFLVTPASGGGTSCGR+NPIEGITASPVHR+NPIEGITASPVHRAKHPCR	Beta-defensin	CBD132	9.33	9501.89
211	Q3SX14	0.9996	Gelsolin	731	3.8	2	sp|Q3SX14|GELS_BOVIN	0	HVVPNEVVVQR+QTQVSVLPEGGETPLFK	Gelsolin	GSN	5.54	80730.7
212	Q8MJN0	0.9996	FUN14 domain-containing protein 2	190	18.9	2	sp|Q8MJN0|FUND2_BOVIN	0	LAATAVGGGFFLLQLANHTGYIK+TLFGQESGPSAEK	FUN14 domain-containing protein 2	FUNDC2	9.57	20577.5
260b	Q6PDA7	0.9996	Sperm-associated antigen 11A	123	61.8	8	sp|Q6PDA7|SG11A_HUMAN	0	APGQGTNGFQLLRHAVK+GCSTGNEKYHLPYAAR+HVNHSATEALGELRERAPGQGTNGFQLLR+LLPSVTSLLLVALLFPGSSQAR+LLPSVTSLLLVALLFPGSSQARHVNHSATEALGELR+QRLLPSVTSLLLVALLFPGSSQAR+WARGCSTGNEKYHLPYAAR	Sperm-associated antigen 11A	SPAG11A	10.02	11161.7
88a	Q86TE4-4	0.9996	Isoform 4 of Leucine zipper protein 2	260	8.5	3	sp|Q86TE4-4|LUZP2_HUMAN	0	AQQLTDLEQK+ETVQLCLTSVFR	Leucine zipper protein 2	LUZP2	8.81	36865.1
215a	G3N0H2	0.9996	Chromosome 2 open reading frame 16	1737	2.8	3	tr|G3N0H2|G3N0H2_BOVIN	0	FSNLSPESQQQGVK+NFNRNEISNQESK+VHAAGRL+WEETDQFRPAQQPKR	N/A	C2orf16	9.96	195597
241b	Q8SQD3	0.9995	EP2E protein	80	58.8	3	tr|Q8SQD3|Q8SQD3_MACMU	0	CCVSNRDEEGKEKPK+MQQGTCRLFFCHSGEK+NTICLMQQGTCRLFFCHSGEK+RNSGDVPPGIRNTICLMQQGTCR	N/A	EP2	8.32	6913.85
69a	Q9UFH2-2	0.9995	Isoform 2 of Dynein heavy chain 17, axonemal	4448	1.9	2	sp|Q9UFH2-2|DYH17_HUMAN	0	AVSELQNPAIR+ILLEEMEQADFTMLPTFIAK+LVITPLTDR+MDLEDNTDLIEMREEVSSLVINAMK+MTMAPDVRLEYLEEVASIVLK	Dynein heavy chain 17, axonemal	DNAH17	5.56	511787
268a	L8HL31	0.9994	Uncharacterized protein	43	86	4	tr|L8HL31|L8HL31_9CETA	0	CSGNMRQIGTCLGALVK+IPLSCCRNIGICVPIK+QIGTCLGALVKCCRR	N/A		8.85	11478.9
274a	Q71UA5	0.9994	Neutrophil beta-defensin 12	60	86.7	6	tr|Q71UA5|Q71UA5_BOVIN	0	GPLSCGRNGGVCIPIR+LHHLLLALLFLVLSAASGISGPLSCGR+QIGTCFGRPVKCCRSW	N/A	NBD12	9.56	4450.34
69b	Q9C0G6	0.9994	Dynein heavy chain 6, axonemal	4158	1.1	5	sp|Q9C0G6|DYH6_HUMAN	0	LIPSPLRCLEVLNFMLPRQSK+LVITPLTDR+QKLHIVLCMSPVGEAFR	Dynein heavy chain 6, axonemal	DNAH6	5.72	475983
89a	Q09666	0.9994	Neuroblast differentiation-associated protein AHNAK	5890	1	2	sp|Q09666|AHNK_HUMAN	0	ADVVVSGPKVDVEVPDVSLEGPEGK+SEDGVEGDLGETQSR+VDIDTPDIDIHGPEGK	Neuroblast differentiation-associated protein AHNAK	AHNAK	5.8	629101
221	F1MGE1	0.9993	Uncharacterized protein	542	11.4	2	tr|F1MGE1|F1MGE1_BOVIN	1	ADSNERVAVIADEAYSPADSVLPTPVAEHSLELMLLSR+DVSGNAAFLAFTPFGFVVLQGNKR	N/A	FRMD5	8.97	61782.1
222	F1MQI5	0.9993	Uncharacterized protein	476	5.7	2	tr|F1MQI5|F1MQI5_BOVIN	1	LLITRARQDDAGMYICLGANTMGYSFR+QDDAGMYICLGANTMGYSFR	N/A	FGFRL1	9.73	51682
223	F1N7G8	0.9993	PDS5 cohesin associated factor B	1449	6	2	tr|F1N7G8|F1N7G8_BOVIN	0	LRLPLEYMAICALCAKDPVK+SIDGTADDEDEGVPTDQAIRAGLELLK+VHMHMVDLMSSIICEGDTVSQELLDTVLVNLVPAHKNLNK	N/A	PDS5B	8.64	164618
226	Q3T067	0.9992	Saccharopine dehydrogenase-like oxidoreductase	429	14.5	2	sp|Q3T067|SCPDL_BOVIN	1	ICTQVKGPEAGYVSTSIAMVQAAMILLNDASDLPKAGGVFTPGAAFSR+NESDMKPVPIVGPK	Saccharopine dehydrogenase-like oxidoreductase	SCCPDH	9.08	47188.4
225	O62702	0.9992	Keratocan	352	12.2	2	sp|O62702|KERA_BOVIN	0	ECFCPPSFPTALYCENRGLK+SVRQVYEASDPEDWTMHDFDCPR	Keratocan	KERA	7.24	38090.9
228	F1MNP3	0.9992	Uncharacterized protein	1045	3.2	3	tr|F1MNP3|F1MNP3_BOVIN	0	ECGKAFNSCSHLTVHQRIHTGEKPYK+KSYKCTK	N/A	N/A	9.49	120612
477	W5PST9	0.9991	Beta-defensin 133	61	52.5	2	tr|W5PST9|W5PST9_SHEEP	1	ILVLLFVVFFFLAPLSPAVKCAMKDTYSCFLK	Beta-defensin	DEFB133	9	4660.56
474	S9X5F6	0.9991	Sperm-associated antigen 11B isoform C preproprotein	110	48.2	2	tr|S9X5F6|S9X5F6_CAMFR	0	EEAPGQGANGSHQLHHHVK+TFLVLFAVCLFLAPGLSR+YCNYMELQLGYCFKTK	N/A		8.99	10467.9
248a	A7LMA0	0.9991	Beta-defensin 124	68	86.8	1	tr|A7LMA0|A7LMA0_BOVIN	0	CWNGQGACRAYCTKYEAYMHLCSDATLCCLPYGLKPVK+LLLLVALLVLGHVPTGRSEFK	Beta-defensin	DEFB124	8.62	5280.19
476	W5NQ55	0.9991	Beta-defensin 116	103	50.5	1	tr|W5NQ55|W5NQ55_SHEEP	0	EESNSNSSLSVTMLSNYSQI+ISVMKPCLMTISILLILVHK+ISVMKPCLMTISILLILVHKTPGGLFRSYYGK	Beta-defensin	DEFB116	8.59	9223.41
470	L8HQ12	0.9991	Uncharacterized protein	56	23.2	1	tr|L8HQ12|L8HQ12_9CETA	0	GVCLPIRCPGSMR	N/A		10.45	3490.16
250a	C7E002	0.9991	Neutrophil beta defensin 11	49	63.3	1	tr|C7E002|C7E002_BUBBU	0	CPGNMRQMICHDY+GSGFTQGVGNPVSCARNK	N/A	BNBD11	8.94	3407
231	E1BPM9	0.999	Dynein axonemal intermediate chain 2	616	5.8	2	tr|E1BPM9|E1BPM9_BOVIN	0	KVEKDENYINAIMQLGSIMEHCIK+LAVAYSCLNFQR	N/A	DNAI2	4.85	70119.7
230	E1BH40	0.999	MYC binding protein 2, E3 ubiquitin protein ligase	4640	1.4	2	tr|E1BH40|E1BH40_BOVIN	0	GNLFGEMAQLAVGGPEKDTICELCGESHPYPVTYHMR+MEEEFR+SSPSGASSPRSSSPHDKNLPQK	N/A	MYCBP2	6.64	510309
97	Q16819	0.9989	Meprin A subunit alpha	746	7.5	1	sp|Q16819|MEP1A_HUMAN	2	DPCDPNPCQNDGICVNVK+YLPEENVHDADFGEQKDISEINLAAGLDLFQGDILLQK	Meprin A subunit alpha	MEP1A	5.53	77088.4
98a	P21333-2	0.9989	Isoform 2 of Filamin-A	2639	2.2	1	sp|P21333-2|FLNA_HUMAN	0	GAGGQGKVASKIVGPSGAAVPCK+MDCQECPEGYRVTYTPMAPGSYLISIK	Filamin-A	FLNA	5.7	280608
96	P50502	0.9989	Hsc70-interacting protein	369	31.6	1	sp|P50502|F10A1_HUMAN	0	QDPSVLHTEEMR	Hsc70-interacting protein	ST13	5.18	41331.7
108	O43752-2	0.9988	Isoform 2 of Syntaxin-6	154	23.4	1	sp|O43752-2|STX6_HUMAN	1	NMSQRIGGELEEQAVMLEDFSHELESTQSRLDNVMK	Syntaxin-6	STX6	4.84	29044.8
123	P20333	0.9988	Tumor necrosis factor receptor superfamily member 1B	461	7	1	sp|P20333|TNR1B_HUMAN	1	KPLCLQREAK+RAPTRNQPQAPGVEASGAGEAR	Tumor necrosis factor receptor superfamily member 1B	TNFRSF1B	5.95	46090.7
126	P30536	0.9988	Translocator protein	169	46.2	1	sp|P30536|TSPO_HUMAN	5	LLYPYLAWLAFTTTLNYCVWRDNHGWRGGR	Translocator protein	TSPO	9.43	18696.7
127	P30825	0.9988	High affinity cationic amino acid transporter 1	629	12.4	1	sp|P30825|CTR1_HUMAN	14	MGCKVLLNIGQQMLR	High affinity cationic amino acid transporter 1	SLC7A1	5.29	67638.4
135	Q00975-2	0.9988	Isoform Alpha-1B-2 of Voltage-dependent N-type calcium channel subunit alpha-1B	2237	1.7	1	sp|Q00975-2|CAC1B_HUMAN	21	TTRDQMQQAPGGLSQMGPVSLFHPLKATLEQTQPAVLR	Voltage-dependent N-type calcium channel subunit alpha-1B	CACNA1B	8.78	262496
156	Q8IW92	0.9988	Beta-galactosidase-1-like protein 2	636	12.4	1	sp|Q8IW92|GLBL2_HUMAN	1	TLYLPGPWLSSGINQVIVFEETMAGPALQFTETPHLGR	Beta-galactosidase-1-like protein 2	GLB1L2	6.21	68274.4
165	Q969F8	0.9988	KiSS-1 receptor	398	6.8	1	sp|Q969F8|KISSR_HUMAN	7	VAVRPAPADSALQGQVLAERAGAVRAK	KiSS-1 receptor	KISS1R	9.93	42586
177	Q9NYP7	0.9988	Elongation of very long chain fatty acids protein 5	299	14.1	1	sp|Q9NYP7|ELOV5_HUMAN	7	NKQPFSCRGILVVYNLGLTLLSLYMFCELVTGVWEGK	Elongation of very long chain fatty acids protein 5	ELOVL5	9.49	35293.4
184	Q9UPZ6	0.9988	Thrombospondin type-1 domain-containing protein 7A	1657	1.7	1	sp|Q9UPZ6|THS7A_HUMAN	1	AVHPTQPSSNPAGRGRTWFLQPFGPDGR	Thrombospondin type-1 domain-containing protein 7A	THSD7A	7.22	180430
226	M0R243	0.9988	Zinc finger protein 98	131	11.5	1	tr|M0R243|M0R243_HUMAN	1	MSEETLQSKLAAAKK	N/A	ZNF98	8.85	11478.9
240	Q7Z7C5	0.9988	Alpha-1,4-galactosyltransferase	348	6.9	1	tr|Q7Z7C5|Q7Z7C5_HUMAN	1	GSRPRPGHCWPSCMPATAPRRTRP	N/A	A4GALT	10.25	38782.1
242	Q8NHC2	0.9988	Seven transmembrane helix receptor	290	4.8	1	tr|Q8NHC2|Q8NHC2_HUMAN	7	EVAHYFCDLAPLMR	N/A	N/A	8.89	31529.3
250a	O43520	0.9988	Phospholipid-transporting ATPase IC	1251	4	1	sp|O43520|AT8B1_HUMAN	10	KCCINGQIYGDHRDASQHNHNK+QETQDALDIFANETLRTLCLCYKEIEEK	Phospholipid-transporting ATPase IC	ATP8B1	6.77	143695
251a	P04114	0.9988	Apolipoprotein B-100	4563	0.8	1	sp|P04114|APOB_HUMAN	1	INDILEHVKHFVINLIGDFEVAEK+QAEAVLKTLQELKK	Apolipoprotein B-100	APOB	6.57	512858
252a	Q86UQ4-4	0.9988	Isoform 4 of ATP-binding cassette sub-family A member 13	5059	0.7	1	sp|Q86UQ4-4|ABCAD_HUMAN	13	KTCEVAQYVNMQESFQNR+TLFQPLFEIFIKATTGK	ATP-binding cassette sub-family A member 13	ABCA13	6.01	576159
176	Q9NRK6	0.9988	ATP-binding cassette sub-family B member 10, mitochondrial	738	3.8	1	sp|Q9NRK6|ABCBA_HUMAN	5	LLPVACVWAAASRVPGSLSPFTGLRPAR	ATP-binding cassette sub-family B member 10, mitochondrial	ABCB10	9.51	68334
118	P10914	0.9988	Interferon regulatory factor 1	325	13.7	1	sp|P10914|IRF1_HUMAN	0	EEPEIDSPGGDIGLSLQRVFTDLKNMDATWLDSLLTPVR	Interferon regulatory factor 1	IRF1	5.22	36502.2
183	Q9UGM3-2	0.9988	Isoform 2 of Deleted in malignant brain tumors 1 protein	1785	5.3	2	sp|Q9UGM3-2|DMBT1_HUMAN	0	GSWGTVCDDSWDTNDANVVCR	Deleted in malignant brain tumors 1 protein	DMBT1	5.19	258660
232	Q59F23	0.9988	MHC class II antigen variant	165	12.7	1	tr|Q59F23|Q59F23_HUMAN	0	AVLTTTTFPFVSIMSWKKALR	N/A	N/A	8.85	11478.9
111	O60814	0.9988	Histone H2B type 1-K	126	7.9	3	sp|O60814|H2B1K_HUMAN	0	KESYSVYVYK	Histone H2B type 1-K	HIST1H2BK	10.32	13759
107	O15031	0.9988	Plexin-B2	1838	1.9	1	sp|O15031|PLXB2_HUMAN	0	RAQGEVQLTVSPLPALSEEDELLCLFGESPPHPAR	Plexin-B2	PLXNB2	5.85	203246
116	P09093	0.9988	Chymotrypsin-like elastase family member 3A	270	8.5	1	sp|P09093|CEL3A_HUMAN	0	SAQLGDAVQLASLPPAGDILPNK	Chymotrypsin-like elastase family member 3A	CELA3A	5.96	26589.2
125	P28356	0.9988	Homeobox protein Hox-D9	352	7.4	1	sp|P28356|HXD9_HUMAN	0	SWMEPLPGFPGGAGGGGGGGGGGPGR	Homeobox protein Hox-D9	HOXD9	9.36	36494.7
133	P80108	0.9988	Phosphatidylinositol-glycan-specific phospholipase D	840	2	1	sp|P80108|PHLD_HUMAN	0	HVSSPLASYFLSFPYAR	Phosphatidylinositol-glycan-specific phospholipase D	GPLD1	5.78	89811.4
134	Q00889-2	0.9988	Isoform 2 of Pregnancy-specific beta-1-glycoprotein 6	424	11.8	1	sp|Q00889-2|PSG6_HUMAN	0	GDGTGGVTGYFTVTLYSETPKPSISSSNLNPREVMEAVR	Pregnancy-specific beta-1-glycoprotein 6	PSG6	8.81	45137.5
142	Q15700-4	0.9988	Isoform 4 of Disks large homolog 2	909	4.7	1	sp|Q15700-4|DLG2_HUMAN	0	GSDGMDAVRSAPTLIRDAHCACGWQR	Disks large homolog 2	DLG2	6.03	97552.3
150	Q7Z406-2	0.9988	Isoform 2 of Myosin-14	2036	3.1	1	sp|Q7Z406-2|MYH14_HUMAN	0	ELEDVTESAESMNREVTTLR	Myosin-14	MYH14	5.52	227739
170	Q9H251-10	0.9988	Isoform 10 of Cadherin-23	251	6.9	1	sp|Q9H251-10|CAD23_HUMAN	0	LRDVIMETPLEITEL	Cadherin-23	CDH23	4.49	367015
106	O14980	0.9988	Exportin-1	1071	3.6	1	sp|O14980|XPO1_HUMAN	0	LGGHITAEIPQIFDAVFECTLNMINK	Exportin-1	XPO1	5.71	123386
140	Q15291-2	0.9988	Isoform 2 of Retinoblastoma-binding protein 5	500	2.6	1	sp|Q15291-2|RBBP5_HUMAN	0	IVIWDFLTRGIAK	Retinoblastoma-binding protein 5	RBBP5	4.96	59152.6
149	Q6ZS17-2	0.9988	Isoform 2 of Rho family-interacting cell polarization regulator 1	1219	1.8	1	sp|Q6ZS17-2|RIPR1_HUMAN	0	HSPAPRPLVQQPEPLPIQVAFR	Rho family-interacting cell polarization regulator 1	RIPOR1	5.87	132308
155	Q8IU85-2	0.9988	Isoform 2 of Calcium/calmodulin-dependent protein kinase type 1D	357	6.2	1	sp|Q8IU85-2|KCC1D_HUMAN	0	IFEFKETLGTGAFSEVVLAEEK	Calcium/calmodulin-dependent protein kinase type 1D	CAMK1D	6.77	42913.8
157	Q8N6T7-2	0.9988	Isoform 2 of NAD-dependent protein deacetylase sirtuin-6	328	6.2	1	sp|Q8N6T7-2|SIR6_HUMAN	0	HLGLEIPAWDGPRVLER	NAD-dependent protein deacetylase sirtuin-6	SIRT6	9.31	38987.7
172	Q9H6S0	0.9988	Probable ATP-dependent RNA helicase YTHDC2	1430	5	1	sp|Q9H6S0|YTDC2_HUMAN	0	TVLNVTDEYDLLDDGGDAVFSQLTEKDVNCLEPWLIK	Probable ATP-dependent RNA helicase YTHDC2	YTHDC2	8.68	160248
104	O14777	0.9988	Kinetochore protein NDC80 homolog	642	3.8	1	sp|O14777|NDC80_HUMAN	0	KMGLEDTLEQLNAMITESKR	Kinetochore protein NDC80 homolog	NDC80	5.48	73912.7
112	O75691	0.9988	Small subunit processome component 20 homolog	2785	5.7	1	sp|O75691|UTP20_HUMAN	0	QLAALICGLFVESEGVDFEKRLGTVLPVIEK	Small subunit processome component 20 homolog	UTP20	7.07	318385
114	P05937-2	0.9988	Isoform 2 of Calbindin	204	21	1	sp|P05937-2|CALB1_HUMAN	0	TVDDTKLAEYTDLMLKLFDSNNDGK	Calbindin	CALB1	4.7	29893.9
132	P61981	0.9988	14-3-3 protein gamma	247	6.8	1	sp|P61981|1433G_HUMAN	0	NVTELNEPLSNEER	14-3-3 protein gamma	YWHAG	4.8	28302.6
136	Q08379-2	0.9988	Isoform 2 of Golgin subfamily A member 2	620	12.4	1	sp|Q08379-2|GOGA2_HUMAN	0	EGSPRDNPTAQQIMQLLREMQNPR	Golgin subfamily A member 2	GOLGA2	5	113086
139	Q15274	0.9988	Nicotinate-nucleotide pyrophosphorylase [carboxylating]	297	7.4	1	sp|Q15274|NADC_HUMAN	0	YDLGGLVMVKDNHVVAAGGVEK	Nicotinate-nucleotide pyrophosphorylase [carboxylating]	QPRT	5.81	30845.6
143	Q562E7-4	0.9988	Isoform 4 of WD repeat-containing protein 81	1811	1.3	1	sp|Q562E7-4|WDR81_HUMAN	0	LSYPLGGGLPFEDGSCGPETLTR	WD repeat-containing protein 81	WDR81	5.37	211697
152	Q86U86-2	0.9988	Isoform 2 of Protein polybromo-1	1634	2.1	3	sp|Q86U86-2|PB1_HUMAN	0	KELGPLPDDDDMASPKLK	Protein polybromo-1	PBRM1	6.46	192948
153	Q86UA1	0.9988	Pre-mRNA-processing factor 39	669	19.7	1	sp|Q86UA1|PRP39_HUMAN	0	TVENNPQDFTGWVYLLQYVEQENHLMAARK	Pre-mRNA-processing factor 39	PRPF39	5.26	78429.7
160	Q8NFH8-2	0.9988	Isoform 2 of RalBP1-associated Eps domain-containing protein 2	521	8.5	1	sp|Q8NFH8-2|REPS2_HUMAN	0	KFRPENQATENQEPSTAASGPASAATMKPHPTVQKQSSK	RalBP1-associated Eps domain-containing protein 2	REPS2	7.56	71533.6
163	Q8WYR4-2	0.9988	Isoform 2 of Radial spoke head 1 homolog	271	4.8	1	sp|Q8WYR4-2|RSPH1_HUMAN	0	HGQGTFIYPDGSR	Radial spoke head 1 homolog	RSPH1	4.57	35123.7
166	Q96CF2	0.9988	Charged multivesicular body protein 4c	233	9	1	sp|Q96CF2|CHM4C_HUMAN	0	AAPSPQEALVRLRETEEMLGK	Charged multivesicular body protein 4c	CHMP4C	5.83	26410.7
167	Q96M32	0.9988	Adenylate kinase 7	723	9.2	1	sp|Q96M32|KAD7_HUMAN	0	NYGLTDEEKAEEER	Adenylate kinase 7	AK7	4.67	82658.5
168	Q96N96-2	0.9988	Isoform 2 of Spermatogenesis-associated protein 13	574	2.8	1	sp|Q96N96-2|SPT13_HUMAN	0	QQMRTNVIREIMDTER	Spermatogenesis-associated protein 13	SPATA13	7.01	74819.8
174	Q9NQ79-2	0.9988	Isoform 2 of Cartilage acidic protein 1	645	4	1	sp|Q9NQ79-2|CRAC1_HUMAN	0	EHGDPLIEELNPGDALEPEGR	Cartilage acidic protein 1	CRTAC1	4.97	68434.1
182	Q9UGJ1-2	0.9988	Isoform 2 of Gamma-tubulin complex component 4	666	8.8	1	sp|Q9UGJ1-2|GCP4_HUMAN	0	NQEDTFAAELHRLKQQPLFSLVDFEQVVDR	Gamma-tubulin complex component 4	TUBGCP4	6.17	76089.3
254a	Q9H270	0.9988	Vacuolar protein sorting-associated protein 11 homolog	941	4.1	1	sp|Q9H270|VPS11_HUMAN	0	KVMDMIRAQEQK+QHNILASVGEDEEGINPLVKIWNLEK	Vacuolar protein sorting-associated protein 11 homolog	VPS11	6.61	107706
259a	F8W059	0.9988	Protein unc-13 homolog A	1722	1.6	1	tr|F8W059|F8W059_HUMAN	0	GLGVEDPVGEVSVHVELFTHPGTGEHK	N/A	UNC13A	5.23	195130
232	E1BKQ6	0.9988	Myosin XVIIIA	2055	2	4	tr|E1BKQ6|E1BKQ6_BOVIN	0	KMEVMEMEVMEARLIR+LEVEQQSKR+NKPEGDSDVDSELEDR	N/A	MYO18A	6.08	232840
159	Q8NFF5-5	0.9988	Isoform 5 of FAD synthase	338	8.8	1	sp|Q8NFF5-5|FAD1_HUMAN	0	GAEEPWMGPFPGQQG	FAD synthase	FLAD1	6.36	63175.2
128	P40925-2	0.9988	Isoform 2 of Malate dehydrogenase, cytoplasmic	245	8.1	3	sp|P40925-2|MDHC_HUMAN	0	VIVVGNPANTNCLTASK	Malate dehydrogenase, cytoplasmic	MDH1	6.89	36294.9
137	Q13126-2	0.9988	Isoform 2 of S-methyl-5'-thioadenosine phosphorylase	346	7.1	1	sp|Q13126-2|MTAP_HUMAN	0	TEKYVDTPFGKPSDALILGK	S-methyl-5'-thioadenosine phosphorylase	MTAP	6.75	31236
171	Q9H3G5	0.9988	Probable serine carboxypeptidase CPVL	476	9.2	3	sp|Q9H3G5|CPVL_HUMAN	0	GGGHILPYDQPLR	Probable serine carboxypeptidase CPVL	CPVL	8.85	11478.9
144	Q56NI9-2	0.9988	Isoform 2 of N-acetyltransferase ESCO2	239	6.3	1	sp|Q56NI9-2|ESCO2_HUMAN	0	VVGCLIAEPIKQAFR	N-acetyltransferase ESCO2	ESCO2	9.46	68307
169	Q9C026-4	0.9988	Isoform 4 of E3 ubiquitin-protein ligase TRIM9	802	2.5	1	sp|Q9C026-4|TRIM9_HUMAN	0	QTTGLMEYCLEVIK	E3 ubiquitin-protein ligase TRIM9	TRIM9	6.4	79177.1
180	Q9P2N7-4	0.9988	Isoform 4 of Kelch-like protein 13	649	2.2	1	sp|Q9P2N7-4|KLH13_HUMAN	0	MLRFISHLYCCSSK	Kelch-like protein 13	KLHL13	6.17	73868
208	B0QYR6	0.9988	ADP-ribosylation factor-binding protein GGA1	246	16.7	1	tr|B0QYR6|B0QYR6_HUMAN	0	MTPGTANRATNPLNKELDWASINGFCEQLNEDFEGPPLATR	N/A	GGA1	8.85	11478.9
219	F6MF51	0.9988	Macrophage colony-stimulating factor 1	160	15.6	1	tr|F6MF51|F6MF51_HUMAN	0	DYEEHDEACVRTFYETPLQLLEKVK	N/A	N/A	8.85	11478.9
249a	A2RRP1-2	0.9988	Isoform 2 of Neuroblastoma-amplified sequence	2251	2.9	2	sp|A2RRP1-2|NBAS_HUMAN	0	DPLKVLEGVVAAVHASVDK+QVPGSSPEWLHAYDVCMKYFDR	Neuroblastoma-amplified sequence	NBAS	5.65	268571
141	Q15678	0.9988	Tyrosine-protein phosphatase non-receptor type 14	1187	3.4	2	sp|Q15678|PTN14_HUMAN	0	QMKRGILHTDSQSQSLR	Tyrosine-protein phosphatase non-receptor type 14	PTPN14	8.53	135261
151	Q7Z4V0-2	0.9988	Isoform 2 of Zinc finger protein 438	818	3.3	1	sp|Q7Z4V0-2|ZN438_HUMAN	0	QHLRDHMNTHTNR	Zinc finger protein 438	ZNF438	9.49	91836.3
178	Q9P278-2	0.9988	Isoform 2 of Folliculin-interacting protein 2	1137	4.5	1	sp|Q9P278-2|FNIP2_HUMAN	0	CCQGSSSVSSSSSSSISSHSSSGGSSHHAK	Folliculin-interacting protein 2	FNIP2	6.2	122115
179	Q9P2F6-2	0.9988	Isoform 2 of Rho GTPase-activating protein 20	1165	2.7	1	sp|Q9P2F6-2|RHG20_HUMAN	0	APSAMCTPSYLSTAAANAAK	Rho GTPase-activating protein 20	ARHGAP20	8.26	132608
494	A0A1W6S9V6	0.9987	Beta-defensin 119	83	68.7	3	tr|A0A1W6S9V6|A0A1W6S9V6_BUBBU	0	CMGDLGICRPSCR+CMGDLGICRPSCRQSEEPYLYCRNYQPCCLPFFVR+FLFLFLAILLVMEPVVSGR+MKFLFLFLAILLVMEPVVSGR+MKFLFLFLAILLVMEPVVSGRR	Beta-defensin	DEFB119	9.1	7582.76
234	E1BPS3	0.9987	WD repeat and FYVE domain containing 3	3527	2.1	3	tr|E1BPS3|E1BPS3_BOVIN	0	FSDLLQFTTQVSRLMVTEIRR+LGDVILPPWAK+SNPLASKEMER+YKDWEDPNGETPAYHYGTHYSSAMIVASYLVR	N/A	WDFY3	6.37	395683
262	P40926-2	0.9987	Isoform 2 of Malate dehydrogenase, mitochondrial	296	6.9	1	sp|P40926-2|MDHM_HUMAN	0	AGAGSATLSMAYAGAR	Malate dehydrogenase, mitochondrial	MDH2	8.54	33000.4
261	P14314-2	0.9987	Isoform 2 of Glucosidase 2 subunit beta	525	6.5	1	sp|P14314-2|GLU2B_HUMAN	0	YEQGTGCWQGPNR	Glucosidase 2 subunit beta	PRKCSH	4.33	57816.2
237	Q32PB3	0.9986	Sperm acrosome membrane-associated protein 4	126	18.3	4	sp|Q32PB3|SACA4_BOVIN	0	CGDDEDCFTGHGVAPGVGPIINK	Sperm acrosome membrane-associated protein 4	SPACA4	4.75	8180.18
241	F1N2K3	0.9986	Ubiquitin specific peptidase 53	1112	5.1	2	tr|F1N2K3|F1N2K3_BOVIN	0	CIRCHFQPLLLFYANPDGTAVSTEDALRQVINWSHHK+ETLNVDSIFNESEKRQQSPR	N/A	USP53	8.2	125418
238	E1BKE1	0.9986	FRY like transcription coactivator	3018	2.2	2	tr|E1BKE1|E1BKE1_BOVIN	0	HVVSVFKQSSSEGIHLEHHLSEVALQTALSCSSRHYAGR+QVMLHYLLPWMNNIELVDLKPLPTARR	N/A	FRYL	5.36	339842
239	E1BKP6	0.9986	Centrosomal protein 250	2436	4.2	3	tr|E1BKP6|E1BKP6_BOVIN	0	EVECQQEHIQELREHRDQLEQELQGLHR+KESQWQMEQEFFKGYLK+KLDESLTQSLTSPGPILLCR+LSDMEAEKSQVHTELQALQR+MEPSPEAEEKQRWEQR	N/A	CEP250	5.06	279341
236	F1MS15	0.9986	Pleckstrin homology domain-containing family A member 8	520	9.2	2	sp|F1MS15|PKHA8_BOVIN	0	EGDHQKAAFSVGMQR+GSIQMAVCEIQVHSVDNTRMDLIIPGEQYFYLK	Pleckstrin homology domain-containing family A member 8	PLEKHA8	4.92	58270.1
267	P52948-2	0.9985	Isoform 2 of Nuclear pore complex protein Nup98-Nup96	1726	1	1	sp|P52948-2|NUP98_HUMAN	0	LADINYEGR	Nuclear pore complex protein Nup98-Nup96	NUP98	5.66	105913
268	P62258-2	0.9985	Isoform SV of 14-3-3 protein epsilon	233	6.5	1	sp|P62258-2|1433E_HUMAN	0	EAAENSLVAYK	14-3-3 protein epsilon	YWHAE	4.63	29173.9
242a	E1BD83	0.9985	Proteasome subunit alpha type	261	19.5	3	tr|E1BD83|E1BD83_BOVIN	0	ALLEVVQSGGK+NYTEDAIANDNEAIK+YDRAITVFSPDGHLFQVEYAQEAVK	Proteasome subunit alpha type	PSMA8	9.18	29202.5
265	O14645	0.9985	Axonemal dynein light intermediate polypeptide 1	258	6.7	1	sp|O14645|IDLC_HUMAN	0	YDTPVLVSR	Axonemal dynein light intermediate polypeptide 1	DNALI1	8.73	29662
243	F1MDB9	0.9984	Transforming acidic coiled-coil containing protein 2	2830	2.5	2	tr|F1MDB9|F1MDB9_BOVIN	0	AKADFQESCQQPMGALPPTGLPWDSPGAALALGDK+SSPGEEASTSTLGEQPSASSQDAWPLARELAESPR	N/A	TACC2	4.59	297130
245	Q3ZC32	0.9983	Optineurin	573	5.6	2	tr|Q3ZC32|Q3ZC32_BOVIN	0	EAMKLNNQAMKGR+VPKAEVEQEVEQLKTQVAR	N/A	OPTN	5.16	65238.5
271	O00468-2	0.9982	Isoform 2 of Agrin	1963	0.6	2	sp|O00468-2|AGRIN_HUMAN	1	FGALCEAETGR	Agrin	AGRN	5.93	214430
250	E1BQ13	0.9982	Leucine rich repeat containing 66	857	6.4	1	tr|E1BQ13|E1BQ13_BOVIN	1	HEIPMDIPQMAPTVDDSSNFLR+THTPSTGEERGGVPPHFPSEFSKENGQSAQQQR	N/A	LRRC66	6.17	92998.6
247	Q32LD3	0.9982	Ly6/PLAUR domain-containing protein 4	246	14.2	2	sp|Q32LD3|LYPD4_BOVIN	0	SCLPNFVSSESCPR+TPKTLKSSSHSCPTCVGEHSK	Ly6/PLAUR domain-containing protein 4	LYPD4	9.06	21923.4
253	F1MUP9	0.9982	Vesicle amine transport 1	402	7.5	1	tr|F1MUP9|F1MUP9_BOVIN	0	LQTRPAAPPAPGTGQLTLR+VLLVPGPEKEN	N/A	VAT1	6.03	42840.5
272	P78368	0.9982	Casein kinase I isoform gamma-2	415	21.1	1	sp|P78368|KC1G2_HUMAN	0	SSGTSSGVLMVGPNFR	Casein kinase I isoform gamma-2	CSNK1G2	9.16	47457.3
246	Q29RQ5	0.9982	E3 ubiquitin-protein ligase TRIM9	710	2	1	sp|Q29RQ5|TRIM9_BOVIN	0	QTTGLMEYCLEVIK	E3 ubiquitin-protein ligase TRIM9	TRIM9	6.46	79347.2
252	F1MLZ5	0.9982	DENN domain containing 3	1203	3.9	1	tr|F1MLZ5|F1MLZ5_BOVIN	0	DCLSCLLTHLKFCK+DFAAKLSLIPSPPPGPLHLIFNMKPLQIVFPSR	N/A	DENND3	6.48	135652
273	P27482	0.9981	Calmodulin-like protein 3	149	13.4	2	sp|P27482|CALL3_HUMAN	0	HVMTRLGEKLSDEEVDEMIR	Calmodulin-like protein 3	CALML3	4.3	16890.7
274	Q9UI46-2	0.998	Isoform 2 of Dynein intermediate chain 1, axonemal	168	8.9	1	sp|Q9UI46-2|DNAI1_HUMAN	2	ILTANNPHAPQNIVR	Dynein intermediate chain 1, axonemal	DNAI1	6.4	79282.6
255	Q32PI5	0.998	Serine/threonine-protein phosphatase 2A 65 kDa regulatory subunit A alpha isoform	589	9	1	sp|Q32PI5|2AAA_BOVIN	0	NLCSDDTPMVR+VLAMSGDPNYLHRMTTLFCINVLSEVCGQDITTKHMLPTVLR	Serine/threonine-protein phosphatase 2A 65 kDa regulatory subunit A alpha isoform	PPP2R1A	5.03	65159.4
256	Q3T0D0	0.998	Heterogeneous nuclear ribonucleoprotein K	464	5.2	2	sp|Q3T0D0|HNRPK_BOVIN	0	IDEPLEGSEDR+RPAEDMEEEQAFK	Heterogeneous nuclear ribonucleoprotein K	HNRNPK	5.14	51019.2
257	F1MTS2	0.998	PBX homeobox 4	382	12.8	1	tr|F1MTS2|F1MTS2_BOVIN	0	QGRGASAAANAAMPGGRPNDSGLEHSDYR+QMPTASPVGNPGSVTSDASN	N/A	PBX4	9.56	41860.4
260	A5PK27	0.9979	E3 ubiquitin-protein ligase RNF144B	304	7.2	1	sp|A5PK27|R144B_BOVIN	1	HTFCWYCLQNLDNDIFLRHYDR	E3 ubiquitin-protein ligase RNF144B	RNF144B	7.61	33724.6
272	P20237	0.9979	Gamma-aminobutyric acid receptor subunit alpha-4	555	12.4	1	sp|P20237|GBRA4_BOVIN	5	KVPAIAMSFGVSFALLHFLCLAACLNESPGQNQK+TDVGNHSSKSSTVVQGSSEATPQSYLASSPNPFSR	Gamma-aminobutyric acid receptor subunit alpha-4	GABRA4	9.45	57940.6
273	P31836	0.9979	Neural cell adhesion molecule 1	853	3.8	1	sp|P31836|NCAM1_BOVIN	1	QSIVNATANLGQSVTLVCNAEGFPEPTVSWTK	Neural cell adhesion molecule 1	NCAM1	4.85	91727.9
280	Q28056	0.9979	Aspartyl/asparaginyl beta-hydroxylase	754	1.5	1	sp|Q28056|ASPH_BOVIN	1	TYQETDDVTYR	Aspartyl/asparaginyl beta-hydroxylase	ASPH	5.05	84998.8
289	Q3SYS8	0.9979	Interleukin-22 receptor subunit alpha-1	581	2.4	1	sp|Q3SYS8|I22R1_BOVIN	1	SIQMIVHPTYTPIR	Interleukin-22 receptor subunit alpha-1	IL22RA1	5.49	62250.2
292	Q3ZC80	0.9979	Lysophosphatidic acid receptor 5	367	10.9	1	sp|Q3ZC80|LPAR5_BOVIN	7	DRTLAANGAQEALAEPLTETAHASTLTTTSQGQLQPSDPR	Lysophosphatidic acid receptor 5	LPAR5	9.62	40638.7
293	Q6R8F2	0.9979	Cadherin-1	882	1.3	1	sp|Q6R8F2|CADH1_BOVIN	1	VSFEGCAGLPR	Cadherin-1	CDH1	4.31	80415.7
307	E1BA87	0.9979	Ephrin B3	340	15	1	tr|E1BA87|E1BA87_BOVIN	1	GAEGPLPPPSMPAVAGAAGGLVLLLLGVAGAGGAMCWRR+KPVSEMPMERDR	N/A	EFNB3	8.69	33336.7
308	E1BBM9	0.9979	Uncharacterized protein	750	1.7	1	tr|E1BBM9|E1BBM9_BOVIN	1	GAPFACFDEINAR	N/A	LOC100847151	6.24	81549
315	E1BI84	0.9979	Uncharacterized protein	1305	0.9	2	tr|E1BI84|E1BI84_BOVIN	1	KGPSIPSAVLDK	N/A	N/A	9.3	145086
317	E1BJK6	0.9979	Olfactory receptor	314	4.5	1	tr|E1BJK6|E1BJK6_BOVIN	7	EVAHYFCDLAPLMR	Olfactory receptor	LOC519294	8.92	34723.1
327	F1MMF7	0.9979	Chromosome 17 open reading frame 80	568	4.4	1	tr|F1MMF7|F1MMF7_BOVIN	1	MLGATMPADQEIHQCEPATLARGKK	N/A	C17orf80	9.84	61875.4
329	F1MPN0	0.9979	Fibronectin type III domain containing 3B	1207	2.8	1	tr|F1MPN0|F1MPN0_BOVIN	1	LTASNMEGKSCPSEVLVCTTSPDRPGPPTRPLIK	N/A	FNDC3B	5.61	132882
335	F1MW07	0.9979	Transmembrane channel-like protein	903	1.7	1	tr|F1MW07|F1MW07_BOVIN	9	AMDFSVLWDFEGYMK	Transmembrane channel-like protein	TMC2	9.65	102561
342	F1N530	0.9979	Chromosome 6 open reading frame 10	574	2.8	5	tr|F1N530|F1N530_BOVIN	1	SEAQVPQGQEAQVEER	N/A	C6orf10	5.19	62582.2
344	F1N5T9	0.9979	Serine incorporator 5	461	5.9	1	tr|F1N5T9|F1N5T9_BOVIN	10	FMYALYFILVVIICCIMMSNTVANEMR	N/A	SERINC5	8.44	51697.5
345	F6R9F1	0.9979	Uncharacterized protein	497	6.6	1	tr|F6R9F1|F6R9F1_BOVIN	2	SLEQWVTEEASCLCAAFADQAGHPFSPMDLLNK	N/A	N/A	8.7	55414.2
349	G3N311	0.9979	Phosphate transporter	675	3	1	tr|G3N311|G3N311_BOVIN	9	LSLPLVPAGRALSMTHGTTK	Phosphate transporter	SLC20A2	7.66	73422.3
350	G3N3K3	0.9979	Glutamate ionotropic receptor NMDA type subunit 1	931	4.9	1	tr|G3N3K3|G3N3K3_BOVIN	2	YAPDGIIGLQLINGKNESAHISDAVGVVAQAVHELLEKENITDPPR	N/A	GRIN1	9.08	102414
357	Q2KJI4	0.9979	Ectonucleoside triphosphate diphosphohydrolase 6 (Putative function)	456	8.6	1	tr|Q2KJI4|Q2KJI4_BOVIN	1	GQQALSPPGPAAHGPEVAYGIMFDAGSTGTRVHVFQFSR	N/A	ENTPD6	6.48	49878.1
359	Q3SZ28	0.9979	Midkine (Neurite growth-promoting factor 2)	143	16.5	2	tr|Q3SZ28|Q3SZ28_BOVIN	1	FETWGACDGGTGTK	N/A	MDK	9.75	13389.4
360a	V9Z6S6	0.9979	Aquaporin 7	330	20.3	1	tr|V9Z6S6|V9Z6S6_BUBBU	6	MSWKKFPVYVLGQFLGSFVAAATIYGLFYNAIIDFSGGK+TTSHQPGVASLTPVSVYPEDRPSVLYHP	N/A	N/A	9.22	36022
275	P02533	0.9979	Keratin, type I cytoskeletal 14	472	3.4	1	sp|P02533|K1C14_HUMAN	0	ALEEANADLEVK	Keratin, type I cytoskeletal 14	KRT14	5.09	51561.5
118a	P00974	0.9979	Pancreatic trypsin inhibitor	100	28	11	sp|P00974|BPT1_BOVIN	0	AGLCQTFVYGGCR+RPDFCLEPPYTGPCK	Pancreatic trypsin inhibitor	N/A	9.24	6517.54
264	O18836	0.9979	Growth/differentiation factor 8	375	10.1	1	sp|O18836|GDF8_BOVIN	0	DASSDGSLEDDDYHARTETVITMPTESDLLTQVEGKPK	Growth/differentiation factor 8	MSTN	6.05	12336.1
266	P04651	0.9979	Lutropin subunit beta	141	27.9	1	sp|P04651|LSHB_BOVIN	0	LPGCPPGVDPMVSFPVALSCHCGPCRLSSTDCGGPR	Lutropin subunit beta	LHB	8.3	12972.4
284	Q32L79	0.9979	Insulin-like peptide INSL6	205	5.9	2	sp|Q32L79|INSL6_BOVIN	0	LCGDVNWSHVEK	Insulin-like peptide INSL6	INSL6	8.99	21740.7
306	E1B8X8	0.9979	BRCA2, DNA repair associated	3357	1.3	1	tr|E1B8X8|E1B8X8_BOVIN	0	LGFSPDPRPLPLPLSSLFSDGGNVGCVDIIIQRAYPIQWMEK	N/A	BRCA2	6.41	376363
354	Q08DI4	0.9979	SIX homeobox 1	357	11.8	1	tr|Q08DI4|Q08DI4_BOVIN	0	SSNYSLPGLTASQSAHSLQAHQHQLQDSLLGPLTSSLVDLGS	N/A	SIX1	8.85	11478.9
268	P15103	0.9979	Glutamine synthetase	373	5.6	1	sp|P15103|GLNA_BOVIN	0	RLTGFHETSNINDFSAGVANR	Glutamine synthetase	GLUL	6.41	41900.2
274	P61603	0.9979	10 kDa heat shock protein, mitochondrial	102	13.7	2	sp|P61603|CH10_BOVIN	0	VLQATVVAVGSGSK	10 kDa heat shock protein, mitochondrial	HSPE1	8.91	10800.5
265	P04467	0.9979	Calbindin	261	9.6	1	sp|P04467|CALB1_BOVIN	0	TVDDTKLAEYTDLMLKLFDSNNDGK	Calbindin	CALB1	4.7	29832.8
300	A0JNH5	0.9979	Gamma-tubulin complex component	666	4.5	1	tr|A0JNH5|A0JNH5_BOVIN	0	NQEDTFAAELHRLKQQPLFSLVDFEQVVDR	Gamma-tubulin complex component	TUBGCP4	6.2	75933.1
312	E1BCV4	0.9979	Nucleoporin 98	1816	0.5	1	tr|E1BCV4|E1BCV4_BOVIN	0	LADINYEGR	N/A	NUP98	5.74	197632
316	E1BIU0	0.9979	SEC24 homolog C, COPII coat complex component	1094	4	1	tr|E1BIU0|E1BIU0_BOVIN	0	NCASPSSAGQLILPECMKLLPVYLNCVLKSEVLQPGAEVTTDDR	N/A	SEC24C	6.71	117987
326	F1MMF6	0.9979	Uncharacterized protein	175	8	1	tr|F1MMF6|F1MMF6_BOVIN	0	VILGFVADKGAGNR	N/A	HILS1	12.44	19232.5
339	F1N2N9	0.9979	Coiled-coil domain containing 114	693	2	1	tr|F1N2N9|F1N2N9_BOVIN	0	VDDVHSEADDLEAR	N/A	CCDC114	6.8	77842.2
340	F1N307	0.9979	Tetratricopeptide repeat domain 21A	1305	1.2	1	tr|F1N307|F1N307_BOVIN	0	QKYEAAINLYHQVLEK	N/A	TTC21A	7.25	147477
343	F1N5Q5	0.9979	VPS11, CORVET/HOPS core subunit	941	4	1	tr|F1N5Q5|F1N5Q5_BOVIN	0	KVMDMIRAQEQK+QHNILASVGEDEEGINPLVKIWNLEK	N/A	VPS11	6.43	107601
351	G3X6R3	0.9979	Uncharacterized protein	1271	1.8	1	tr|G3X6R3|G3X6R3_BOVIN	0	VVEGMQLALTEESSSSDSMWLSR	N/A	STAG2	5.36	146103
355	Q2KIB1	0.9979	Chromosome 12 open reading frame 11 ortholog	706	8.6	1	tr|Q2KIB1|Q2KIB1_BOVIN	0	DQLEKHTRYWPMIISQTTIFNMQAVVPLASVIVK+HLATKLNILVQQHFDLASTTITNIPMK	N/A	C5H12ORF11	6.24	80309.1
356	Q2KJ57	0.9979	ATP binding cassette subfamily D member 1	737	5.6	1	tr|Q2KJ57|Q2KJ57_BOVIN	0	SSLFRILGGLWPTYGGVLYKPPPQRMFYIPQRPYMSVGSLR	N/A	ABCD1	8.74	81857.5
281	Q2KHV5-2	0.9979	Isoform 2 of Protein arginine methyltransferase NDUFAF7, mitochondrial	144	18.1	2	sp|Q2KHV5-2|NDUF7_BOVIN	0	GKYFSSGNEPAENNTVTPMLRHLIYK	Protein arginine methyltransferase NDUFAF7, mitochondrial	NDUFAF7	5.85	44131.6
261	A6QP11	0.9979	Synaptosomal-associated protein 47	420	4.8	1	sp|A6QP11|SNP47_BOVIN	0	LISAKMPEVIPILEVQFSKK	Synaptosomal-associated protein 47	SNAP47	5.65	47359
275	P62261	0.9979	14-3-3 protein epsilon	255	4.3	1	sp|P62261|1433E_BOVIN	0	EAAENSLVAYK	14-3-3 protein epsilon	YWHAE	4.63	29173.9
277	P79251	0.9979	V-type proton ATPase subunit G 1	118	9.3	1	sp|P79251|VATG1_BOVIN	0	EEAQAEVEQYR	V-type proton ATPase subunit G 1	ATP6V1G1	7.99	13551.2
302	A4IFP7	0.9979	ADP ribosylation factor 5	180	18.3	1	tr|A4IFP7|A4IFP7_BOVIN	0	MLQEDELRDAVLLVFANKQDMPNAMPVSELTDK	N/A	ARF5	6.3	20529.7
290	Q3SZI4	0.9979	14-3-3 protein theta	245	5.7	2	sp|Q3SZI4|1433T_BOVIN	0	AVTEQGAELSNEER	14-3-3 protein theta	YWHAQ	4.68	27764.2
291	Q3ZBN5	0.9979	Asporin	370	6.8	2	sp|Q3ZBN5|ASPN_BOVIN	0	DLQRLGLGNNRITDIENGSLANIPR	Asporin	ASPN	9.24	40436.9
295	Q867A9	0.9979	Endothelin-2	177	22.6	1	sp|Q867A9|EDN2_BOVIN	0	CECYSARDPACATFCHQRPWTDAVAVPGSGSPAAAFQDGK	Endothelin-2	EDN2	4.54	2550.96
303	C4T8B4	0.9979	Pentaxin	224	4.5	1	tr|C4T8B4|C4T8B4_BOVIN	0	ETENSYVSLK	Pentaxin	CRP	6.48	23122.3
321	E1BNQ7	0.9979	NK6 homeobox 1	366	8.5	1	tr|E1BNQ7|E1BNQ7_BOVIN	0	GASENEEEDDDYNKPLDPNSDDEKITQLLKK	N/A	NKX6-1	9.46	37699.4
324	F1MJ12	0.9979	Complement C1s subcomponent	695	5.3	1	tr|F1MJ12|F1MJ12_BOVIN	0	YSCEMPYYSMEYEGSEVYHCSGNGSWVNKVLGIEPPK	N/A	C1S	4.97	74886
263	A7Z035	0.9979	Clathrin interactor 1	643	3	1	sp|A7Z035|EPN4_BOVIN	0	ELVDKATNVVMNYSEIESK	Clathrin interactor 1	CLINT1	6.15	70522.2
279	Q1LZB6	0.9979	Caprin-1	708	3	1	sp|Q1LZB6|CAPR1_BOVIN	0	GRGGPPRPNRGMPQMNTQQVN	Caprin-1	CAPRIN1	5.14	78196.9
286	Q32LM2	0.9979	Small glutamine-rich tetratricopeptide repeat-containing protein alpha	313	4.2	1	sp|Q32LM2|SGTA_BOVIN	0	LGNYAGAVQDCER	Small glutamine-rich tetratricopeptide repeat-containing protein alpha	SGTA	4.76	34213.1
319	E1BL45	0.9979	EH domain binding protein 1 like 1	1451	2.6	1	tr|E1BL45|E1BL45_BOVIN	0	TQETEVGDSGFAGSEAGMAEAEGLGNQQTETTVLEAEK	N/A	EHBP1L1	4.77	153769
332	F1MTI3	0.9979	Uncharacterized protein	312	5.5	1	tr|F1MTI3|F1MTI3_BOVIN	0	KVTWTMNGLMLPTDVKR	N/A	DCDC1	9.59	35493.6
336	F1MW18	0.9979	Pleckstrin homology and RhoGEF domain containing G7	391	5.9	1	tr|F1MW18|F1MW18_BOVIN	0	KLGGSDPGLMCPSLTAELQTVIR	N/A	PLEKHG7	8.64	46118.7
338	F1N1M0	0.9979	Zinc finger protein 81	648	3.5	1	tr|F1N1M0|F1N1M0_BOVIN	0	SNLNTHQKSHTGEKSYICAECGK	N/A	ZNF81	9.01	74534.5
352	G5E5D7	0.9979	Scavenger receptor family member expressed on T-cells 1	1057	2.5	1	tr|G5E5D7|G5E5D7_BOVIN	0	GWLENRPGHTSLGTSWVDNIQCRRLR	N/A	SCART1	5.85	111469
271	P20004	0.9979	Aconitate hydratase, mitochondrial	780	2.4	1	sp|P20004|ACON_BOVIN	0	VGLIGSCTNSSYEDMGR	Aconitate hydratase, mitochondrial	ACO2	7.16	82401.8
258	A2VDR9	0.9979	Zinc finger protein 750	703	3.8	1	sp|A2VDR9|ZN750_BOVIN	0	QTNQPDPVVKPTSSKPVPSGLSHLDAK	Zinc finger protein 750	ZNF750	8.93	75167.2
301	A2VDT2	0.9979	Dual specificity tyrosine phosphorylation regulated kinase 1B	629	3.8	1	tr|A2VDT2|A2VDT2_BOVIN	0	AFLNQAQIELRLLELMNQHDTEMK	N/A	DYRK1B	9.27	69153.9
311	E1BCN1	0.9979	Lipin 2	890	2.4	1	tr|E1BCN1|E1BCN1_BOVIN	0	GPLMLSPSSLFSAFHREVIEK	N/A	LPIN2	5.47	98545.6
313	E1BG95	0.9979	Upstream binding protein 1 (LBP-1a)	536	4.5	1	tr|E1BG95|E1BG95_BOVIN	0	QNENGEYTDHLHSASCQIKVFKPK	N/A	UBP1	6.08	59883.6
314	E1BHN5	0.9979	SRY-box 21	204	6.4	1	tr|E1BHN5|E1BHN5_BOVIN	0	LRAMHMKEHPDYK	N/A	SOX21	9.87	22011.5
320	E1BN10	0.9979	Myelin transcription factor 1	1100	1.7	1	tr|E1BN10|E1BN10_BOVIN	0	RRENTFPSGSSSSSSPGVK	N/A	MYT1	4.96	119209
322	E1BPE8	0.9979	Lipin 1	935	4.2	1	tr|E1BPE8|E1BPE8_BOVIN	0	QTMNYVGQLAGQVFVTVKELYKGLNPATLSGCIDIIVVR	N/A	LPIN1	6.39	103213
328	F1MMV0	0.9979	Uncharacterized protein	1353	2.6	1	tr|F1MMV0|F1MMV0_BOVIN	0	FHSVFLSQKGQVYTCGHGPGGRLGHGDEQTCLVPR	N/A	IBTK	8.22	150136
267	P05630	0.9979	ATP synthase subunit delta, mitochondrial	168	8.3	1	sp|P05630|ATPD_BOVIN	0	AQSELLGAADEATR	ATP synthase subunit delta, mitochondrial	ATP5D	4.48	15064.9
363	P45478	0.9977	Palmitoyl-protein thioesterase 1	306	4.9	1	sp|P45478|PPT1_BOVIN	1	ETIPLQESTLYTQDR	Palmitoyl-protein thioesterase 1	PPT1	6.27	31411.2
376	F1MGS8	0.9977	N-acetylated alpha-linked acidic dipeptidase 2	740	2.6	2	tr|F1MGS8|F1MGS8_BOVIN	1	QLAVAQLRGALVYELADAK	N/A	NAALAD2	7.27	83045.1
377	F1MH21	0.9977	Membrane metalloendopeptidase like 1	779	1.4	1	tr|F1MH21|F1MH21_BOVIN	1	ALYGTTVEEVR	N/A	MMEL1	5.66	88991.2
378	F1MHH5	0.9977	Uncharacterized protein	3300	1	1	tr|F1MHH5|F1MHH5_BOVIN	6	KSLDLTGPLLLGGVPNLPENFPVSHKDFVGCMR	N/A	CELSR3	6.15	353290
379	F1MWE3	0.9977	Calcyon neuron specific vesicular protein	229	16.6	1	tr|F1MWE3|F1MWE3_BOVIN	1	MPTGRMIAFTMALMGCLLIMYKAIWYDQFSCPDGFLLR	N/A	CALY	8.29	24646.1
383	G3X6Q0	0.9977	Purinergic receptor P2Y10	328	11.6	1	tr|G3X6Q0|G3X6Q0_BOVIN	7	KMNAVALVGMITAAELAGFVIPVVIIAWCTWKMTISLR	N/A	P2RY10	8.99	37496.5
367	Q3T0X5	0.9977	Proteasome subunit alpha type-1	263	7.6	1	sp|Q3T0X5|PSA1_BOVIN	0	AQPTQPADEPAEKADEPMEH	Proteasome subunit alpha type-1	PSMA1	6.15	29585.6
371	E1BE33	0.9977	Zinc finger E-box binding homeobox 2	1209	3.9	1	tr|E1BE33|E1BE33_BOVIN	0	AYYAMNMEPNSDELLK+MIENHNISTPFSCQFCKESFPGPIPLHQHER	N/A	ZEB2	5.88	135764
372	E1BGE2	0.9977	UTP20, small subunit processome component	2781	1.2	1	tr|E1BGE2|E1BGE2_BOVIN	0	LMVKDMSNIYSMYSTLLAHKK+QLMEGKVVLSSK	N/A	UTP20	6.88	318433
380	F1MYN8	0.9977	SON DNA binding protein	2136	19.4	1	tr|F1MYN8|F1MYN8_BOVIN	0	NLPNEDIVQKIEEVLSGVLDTELR	N/A	SON	5.59	231114
365	Q0VC82	0.9977	Selenide, water dikinase 1	392	9.4	1	sp|Q0VC82|SPS1_BOVIN	0	MAAVSKACGNMFGLMHGTCPETSGGLLICLPREQAAR	Selenide, water dikinase 1	SEPHS1	5.64	42749.4
362	P01000	0.9977	Acrosin inhibitor 1	63	17.5	2	sp|P01000|IAC1_BOVIN	0	EYNPICDSAAK	Acrosin inhibitor 1	N/A	4.25	7379.04
364	Q05B78	0.9977	Zinc finger FYVE domain-containing protein 21	254	11	1	sp|Q05B78|ZFY21_BOVIN	0	AYGSPFGLEEPPWVPDKECPRCMQCDTK	Zinc finger FYVE domain-containing protein 21	ZFYVE21	8.41	27997
369	A7MB90	0.9977	CSNK1G2 protein	414	3.9	1	tr|A7MB90|A7MB90_BOVIN	0	SSGTSSGVLMVGPNFR	N/A	CSNK1G2	9.15	47268.1
374	E1BL39	0.9977	Uncharacterized protein	1484	2.1	2	tr|E1BL39|E1BL39_BOVIN	0	LCEQYMFEVEIMR+QYLLVIGRDVDGVQLAQR	N/A	N/A	7.47	169036
386	P08220	0.9975	Gamma-aminobutyric acid receptor subunit beta-1	474	6.3	1	sp|P08220|GBRB1_BOVIN	4	IDVASIDMVSEVNMDYTLTMYFQQSWKDKR	Gamma-aminobutyric acid receptor subunit beta-1	GABRB1	8.97	51348
388	A4IFE7	0.9975	MGC139367 protein	371	11.1	1	tr|A4IFE7|A4IFE7_BOVIN	10	QPLIALALLGNISSIAFFNFAGISVTKELSATTRMVLDSLR	N/A	MGC139367	7.13	38151.6
391	E1BFF0	0.9975	Unc-13 homolog D	1090	5.6	1	tr|E1BFF0|E1BFF0_BOVIN	0	MAMLFSRPQRRPPLMRQAIK+RVQDHIAAVGGSVTLEVGESLFQLYVSLKELYQLGPLPSER	N/A	UNC13D	6.4	123352
392	E1BL59	0.9975	Latent transforming growth factor beta binding protein 3	1250	2.3	1	tr|E1BL59|E1BL59_BOVIN	0	CPQLQYTGVQKPGPVRGEMGTDCPQGYKR	N/A	LTBP3	5.62	130060
394a	G3MXT2	0.9975	Uncharacterized protein	126	16.7	4	tr|G3MXT2|G3MXT2_BOVIN	0	KESYSVYVYK+QVHPDTSISSK	N/A	LOC107132069	9.71	13750
389	A6QPE3	0.9975	TEX101 protein	253	4.3	2	tr|A6QPE3|A6QPE3_BOVIN	0	ETCPSMSISTR	N/A	TEX101	5.95	24886.7
214a	E1BNS9	0.9975	L-lactate dehydrogenase	332	13.8	3	tr|E1BNS9|E1BNS9_BOVIN	0	LVIITAGAR+SVIPAIVQNSPDCK	L-lactate dehydrogenase	LDHC	7.6	36014.7
390	A6QPK6	0.9975	ELN protein	805	15	1	tr|A6QPK6|A6QPK6_BOVIN	0	AAAGLPAGVPGLGVGVGVPGLGVGVGVPGLGVGAGVPGLGAVPGTLAAAK+LGAGGAGVLPGVGVGGAGIPGAPGAIPGIGGIAGVGAPDAAAAAAAAAKAAK+SCTSWGRRNLRPNLDLPPR	N/A	ELN	10.77	69622

## Sheet: 1u
entry no.	protein	protein probability	protein description	protein length	percent coverage	tot indep spectra	protein ID	PredHe	peptides	Name	Primary Gene Name	pI	MW
18	P51684	1	C-C chemokine receptor type 6	374	57.2	14	sp|P51684|CCR6_HUMAN	7	GIYAINFNCGMLLLTCISMDRYIAIVQATK+GIYAINFNCGMLLLTCISMDRYIAIVQATKSFR+HKAIRVIIAVVLVFLACQIPHNMVLLVTAANLGK+KYKSSGFSCAGR+LLMLGLELLFGFFIPLMFMIFCYTFIVKTLVQAQNSKR+MSGESMNFSDVFDSSEDYFVSVNTSYYSVDSEMLLCSLQEVR+QTSETADNDNASSFTM+SSGFSCAGRYSENISR+VIIAVVLVFLACQIPHNMVLLVTAANLGKMNRSCQSEK+YNTQGSDVCEPKYQTVSEPIRWK	C-C chemokine receptor type 6	CCR6	9.23	42494.2
300	A3RJ37	1	Tracheal antimicrobial peptide	64	96.9	8	tr|A3RJ37|A3RJ37_BUBBU	1	MTLHHLLLALLFLVLSASSGFTQGVGNPVSCVR+MTLHHLLLALLFLVLSASSGFTQGVGNPVSCVRNKAICVPIR+QIGSCVGRAVKCCR+SPANMKQIGSCVGR+SPANMKQIGSCVGRAVK	N/A	N/A	10.25	4762.73
415b	P41597	1	C-C chemokine receptor type 2	374	40.9	7	sp|P41597|CCR2_HUMAN	6	FDVKQIGAQLLPPLYSLVFIFGFVGNMLVVLILINCKK+IAPLQKPVCGGPGVRPGK+IAPLQKPVCGGPGVRPGKNVKVTTQGLLDGR+NILGLVLPLLIMVICYSGILKTLLR+QIGAQLLPPLYSLVFIFGFVGNMLVVLILINCKKLK+QLDQATQVTETLGMTHCCINPIIYAFVGEKFR+SIGRAPEASLQDK+SLFHIALGCR+VTTQGLLDGRGK	C-C chemokine receptor type 2	CCR2	9.24	41914.7
470a	A4UAF0	1	Sperm associated antigen 11 isoform C	138	91.3	19	tr|A4UAF0|A4UAF0_BOVIN	1	DACCLPLNRGVDMEAK+FCNYMEFQLGYCSKKK+GTNRSHPLHHQVK+GVDMEAKTLSAASWAIHPNAGVLDKS+KDACCLPLNRGVDMEAK+KPPFPDTDPGFKVVR+KPPFPDTDPGFKVVRCIK+KQEESLGRGTNR+QFLAPSTLLFVVLLFPGLSR+QFLAPSTLLFVVLLFPGLSRVTHANRQDPK+SHPLHHQVKRYLVPR+YLVPRKPPFPDTDPGFKVVR	N/A	SPAG11	9.56	12624.5
470b	T2AU62	1	Sperm associated antigen 11 isoform D	129	96.1	11	tr|T2AU62|T2AU62_9CETA	1	GDVPPGIRNIICLMQHGTCRLFFCR+GTSRSHPLHHQVK+GTSRSHPLHHQVKR+KPPFPGDVPPGIRNIICLMQHGTCRLFFCR+KQEESLGRGTSR+NIICLMQHGTCRLFFCR+QEESLGRGTSRSHPLHHQVK+QFLAPSTLLFVVLLFPGLSR+QFLAPSTLLFVVLLFPGLSRVTHANRQDPK+SEICSDPWNRCCIPHSEEERK+SGEKKSEICSDPWNR+SHPLHHQVKRYLVPR+YRPEMDGRSGT	N/A	SPAG11	9.54	11922.6
14	Q96JN2-2	1	Isoform 2 of Coiled-coil domain-containing protein 136	957	3.6	4	sp|Q96JN2-2|CC136_HUMAN	1	LLMEQMQALQVMYDAGQAK+MQEEQGQLQEELHR+RMQEEQGQLQEELHR	Coiled-coil domain-containing protein 136	CCDC136	4.63	134045
17	Q9UI46-2	1	Isoform 2 of Dynein intermediate chain 1, axonemal	168	8.9	2	sp|Q9UI46-2|DNAI1_HUMAN	2	ILTANNPHAPQNIVR	Dynein intermediate chain 1, axonemal	DNAI1	6.4	79282.6
25	Q2YDG7	1	Sperm acrosome membrane-associated protein 1	279	11.1	5	sp|Q2YDG7|SACA1_BOVIN	1	AFECETLDNNEIVASIR+EVILTSGCPGGESK	Sperm acrosome membrane-associated protein 1	SPACA1	4.42	27993.3
54	E1B760	1	Potassium voltage-gated channel subfamily H member 3	1074	6.9	2	tr|E1B760|E1B760_BOVIN	4	IFSICTMLIGALMHAVVFGNVTAIIQRMYARR+SICLHYVTTWFLLDVIAALPFDLLHAFKVNVYFGAHLLKTVR	N/A	KCNH3	8.04	116168
66	F1MVP6	1	Uncharacterized protein	1679	6.3	6	tr|F1MVP6|F1MVP6_BOVIN	1	LCTCKDETLSCVGLSAK+LHDKESSEEDEIFNK+NTSTELTIEPER+SSGTSESQEGFFWR	N/A	N/A	4.89	183932
70	F1N343	1	Coiled-coil domain containing 136	1151	2.3	5	tr|F1N343|F1N343_BOVIN	1	EQLELQGALHR+MQEEQGQLQEELHR+RMQEEQGQLQEELHR	N/A	CCDC136	4.7	133235
71	F1N369	1	Uncharacterized protein	325	12.3	6	tr|F1N369|F1N369_BOVIN	1	FFNQQVEVLGR+IVGSPNIPVK+YHAAPCNSIYNISFEK	N/A	ZPBP	9.29	36863.8
120b	A0A0A7NSG9	1	Cathelicidin 4	148	61.5	48	tr|A0A0A7NSG9|A0A0A7NSG9_BUBBU	1	AVDQLNER+AVDQLNERSSEANLYR+DDADLGTRKPVSFTVK+ETVCPRTTQQPAEQCDFKEEGR+KPVSFTVK+KPVSFTVKETVCPR+LLELEPPPK+LLELEPPPKDDADLGTR+LLELEPPPKDDADLGTRKPVSFTVK+QCVGTVTLDPSNDQFDLNCNALQSVR+SSEANLYR+TTQQPAEQCDFKEEGR+TTQQPAEQCDFKEEGRVK+VKETVCPR+VKQCVGTVTLDPSNDQFDLNCNALQSVR	N/A	CATHL4	5.52	13935.7
120c	C8CF42	1	Probactenecin 7	188	45.7	69	tr|C8CF42|C8CF42_BUBBU	1	AVDRINDGSSEANLYR+INDGSSEANLYR+LLELDPPPK+LLELDPPPKDVEDR+LLELDPPPKDVEDRGAR+QCVGTITLDQSDDLFDLNCNELQSVR+QCVGTITLDQSDDLFDLNCNELQSVRR+SSEANLYR+TSQQPLEQCDFK+TSQQPLEQCDFKENGLVK+VKETVCPR	N/A	N/A	10.51	18271.2
120e	A0A0A7V3V9	1	Cathelicidin 2	229	30.6	12	tr|A0A0A7V3V9|A0A0A7V3V9_BUBBU	1	LLELDPTPNDDFDPGTR+LLELDPTPNDDFDPGTRKPVSFK+QCVGTVTLDPSNDQFDINCNELQSVR+SSEANLYR+TTQQPLEQCDFK+TTQQPLEQCDFKK	N/A	CATHL2	9.05	22472.4
120f	A0A0A7UZN3	1	Cathelicidin 5	159	36.5	5	tr|A0A0A7UZN3|A0A0A7UZN3_BUBBU	1	KPVSFR+LLELDPPPREDDENPNIPKPVSFR+SSEANLYR+TSQQPAEQCDFKENGLLK+VKETVCPR	N/A	CATHL5	8.76	14640.8
123a	A4IFP2	1	KRT4 protein	549	4.9	3	tr|A4IFP2|A4IFP2_BOVIN	1	LALDIEIATYR+VQQLQTSVDQHGDSLR	N/A	KRT4	7.47	58046.3
130a	F1MQJ0	1	Angiotensin-converting enzyme	1226	5.5	8	tr|F1MQJ0|F1MQJ0_BOVIN	1	LEGPFVGSGR+LGFSQPWPEAMR+LNGYQDGGDSWR+MDATEAMIK+VNFLGLNLEEQQAR+YQGVCPPLAR	Angiotensin-converting enzyme	ACE	6.08	141242
143a	Q2NKZ3	1	ADAM metallopeptidase domain 32	747	11.4	6	tr|Q2NKZ3|Q2NKZ3_BOVIN	1	CRCSGAICIMSTKAVQSSGMK+DSASVIYAFVR+LICTYPLQTPFLR+NAPFACYEEIQSQTDR+NAPFACYEEIQSQTDRFGNCGK+QVSYSISIDEKPYTVHLK	N/A	ADAM32	4.98	80779.4
409	W5PST9	1	Beta-defensin 133	61	88.5	4	tr|W5PST9|W5PST9_SHEEP	1	HACHNFETPVGFCTK+HACHNFETPVGFCTKLNANCCM+ILVLLFVVFFFLAPLSPAVKCAMKDTYSCFLK	Beta-defensin	DEFB133	9	4660.56
402	Q866B2	1	Toll-like receptor 9	1029	51.7	43	tr|Q866B2|Q866B2_BOVIN	0	ALEVAPGALLGLGNLTHLSLK+ALSNGSLPPGIRLQKLEVSSNSIGFVIPGFFVR+ANVTSLSLISNRIHHLHDSDFAHLSNLRVLNLK+CDHARNPCR+DFMPSCNLNFTLDLSRNNLVTIQQEMFTR+DFMPSCNLNFTLDLSRNNLVTIQQEMFTRLSR+DVVVLVILRPAAYRSR+FLYMDGNCYYMNPCPR+GLRNLVQLDLSENHLHTLLPR+HFYNRNFCRGPTTAE+IHHLHDSDFAHLSNLRVLNLK+IHHLHDSDFAHLSNLRVLNLKWNCPPAGLSPMHFPCR+KDVVVLVILRPAAYRSR+KTMFVLAHTDRVSGLLR+LDMHGIFFR+LDMHGIFFRSLTNITLQPLTR+LEALDLAGNQLKALSNGSLPPGIRLQK+LEGLVLKD…	N/A	tlr9	9.15	113095
23a	P04406-2	1	Isoform 2 of Glyceraldehyde-3-phosphate dehydrogenase	293	11.9	3	sp|P04406-2|G3P_HUMAN	0	IISNASCTTNCLAPLAK+LISWYDNEFGYSNR	Glyceraldehyde-3-phosphate dehydrogenase	GAPDH	8.58	35922
26a	P06744-2	1	Isoform 2 of Glucose-6-phosphate isomerase	569	8.5	3	sp|P06744-2|G6PI_HUMAN	0	ILLANFLAQTEALMR+TFTTQETITNAETAK+VFEGNRPTNSIVFTK	Glucose-6-phosphate isomerase	GPI	8.44	63015.9
42a	P23526-2	1	Isoform 2 of Adenosylhomocysteinase	404	7.8	2	sp|P23526-2|SAHH_HUMAN	0	VAVVAGYGDVGK+VPAINVNDSVTK	Adenosylhomocysteinase	AHCY	5.92	47584.9
48a	P47756-2	1	Isoform 2 of F-actin-capping protein subunit beta	272	13.1	3	sp|P47756-2|CAPZB_HUMAN	0	QMEKDETVSDCSPHIANIGR+SGSGTMNLGGSLTR	F-actin-capping protein subunit beta	CAPZB	5.36	31219.3
52a	P60900	1	Proteasome subunit alpha type-6	246	21.5	2	sp|P60900|PSA6_HUMAN	0	AINQGGLTSVAVR+HITIFSPEGR	Proteasome subunit alpha type-6	PSMA6	6.34	27399.5
5	P02672	1	Fibrinogen alpha chain	615	5.7	4	sp|P02672|FIBA_BOVIN	0	ELLIDNEKVTSGHTTTTR+GDSVSQGTGLAPGSPR+VTSGHTTTTRR	Fibrinogen alpha chain	FGA	7.73	63090.7
11	P46193	1	Annexin A1	346	47.1	27	sp|P46193|ANXA1_BOVIN	0	DIASDTSGDYEK+DLAKDIASDTSGDYEK+GDRSEELAVNDDLADSDAR+GGPGSAVSPYPTFNPSSDVEALHK+GLGTDEDTLNEILASR+GVDEATIIEILTK+ILVALCGRD+LYGISLCQAILDETK+LYGISLCQAILDETKGDYEK+QAWFIENEEQEYIK+SEELAVNDDLADSDAR+SEIDMNDIK+TPAQFDAEELR+VLDLELKGDIEK	Annexin A1	ANXA1	6.41	38820.5
49	A6QPT4	1	MPO protein	719	5.6	4	tr|A6QPT4|A6QPT4_BOVIN	0	AVSNEIVRFPTEK+SANIPCFLAGDSR+VGPLLACLIGTQFR	N/A	MPO	9.9	79600.9
52	E1AHZ7	1	S100A8 protein	89	40.4	6	tr|E1AHZ7|E1AHZ7_BUBBU	0	MLTDLESAINCLIDVYHK+YSLNQGNYHAVYR+YSLNQGNYHAVYRDDLK+YSLNQGNYHAVYRDDLKK	N/A	S100A8	5.07	10381.9
53	E1B6Z6	1	Lipocalin 2	200	30	11	tr|E1B6Z6|E1B6Z6_BOVIN	0	IPLQPNFQADQFQGK+IPLQPNFQADQFQGKWYTVGVAGNAIK+SLGLTDDHIVFTVPIDR+VVNTDYNQFAIVYFK+WYTVGVAGNAIK+WYTVGVAGNAIKK	N/A	LCN2	9.35	20771.6
73	F6MFD5	1	Peptidoglycan-recognition protein	190	68.9	33	tr|F6MFD5|F6MFD5_BUBBU	0	AAQSLLACGAAQGYLTPNYEVK+DVQQTLSPGDQLYEIIQQWPHYR+GAHSGPTWNPIAIGISFMGNYMDR+GAHSGPTWNPIAIGISFMGNYMDRVPPAR+GHRDVQQTLSPGDQLYEIIQQWPHYR+QAQNVQHYHMQELGWCDVGYNFMIGEDGLVYEGR+YVVVSHTAGAVCNTPASCLR	Peptidoglycan-recognition protein	PGLYRP1	8.96	18859.5
85a	P02676	1	Fibrinogen beta chain	468	11.8	7	sp|P02676|FIBB_BOVIN	0	GGWTVIQNR+KEEAPSLRPVPPPISGGGYR+TMTIHNSMFFSTYDRDNDGWKTTDPR	Fibrinogen beta chain	FGB	8.66	50993.4
138a	G9DAR3	1	Lactoferrin	708	59	73	tr|G9DAR3|G9DAR3_BUBBU	0	AAHVEQVLLHQQALFGENGK+AAHVEQVLLHQQALFGENGKNCPDKFCLFK+ANEGLTWNSLKGK+APVDAFKECHLAQVPSHAVVAR+CGLVPVLAENRK+CLQDGAGDVAFVK+CSTSPLLEACAFLTR+DLLFKDSALGFLR+ECHLAQVPSHAVVARSVDGK+EKYYGYTGAFR+EPYFGYSGAFKCLQDGAGDVAFVK+ESPQTHYYAVAVVK+ETTVFENLPEK+GEADALSLDGGYIYTAGK+GEGENQCACSPREPYFGYSGAFK+GSNFQLDQLQGR+GSNFQLDQLQGRK+HSSLDCVLRPTEGYLAVAVVK+IPSKVDSALYLGSR+KANEGLTWNSLK+KCSTSPLLEACAFLTR+KGSNFQLDQLQGR+KGSNFQLDQLQGRK+KP…	N/A	N/A	8.31	75735.3
138b	O77698	1	Lactotransferrin	708	55.4	74	sp|O77698|TRFL_BUBBU	0	AAHVEQVLLHQQALFGENGK+AAHVEQVLLHQQALFGENGKNCPDKFCLFK+ANEGLTWNSLKGK+APVDAFKECHLAQVPSHAVVAR+CGLVPVLAENRK+CLQDGAGDVAFVK+CSTSPLLEACAFLTR+ECHLAQVPSHAVVARSVDGK+EKYYGYTGAFR+EPYFGYSGAFKCLQDGAGDVAFVK+ESPQTHYYAVAVVK+ETTVFENLPEK+FFSASCVPCVDR+GEADALSLDGGYIYTAGK+GEGENQCACSPREPYFGYSGAFK+GSNFQLDQLQGR+HSSLDCVLRPTEGYLAVAVVK+IPSKVDSALYLGSR+KANEGLTWNSLK+KCSTSPLLEACAFLTR+KGSNFQLDQLQGR+KPVTEAQSCHLAVAPNHAVVSLSER+LCALCA…	Lactotransferrin	LTF	8.23	75817.4
19a	O60814	1	Histone H2B type 1-K	126	28.6	7	sp|O60814|H2B1K_HUMAN	0	AMGIMNSFVNDIFER+ESYSVYVYK+KESYSVYVYK+QVHPDTGISSK	Histone H2B type 1-K	HIST1H2BK	10.32	13759
286	A0A1W6S9V6	1	Beta-defensin 119	83	73.5	5	tr|A0A1W6S9V6|A0A1W6S9V6_BUBBU	0	CMGDLGICRPSCR+CMGDLGICRPSCRQSEEPYLYCRNYQPCCLPFFVR+FLFLFLAILLVMEPVVSGR+FLFLFLAILLVMEPVVSGRRHMLR+HMLRCMGDLGICRPSCRQSEEPYLYCR+MKFLFLFLAILLVMEPVVSGR+MKFLFLFLAILLVMEPVVSGRR	Beta-defensin	DEFB119	9.1	7582.76
393	Q30KU9	1	Beta-defensin 104	63	82.5	6	tr|Q30KU9|Q30KU9_CANLF	0	TEESSIGICPNVYACCLKK+TFLFLFAVFFLLAPVTSEFETDK+TFLFLFAVFFLLAPVTSEFETDKICGYGTARCR	Beta-defensin	CBD104	8.33	4948.69
505a	G8CY13	1	Beta-defensin 118	82	85.4	7	tr|G8CY13|G8CY13_BOVIN	0	CMLGEIYDKPCTKGKLCCINESK+KCMLGEIYDKPCTKGK+KKCMLGEIYDKPCTK+KKTHQQAVQQPEPASKPDLK+LFLILIILLFEVSTDSARSR+LFLILIILLFEVSTDSARSRK+THQQAVQQPEPASKPDLK+THQQAVQQPEPASKPDLKLDYV	Beta-defensin	N/A	9.36	7237.54
11	Q8WZ42-10	1	Isoform 10 of Titin	27051	0.4	3	sp|Q8WZ42-10|TITIN_HUMAN	0	EHIIIQWTKPESDGGNEISNYLVDKREK+ESVTADAGRYEITAANSSGTTK+SSVFLSWSKPIYDGGCEIQGYIVEK+VKEQQEVVFNCEVNTEGAKAK	Titin	TTN	6.02	3.81603e+06
12	Q96BH3	1	Epididymal sperm-binding protein 1	223	18.4	3	sp|Q96BH3|ESPB1_HUMAN	0	LWCPTTENMDK+LWCPTTENMDKDGK	Epididymal sperm-binding protein 1	ELSPBP1	6.19	23318.2
21a	P04075-2	1	Isoform 2 of Fructose-bisphosphate aldolase A	418	22.3	11	sp|P04075-2|ALDOA_HUMAN	0	ADDGRPFPQVIK+GILAADESTGSIAK+GILAADESTGSIAKR+IGEHTPSALAIMENANVLAR+IVAPGKGILAADESTGSIAK+QLLLTADDR	Fructose-bisphosphate aldolase A	ALDOA	8.39	39288.8
30a	P0DP23	1	Calmodulin-1	149	36.9	7	sp|P0DP23|CALM1_HUMAN	0	EADIDGDGQVNYEEFVQMMTAK+EAFSLFDKDGDGTITTK+VFDKDGNGYISAAELR	Calmodulin-1	CALM1	4.09	16706.4
31a	P10644-2	1	Isoform 2 of cAMP-dependent protein kinase type I-alpha regulatory subunit	337	6.8	2	sp|P10644-2|KAP0_HUMAN	0	NVLFSHLDDNER+SENEEFVEVGR	cAMP-dependent protein kinase type I-alpha regulatory subunit	PRKAR1A	5.27	42981.7
32b	P54652	1	Heat shock-related 70 kDa protein 2	639	17.4	10	sp|P54652|HSP72_HUMAN	0	ARFEELNADLFR+FDLTGIPPAPR+FEDATVQSDMK+IINEPTAAAIAYGLDK+LDKGQIQEIVLVGGSTR+NQVAMNPTNTIFDAK+STAGDTHLGGEDFDNR+TTPSYVAFTDTER	Heat shock-related 70 kDa protein 2	HSPA2	5.55	70021
36a	P14649	1	Myosin light chain 6B	208	25.1	5	sp|P14649|MYL6B_HUMAN	0	ALGQNPTNAEVLK+DQLEEFKEAFELFDRVGDGK+ILYSQCGDVMR	Myosin light chain 6B	MYL6B	5.56	22764
40a	P21333-2	1	Isoform 2 of Filamin-A	2639	1.9	3	sp|P21333-2|FLNA_HUMAN	0	AFGPGLQGGSAGSPAR+EATTEFSVDAR+GAGTGGLGLAVEGPSEAK	Filamin-A	FLNA	5.7	280608
44a	P35527	1	Keratin, type I cytoskeletal 9	623	19.1	9	sp|P35527|K1C9_HUMAN	0	EIETYHNLLEGGQEDFESSGAGK+FEMEQNLR+GGSGGSHGGGSGFGGESGGSYGGGEEASGSGGGYGGGSGK+HGVQELEIELQSQLSK+IKFEMEQNLR+QGVDADINGLR+QVLDNLTMEK+TLLDIDNTR	Keratin, type I cytoskeletal 9	KRT9	5.14	62064.3
45a	P35579	1	Myosin-9	1960	6.9	16	sp|P35579|MYH9_HUMAN	0	AKQTLENERGELANEVK+ELEDATETADAMNR+EMEAELEDER+FDQLLAEEK+HEAMITDLEER+IAQLEEQLDNETK+KEEELQAALAR+KLKDVLLQVDDER+KVEAQLQELQVK+LMATLR+QKLQLEKVTT+QTLENERGELANEVK+RGDLPFVVPR+VEAQLQELQVK	Myosin-9	MYH9	5.5	226401
51b	P68032	1	Actin, alpha cardiac muscle 1	377	34.1	16	sp|P68032|ACTC_HUMAN	0	HQGVMVGMGQKDSYVGDEAQSKR+IWHHTFYNELR+LCYVALDFENEMATAASSSSLEK+MQKEITALAPSTMK+QEYDEAGPSIVHR+QEYDEAGPSIVHRK+SYELPDGQVITIGNER+YPIEHGIITNWDDMEK	Actin, alpha cardiac muscle 1	ACTC1	5.23	41887.8
9	P23356	1	Ubiquitin carboxyl-terminal hydrolase isozyme L1	252	12.2	3	sp|P23356|UCHL1_BOVIN	0	NEAIQAAHDAVAQEGQCR	Ubiquitin carboxyl-terminal hydrolase isozyme L1	UCHL1	5.44	28065
15	P82292	1	Spermadhesin Z13	116	17.2	7	sp|P82292|Z13_BOVIN	0	ICDTSHAEYTSCTNTMTVK+KICDTSHAEYTSCTNTMTVK	Spermadhesin Z13	N/A	5.58	13383.3
20	Q2T9N7	1	Lysozyme-like protein 4	145	40.7	9	sp|Q2T9N7|LYZL4_BOVIN	0	CHMSCSALLNPDLK+CHMSCSALLNPDLKK+FNPMAVYENSR+GMGAWPSWTLNCQHSDTLAR+RGMGAWPSWTLNCQHSDTLAR+SDFIGYGLFQIR	Lysozyme-like protein 4	LYZL4	8.46	14318.4
22	Q2T9U2	1	Outer dense fiber protein 2	657	19	18	sp|Q2T9U2|ODFP2_BOVIN	0	ILKDEMNKEIEAAR+KEELEEVAQELAETEHENTVLR+LAECQDQLQGYER+LAECQDQLQGYERK+LEADEVAAQLER+LVEAEMDGAAAAK+NIDLTAIISDLR+NYEGMIDNYK+QMTCSDINTLTR+TRLEADEVAAQLER+VTDLVNQQQTLEEK	Outer dense fiber protein 2	ODF2	7.52	75498.1
26	Q32KL7	1	Sperm equatorial segment protein 1	366	10.7	3	sp|Q32KL7|SPESP_BOVIN	0	RSLALAIAAEHK+SLALAIAAEHK+YTHDVGPGDNDVLINPVSEETTTFPTR	Sperm equatorial segment protein 1	SPESP1	5.73	39387.4
28	Q32PB3	1	Sperm acrosome membrane-associated protein 4	126	33.3	4	sp|Q32PB3|SACA4_BOVIN	0	CGDDEDCFTGHGVAPGVGPIINK+DCVFCELTDSTSCPGTSMR	Sperm acrosome membrane-associated protein 4	SPACA4	4.75	8180.18
31	Q3SZK8	1	Na(+)/H(+) exchange regulatory cofactor NHE-RF1	368	6.8	4	sp|Q3SZK8|NHRF1_BOVIN	0	AVDPDSPAEASGLR+LLVVDPETDER	Na(+)/H(+) exchange regulatory cofactor NHE-RF1	SLC9A3R1	5.29	39472
40	Q5E946	1	Protein/nucleic acid deglycase DJ-1	189	46	10	sp|Q5E946|PARK7_BOVIN	0	DVVICPDASLEDAK+DVVICPDASLEDAKK+GAEEMETVIPVDVMR+IVEVLVGKEVADQVK+KEGPYDVVVLPGGNLGAQNLSESAAVK+VTVAGLAGKDPVQCSR	Protein/nucleic acid deglycase DJ-1	PARK7	7.05	19904.1
42	Q92176	1	Coronin-1A	461	5.6	4	sp|Q92176|COR1A_BOVIN	0	CEPIAMTVPR+VSQNTWDSGFCAVNPK	Coronin-1A	CORO1A	6.25	50848
82a	A6QQ77	1	Sperm acrosome membrane-associated protein 3	163	16	5	sp|A6QQ77|SACA3_BOVIN	0	ITQEPQGLGSWEAWR+VLQDFGLEGYR	Sperm acrosome membrane-associated protein 3	SPACA3	5.22	14441.2
83a	P00514	1	cAMP-dependent protein kinase type I-alpha regulatory subunit	380	10.8	6	sp|P00514|KAP0_BOVIN	0	ADSREDEISPPPPNPVVK+NVLFSHLDDNER+SENEEFVEVGR	cAMP-dependent protein kinase type I-alpha regulatory subunit	PRKAR1A	5.27	42892.7
84a	P00974	1	Pancreatic trypsin inhibitor	100	47	23	sp|P00974|BPT1_BOVIN	0	AGLCQTFVYGGCR+AGLCQTFVYGGCRAK+NNFKSAEDCMR+RPDFCLEPPYTGPCK+SAEDCMR+YFYNAK	Pancreatic trypsin inhibitor	N/A	9.24	6517.54
104a	Q28068	1	Calicin	588	7.1	3	sp|Q28068|CALI_BOVIN	0	EVSDLAYSGIR+TLAPPPEALDCPACCLAK+VVISEQNVEELLR	Calicin	CCIN	8.49	66889.9
115a	Q5KR47-2	1	Isoform 2 of Tropomyosin alpha-3 chain	248	11.3	5	sp|Q5KR47-2|TPM3_BOVIN	0	AREQAEAEVASLNR+EQAEAEVASLNR+IQVLQQQADDAEER	Tropomyosin alpha-3 chain	TPM3	4.68	32818.8
126a	A6QLL8	1	Fructose-bisphosphate aldolase	364	29.1	12	tr|A6QLL8|A6QLL8_BOVIN	0	ADDGRPFPQVIK+AGAAASESLFISNHAY+GILAADESTGSIAK+GILAADESTGSIAKR+IGEHTPSSLAIMENANVLAR+IVAPGKGILAADESTGSIAK+QLLLTADDR+YASICQQNGIVPIVEPEILPDGDHDLKR	Fructose-bisphosphate aldolase	ALDOA	8.45	39436.1
129a	F1MQ37	1	Uncharacterized protein	1964	6.8	15	tr|F1MQ37|F1MQ37_BOVIN	0	AKQTLENERGELANEVK+ELEDATETADAMNR+EMEAELEDER+FDQLLAEEK+HEAMITDLEER+KEEELQAALAR+KLKDVLLQVDDER+KVEAQLQELQVK+LEEDQIIMEDQNCK+LEMDLKDLEAHIDSANK+LMATLR+QQQLTAMKVIQRNCAAYLK+QTLENERGELANEVK+VEAQLQELQVK	N/A	MYH9	5.5	227103
134a	F1N169	1	Uncharacterized protein	2648	4.7	4	tr|F1N169|F1N169_BOVIN	0	AFGPGLQGGSAGSPAR+EATTEFSVDAR+GAGTGGLGLAVEGPSEAK+NGHVGISFVPKETGEHLVHVMKNGQHVASSPIPVVISQSEIGDASR+VAQPAITDNKDGTVTVR+VTAQGPGLEPSGNIANK	N/A	FLNA	5.8	281166
140a	P79343	1	Acrosin	377	26.8	21	tr|P79343|P79343_BOVIN	0	AKRPGVYTSTWSYLNWIASK+EVEWGSNKPVKPPLQER+IDTCQGDSGGPLMCK+ITPPVICGHFIGPGCLPQFR+RLQQLIEVLK+YSASSEANDIALIK+YSASSEANDIALIKITPPVICGHFIGPGCLPQFRAGPPR	Acrosin	bovine proacrosine	9.61	41721.9
381	Q30KR2	1	Sperm-associated antigen 11 variant E	83	98.8	9	tr|Q30KR2|Q30KR2_CANLF	0	AEICSDPWNRCCLPSTEAEIK+ALFLFAVLFCLVQGNSGDMPPGIR+DVICLTQHGTCR+DVICLTQHGTCRLFFCHFGERK+MKALFLFAVLFCLVQGNSGDMPPGIR+MKALFLFAVLFCLVQGNSGDMPPGIRDVICLTQHGTCR+NKPETNDRNNKAK	N/A	SPAG11	7.79	7337.36
403	Q8SQC5	1	EP2Q protein	82	79.3	10	tr|Q8SQC5|Q8SQC5_MACMU	0	CCVSNRDEEGKEKPK+LLPFFTSLLLVALLFPGDVPPGIR+LLPFFTSLLLVALLFPGDVPPGIRNTICLMQQGTCR+MQQGTCRLFFCHSGEK+MRQRLLPFFTSLLLVALLFPGDVPPGIR+NTICLMQQGTCRLFFCHSGEK+NTICLMQQGTCRLFFCHSGEKK+QRLLPFFTSLLLVALLFPGDVPPGIR+QRLLPFFTSLLLVALLFPGDVPPGIRNTICLMQQGTCR	N/A	EP2	8.32	6179
498a	G3N0Z3	1	Uncharacterized protein	60	88.3	9	tr|G3N0Z3|G3N0Z3_BOVIN	0	CPVPMRQIGTCFR+GPLSCGRNGGVCIPIR+LHHLLLALLFLVLSAASGISGPLSCGR+NGGVCIPIRCPVPMR+QIGTCFRRPVK	N/A	N/A	9.99	4549.47
16	Q9HD89-2	1	Isoform 2 of Resistin	82	22	6	sp|Q9HD89-2|RETN_HUMAN	0	AETTCHCQCAGMDWTGAR	Resistin	RETN	5.72	9553.89
22a	P04264	1	Keratin, type II cytoskeletal 1	644	22.4	19	sp|P04264|K2C1_HUMAN	0	FLEQQNQVLQTK+FSSCGGGGGSFGAGGGFGSR+GGSGGGGGGSSGGRGSGGGSSGGSIGGR+IEISELNR+MSGECAPNVSVSVSTSHTTISGGGSR+SGGGFSSGSAGIINYQR+TNAENEFVTIK+WELLQQVDTSTR+YEELQITAGR	Keratin, type II cytoskeletal 1	KRT1	8.15	65907.5
28a	P07900-2	1	Isoform 2 of Heat shock protein HSP 90-alpha	854	11.1	7	sp|P07900-2|HS90A_HUMAN	0	DQVANSAFVER+ELHINLIPNKQDR+ELISNSSDALDK+ELISNSSDALDKIR+GVVDSEDLPLNISR+TLTIVDTGIGMTK	Heat shock protein HSP 90-alpha	HSP90AA1	4.94	84528.5
35a	P14618	1	Pyruvate kinase PKM	531	34.4	16	sp|P14618|KPYM_HUMAN	0	AEGSDVANAVLDGADCIMLSGETAKGDYPLEAVR+CCSGAIIVLTK+CDENILWLDYK+FDEILEASDGIMVAR+FGVEQDVDMVFASFIR+GDVVIVLTGWRPGSGFTNTMR+GDYPLEAVR+KGVNLPGAAVDLPAVSEKDIQDLK+LDIDSPPITAR+NTGIICTIGPASR+RFDEILEASDGIMVAR	Pyruvate kinase PKM	PKM	7.95	57805.7
37a	P15531-2	1	Isoform 2 of Nucleoside diphosphate kinase A	177	28.5	5	sp|P15531-2|NDKA_HUMAN	0	GDFCIQVGR+TFIAIKPDGVQR+VMLGETNPADSKPGTIR	Nucleoside diphosphate kinase A	NME1	5.81	17148.7
1	A0JNM6	1	Lysozyme-like protein 1	148	14.2	2	sp|A0JNM6|LYZL1_BOVIN	0	CHVACSALMTDDLTDAIICAK	Lysozyme-like protein 1	LYZL1	8.13	14880.8
10	P33097	1	Aspartate aminotransferase, cytoplasmic	413	8.7	4	sp|P33097|AATC_BOVIN	0	LALGDDSPALQEK+VGGVQCLGGTGALR+VNLGVGAYR	Aspartate aminotransferase, cytoplasmic	GOT1	7.09	46398.9
46	A5PJH7	1	LOC788112 protein	172	22.7	6	tr|A5PJH7|A5PJH7_BOVIN	0	GLSYEEIVTQALK+LLSLNCVPDR+LLSLNCVPDRELEPEPR+YDIISNILR	N/A	LOC788112	9.33	17675.1
59	E1BEQ4	1	Uncharacterized protein	249	17.3	5	tr|E1BEQ4|E1BEQ4_BOVIN	0	FVRPVPLPQTQNR+LRPGTQCTVAGWGLIGLNMR+TDTLQCVQLR	N/A	LOC505658	11.41	26152.5
67	F1MWD3	1	Chaperonin containing TCP1 subunit 5	541	10.2	2	tr|F1MWD3|F1MWD3_BOVIN	0	ETGANLAICQWGFDDEANHLLLQNDLPAVR+EVNPALGIDCLHK+KQQISLATQMVR	N/A	CCT5	5.62	59615
88a	P17697	1	Clusterin	439	13	3	sp|P17697|CLUS_BOVIN	0	IDSLMENDREQSHVMDVMEDSFTR+KLLLSSLEEAK+LYDQLLQSYQQK+TQIEQTNEER	Clusterin	CLU	5.72	48969.2
89b	A7E3Q2	1	Heat shock 70kDa protein 1A	636	19.2	13	tr|A7E3Q2|A7E3Q2_BOVIN	0	ARFEELNADLFR+FDLTGIPPAPR+FEDATVQSDMK+IINEPTAAAIAYGLDK+LDKGQIQEIVLVGGSTR+NAVESYTYNIK+NQVAMNPTNTIFDAK+STAGDTHLGGEDFDNR+TTPSYVAFTDTER	N/A	HSPA2	5.5	69808.8
91a	P22226	1	Cathelicidin-1	155	36.8	22	sp|P22226|CTHL1_BOVIN	0	CEGTVTLDQVR+GNFDITCNNHQSIR+ITKQPWAPPQAAR+QPWAPPQAAR+RCEGTVTLDQVR+TTQQPPEQCDFKENGLLK	Cathelicidin-1	CATHL1	11.53	1485.92
97a	P62157	1	Calmodulin	149	61.7	8	sp|P62157|CALM_BOVIN	0	EADIDGDGQVNYEEFVQMMTAK+EAFSLFDKDGDGTITTK+SLGQNPTEAELQDMINEVDADGNGTIDFPEFLTMMAR+VFDKDGNGYISAAELR	Calmodulin	CALM	4.09	16706.4
117a	Q76LV2	1	Heat shock protein HSP 90-alpha	733	10.5	10	sp|Q76LV2|HS90A_BOVIN	0	DQVANSAFVER+ELHINLIPNKQDR+ELISNSSDALDK+ELISNSSDALDKIR+GVVDSEDLPLNISR+HIYYITGETKDQVANSAFVERLR+QDRTLTIVDTGIGMTK+TLTIVDTGIGMTK	Heat shock protein HSP 90-alpha	HSP90AA1	4.92	84730.8
120d	V9LYN7	1	Cathelicidin-6	159	40.3	15	tr|V9LYN7|V9LYN7_BUBBU	0	KPVSFR+LLELDPPPK+LLELDPPPKEDDGNPNIPKPVSFR+QCVGTVTLDAVK+QCVGTVTLDAVKGK+VKETVCPSTSQQPAEQCDFK+VKETVCPSTSQQPAEQCDFKENGLVK	N/A	N/A	9.59	14714.2
301	A4F2T2	1	Beta defensin 4	50	100	5	tr|A4F2T2|A4F2T2_BOVIN	0	GSGFTQRVRNPQSCR+VDKLHDQSEL+VRNPQSCRWNMGVCIPISFLVNMR+WNMGVCIPISFLVNMR+WNMGVCIPISFLVNMRQIGTCFGPR	N/A	BNBD4	FRAGMENT	0
401	Q5W5I5	1	Beta-defensin 402	64	57.8	4	tr|Q5W5I5|Q5W5I5_BOVIN	0	CSGNMRQIGTCLGALVK+IGICVLIRCSGNMR+NIGICVLIRCSGNMR+NIGICVLIRCSGNMRQIGTCLGALVK+NPLSCCRNIGICVLIR+NPLSCCRNIGICVLIRCSGNMR+QIGTCLGALVKCCRR	N/A	defb402	9.63	4652.65
5	P49368-2	1	Isoform 2 of T-complex protein 1 subunit gamma	507	8.8	9	sp|P49368-2|TCPG_HUMAN	0	AVAQALEVIPR+EILSEVER+GASKEILSEVER+GESQTDIEITR+NLQDAMQVCR	T-complex protein 1 subunit gamma	CCT3	6.1	60533.9
8	P63313	1	Thymosin beta-10	44	43.2	3	sp|P63313|TYB10_HUMAN	0	NTLPTKETIEQEK+TETQEKNTLPTKETIEQEK	Thymosin beta-10	TMSB10	5.32	4894.48
9	Q01518-2	1	Isoform 2 of Adenylyl cyclase-associated protein 1	474	6.7	2	sp|Q01518-2|CAP1_HUMAN	0	NSLDCEIVSAK+VENQENVSNLVIEDTELK	Adenylyl cyclase-associated protein 1	CAP1	8.26	51770.3
33a	P13647	1	Keratin, type II cytoskeletal 5	590	6.4	4	sp|P13647|K2C5_HUMAN	0	QLDSIVGER+SFSTASAITPSVSR+VSLAGACGVGGYGSR	Keratin, type II cytoskeletal 5	KRT5	7.58	62378.3
34a	P13796	1	Plastin-2	627	15.3	9	sp|P13796|PLSL_HUMAN	0	AACLPLPGYR+FSLVGIGGQDLNEGNR+IENCNYAVELGK+KEGICAIGGTSEQSSVGTQHSYSEEEK+MINLSVPDTIDER+QFVTATDVVR	Plastin-2	LCP1	5.29	70157.2
49a	P50990-2	1	Isoform 2 of T-complex protein 1 subunit theta	529	15.9	8	sp|P50990-2|TCPQ_HUMAN	0	FAEAFEAIPR+GEENLMDAQVK+GSTDNLMDDIER+HEKEDGAISTIVLR+HFSGLEEAVYR+LATNAAVTVLR+LVPGGGATEIELAK+RLVPGGGATEIELAK	T-complex protein 1 subunit theta	CCT8	5.41	59489.4
53a	P61019	1	Ras-related protein Rab-2A	212	23.6	7	sp|P61019|RAB2A_HUMAN	0	EHGLIFMETSAK+LQIWDTAGQESFR+TASNVEEAFINTAK+YIIIGDTGVGK	Ras-related protein Rab-2A	RAB2A	6.1	23414.4
58b	P07437	1	Tubulin beta chain	444	23.9	23	sp|P07437|TBB5_HUMAN	0	EIVHIQAGQCGNQIGAK+EVDEQMLNVQNK+IMNTFSVVPSPK+ISVYYNEATGGK+LTTPTYGDLNHLVSATMSGVTTCLR+MREIVHIQAGQCGNQIGAK+SGPFGQIFRPDNFVFGQSGAGNNWAK	Tubulin beta chain	TUBB	4.78	49670.8
61a	Q5BJF6-10	1	Isoform 10 of Outer dense fiber protein 2	657	14.3	16	sp|Q5BJF6-10|ODFP2_HUMAN	0	ILKDEMNKEIEAAR+LAECQDQLQGYER+LAECQDQLQGYERK+LEADEVAAQLER+LVEAEMDGAAAAK+NIDLTAIISDLR+NYEGMIDNYK+TRLEADEVAAQLER+VTDLVNQQQTLEEK	Outer dense fiber protein 2	ODF2	7.53	95401.3
4	P02584	1	Profilin-1	140	48.6	7	sp|P02584|PROF1_BOVIN	0	DSLLQDGEFTMDLR+DSPSVWAAVPGK+KCYEMASHLR+SSFFVNGLTLGGQK+TFVNITPAEVGILVGK+TFVNITPAEVGILVGKDR	Profilin-1	PFN1	8.5	14926.2
13	P62326	1	Thymosin beta-4	44	43.2	10	sp|P62326|TYB4_BOVIN	0	NPLPSKETIEQEK+TETQEKNPLPSKETIEQEK	Thymosin beta-4	TMSB4	5.02	4921.46
14	P79136-2	1	Isoform Beta-2 of F-actin-capping protein subunit beta	272	12.5	3	sp|P79136-2|CAPZB_BOVIN	0	QMEKDETVSDCSPHIANIGR+SGSGTMNLGGSLTR	F-actin-capping protein subunit beta	CAPZB	6.01	33741.3
30	Q3SYV4	1	Adenylyl cyclase-associated protein 1	472	8.1	6	sp|Q3SYV4|CAP1_BOVIN	0	ALLVTASQCQQPAGNK+KEPALLELEGK+NSLDCEIVSAK	Adenylyl cyclase-associated protein 1	CAP1	7.3	51141.5
33	Q3T064	1	Ropporin-1	212	21.7	5	sp|Q3T064|ROP1_BOVIN	0	IVCEVLSSDHDSGPPR+MLNYIEQEVIGPDGLIK+QICIPPELPELLK	Ropporin-1	ROPN1	5.19	23968.7
38	Q3ZBH0	1	T-complex protein 1 subunit beta	535	16.6	4	sp|Q3ZBH0|TCPB_BOVIN	0	DASLMVTNDGATILKNIGVDNPAAK+GATQQILDEAER+QALLNSAVDHGSDEVK+TPGKEAVAMESYAK+VQDDEVGDGTTSVTVLAAELLR	T-complex protein 1 subunit beta	CCT2	6.19	57344.1
68	F1MYH5	1	A-kinase anchoring protein 4	848	8.6	15	tr|F1MYH5|F1MYH5_BOVIN	0	AVISPDGECSMDDLSFYVNR+ERQLDEAVGNMAR+ESLTMWNQK+LSSLVIQMAR+QLDEAVGNMAR+SDREEEQGQDNREVDFVGGMK	N/A	AKAP4	6.23	94002.3
74	G3MXK8	1	Proteinase 3	247	9.7	4	tr|G3MXK8|G3MXK8_BOVIN	0	GCATGQYPDFFAR+LFENNYNPQEK	N/A	PRTN3	9.05	26750.7
92a	P48616	1	Vimentin	466	19.5	13	sp|P48616|VIME_BOVIN	0	DGQVINETSQHHDDLE+FADLSEAANR+ILLAELEQLKGQGK+LGDLYEEEMR+LQDEIQNMKEEMAR+TLYTSSPGGVYATR+TNEKVELQELNDR+VELQELNDR	Vimentin	VIM	5.05	53596.6
96b	P68138	1	Actin, alpha skeletal muscle	377	31	20	sp|P68138|ACTS_BOVIN	0	HQGVMVGMGQKDSYVGDEAQSKR+IWHHTFYNELR+LCYVALDFENEMATAASSSSLEK+MQKEITALAPSTMK+QEYDEAGPSIVHR+QEYDEAGPSIVHRK+SYELPDGQVITIGNER+YPIEHGIITNWDDMEK	Actin, alpha skeletal muscle	ACTA1	5.23	41919.8
102a	P63103	1	14-3-3 protein zeta/delta	245	26.5	10	sp|P63103|1433Z_BOVIN	0	FLIPNASQAESK+GIVDQSQQAYQEAFEISK+KGIVDQSQQAYQEAFEISK+SVTEQGAELSNEER+YDDMAACMK+YLAEVAAGDDK	14-3-3 protein zeta/delta	YWHAZ	4.73	27745.1
105b	P10096	1	Glyceraldehyde-3-phosphate dehydrogenase	333	21.6	16	sp|P10096|G3P_BOVIN	0	GAAQNIIPASTGAAK+IVSNASCTTNCLAPLAK+LISWYDNEFGYSNR+VPTPNVSVVDLTCR+VVDLMVHMASKE	Glyceraldehyde-3-phosphate dehydrogenase	GAPDH	8.52	35736.9
110a	Q3MHR3	1	Dynein light chain 2, cytoplasmic	89	38.2	10	sp|Q3MHR3|DYL2_BOVIN	0	KYNPTWHCIVGR+NADMSEDMQQDAVDCATQAMEK+YNPTWHCIVGR	Dynein light chain 2, cytoplasmic	DYNLL2	6.81	10349.8
112a	Q3T0K2	1	T-complex protein 1 subunit gamma	545	14.1	11	sp|Q3T0K2|TCPG_BOVIN	0	AVAQALEVIPR+EILSEVER+GASKEILSEVER+GESQTDIEITR+IPGGIIEDSCVLR+MLLDPMGGIVMTNDGNAILR+NLQDAMQVCR	T-complex protein 1 subunit gamma	CCT3	6.38	60585.9
131a	F1MTV1	1	Hyaluronidase	553	16.1	8	tr|F1MTV1|F1MTV1_BOVIN	0	DESVELVLQK+DVYRDESVELVLQK+LGYYPHIDEK+MCSQVLCHNEGVCTR+NDIAYYIPNDSVGLAVIDWENWRPTWAR+NRVQEAIR+SATGQFITLFYADR	Hyaluronidase	SPAM1	8.55	58346.4
132a	F1MYX5	1	Lymphocyte cytosolic protein 1	627	17.4	10	tr|F1MYX5|F1MYX5_BOVIN	0	AACLPLPGYR+FSLVGIGGQDLNEGNR+GSVSDEEMLELR+IKVPVDWSR+KEGICAIGGTSEQSSVGTQHSYSEEEK+LENCNYAVELGK+MINLSVPDTIDER+QFVTATDVVR	N/A	LCP1	5.17	70112.1
98a	P62803	1	Histone H4	103	48	13	sp|P62803|H4_BOVIN	0	DAVTYTEHAK+DNIQGITKPAIR+DNIQGITKPAIRR+ISGLIYEETR+RISGLIYEETR+TVTAMDVVYALKR	Histone H4	N/A	11.36	11236.1
103a	P68432	1	Histone H3.1	136	31.6	8	sp|P68432|H31_BOVIN	0	EIAQDFKTDLR+FQSSAVMALQEACEAYLVGLFEDTNLCAIHAK	Histone H3.1	N/A	11.13	15272.9
3	P13645	1	Keratin, type I cytoskeletal 10	584	23.3	11	sp|P13645|K1C10_HUMAN	0	AETECQNTEYQQLLDIK+ALEESNYELEGK+GSLGGGFSSGGFSGGSFSR+GSSGGGCFGGSSGGYGGLGGFGGGSFR+IRLENEIQTYR+LKYENEVALR+NVQALEIELQSQLALK+QSLEASLAETEGR+SQYEQLAEQNR	Keratin, type I cytoskeletal 10	KRT10	5.13	58827.1
25b	P13929-2	1	Isoform 2 of Beta-enolase	406	21.2	17	sp|P13929-2|ENOB_HUMAN	0	AAVPSGASTGIYEALELR+FGANAILGVSLAVCK+LAQSNGWGVMVSHR+SGETEDTFIADLVVGLCTGQIK+VNQIGSVTESLQACK+VVIGMDVAASEFYR	Beta-enolase	ENO3	7.73	46855.7
6	P02702	1	Folate receptor alpha	241	20.7	5	sp|P02702|FOLR1_BOVIN	0	AEPGPEDSLHEQCSPWR+AEPGPEDSLHEQCSPWRK+ARTDLLNVCMDAK+CIQMWFDPFQGNPNEEVAR	Folate receptor alpha	FOLR1	8.15	25211.3
12	P62261	1	14-3-3 protein epsilon	255	11	3	sp|P62261|1433E_BOVIN	0	EAAENSLVAYK+LAEQAERYDEMVESMKK+YDEMVESMK	14-3-3 protein epsilon	YWHAE	4.63	29173.9
16	Q08DD1	1	Arylsulfatase A	507	5.5	2	sp|Q08DD1|ARSA_BOVIN	0	FTDFYVPVSLCTPSR+MGLYPGVLEPSSR	Arylsulfatase A	ARSA	5.09	52038
36	Q3ZBD7	1	Glucose-6-phosphate isomerase	557	25	11	sp|Q3ZBD7|G6PI_BOVIN	0	AITDVINIGIGGSDLGPLMVTEALKPYSSEGPR+ILLANFLAQTEALMR+NLVTETVMQMLVDVAK+SNAPILVDGKDVMPEVNR+TFTTQETITNAETAK+TWYEQHGSDLNLR+VFEGNRPTNSIVFTK+VWFVSNIDGTHIAK	Glucose-6-phosphate isomerase	GPI	7.45	62723.5
89a	P19120	1	Heat shock cognate 71 kDa protein	650	16.8	17	sp|P19120|HSP7C_BOVIN	0	ARFEELNADLFR+ELEKVCNPIITK+FDDAVVQSDMK+IHDIVLVGGSTR+IINEPTAAAIAYGLDK+NQVAMNPTNTVFDAK+SQIHDIVLVGGSTR+STAGDTHLGGEDFDNR+TTPSYVAFTDTER	Heat shock cognate 71 kDa protein	HSPA8	5.37	71109.3
90a	P19803	1	Rho GDP-dissociation inhibitor 1	204	43.1	3	sp|P19803|GDIR1_BOVIN	0	AEEYEFLTPMEEAPK+VAVSADPNVPNVVVTR	Rho GDP-dissociation inhibitor 1	ARHGDIA	5.1	23290.2
93a	P52174	1	Nucleoside diphosphate kinase A 1	152	33.3	5	sp|P52174|NDKA1_BOVIN	0	GDFCIQVGR+TFIAIKPDGVQR+VMLGETNPADSKPGTIR	Nucleoside diphosphate kinase A 1	NME1-1	7.12	17129.8
96a	P60712	1	Actin, cytoplasmic 1	375	49.6	30	sp|P60712|ACTB_BOVIN	0	DLYANTVLSGGTTMYPGIADR+FRCPEALFQPSFLGMESCGIHETTFNSIMK+GYSFTTTAER+HQGVMVGMGQKDSYVGDEAQSKR+IWHHTFYNELR+MQKEITALAPSTMK+QEYDESGPSIVHR+SYELPDGQVITIGNER+TTGIVMDSGDGVTHTVPIYEGYALPHAILR+VAPEEHPVLLTEAPLNPK	Actin, cytoplasmic 1	ACTB	5.29	41736.7
101a	P62998	1	Ras-related C3 botulinum toxin substrate 1	192	17.2	2	sp|P62998|RAC1_BOVIN	0	KLTPITYPQGLAMAKEIGAVK+YLECSALTQR	Ras-related C3 botulinum toxin substrate 1	RAC1	8.77	21110.6
118a	Q9XSJ4	1	Alpha-enolase	434	62.2	35	sp|Q9XSJ4|ENOA_BOVIN	0	AAVPSGASTGIYEALELR+AAVPSGASTGIYEALELRDNDKTR+DYPVVSIEDPFDQDDWEAWQK+FGANAILGVSLAVCK+FTASAGIQVVGDDLTVTNPK+GNPTVEVDLFTAK+HIADLAGNAEVILPVPAFNVINGGSHAGNK+LAMQEFMILPVGAENFR+LAQSNGWGVMVSHR+LMIEMDGTENK+SFIRDYPVVSIEDPFDQDDWEAWQK+SGETEDTFIADLVVGLCTGQIK+SGKYDLDFKSPDDPSR+VNQIGSVTESIQACK+VVIGMDVAASEFYR+YDLDFKSPDDPSR+YGKDATNVGDEGGFAPNILENK+YITPDELANLYK+YMGKGVSKAVEHINK	Alpha-enolase	ENO1	6.37	47194.9
8	P19483	1	ATP synthase subunit alpha, mitochondrial	553	4.2	2	sp|P19483|ATPA_BOVIN	0	TGTAEVSSILEER+VLSIGDGIAR	ATP synthase subunit alpha, mitochondrial	ATP5A1	8.27	55263.4
58	E1B9P4	1	Epididymal sperm binding protein 1	223	36.8	26	tr|E1B9P4|E1B9P4_BOVIN	0	ANSLSPWCSTR+DSCIFPFTYK+GKPHNGCITDGSLFGR+LWCPTTENMDK+LWCPTTENMDKDGK+QWCSVTSSFDEK+WKHCLTEDYPR+WSLCADTR	N/A	ELSPBP1	8.29	23403.2
52	A0A059TZ07	1	Lipocalin 9	193	80.3	15	tr|A0A059TZ07|A0A059TZ07_CAPHI	0	ACKSHGLGPEKIIR+FSNQDPCYAR+IEEDGDLRIFIESIQVIEDSGLK+IFIESIQVIEDSGLKLSFHFMLHAECTDVAMVCGKTGK+IIRFSNQDPCYAR+ILEADYQRYVILHMQSSR+ILEADYQRYVILHMQSSRNGTASQVLALYGR+LSFHFMLHAECTDVAMVCGK+LSFHFMLHAECTDVAMVCGKTGK+LSFHFMLHAECTDVAMVCGKTGKNGEYTINYLGENSLR+MALLLLSLGLGLVCAQDFNPRR+NGEYTINYLGENSLR+TGKNGEYTINYLGENSLR+VSGTWYSISMAADNR+VSGTWYSISMAADNRK+VSGTWYSISMAADNRKR+YVILHMQSSRNGTASQVLALYGR	N/A	N/A	8.36	20341
55	A0A059U2L1	1	Lipocalin	180	85.6	20	tr|A0A059U2L1|A0A059U2L1_CAPHI	0	AVEQGLSVSDVQLLTKDLTCVNLLS+EDLGLQNFNLTQFSGMWYEIALASNLEHQSSSPGR+EDLGLQNFNLTQFSGMWYEIALASNLEHQSSSPGRK+EVIVVATDYKTYAVISIVPHGGEKPSR+EVIVVATDYKTYAVISIVPHGGEKPSRVLK+FKLPLDSGGKEVIVVATDYK+FVEKAVEQGLSVSDVQLLTKDLTCVNLLS+GSLLAALLGLLVMLAAGK+KMGAVIVEQDGPHLGLTSVSDHMNLCMK+KMGAVIVEQDGPHLGLTSVSDHMNLCMKEK+LPLDSGGKEVIVVATDYK+LPLDSGGKEVIVVATDYKTYAVISIVPHGGEKPSR+MGAVIVEQDGPHLGLTSVSDHMNLCMKEK+MRGSLLAALLGLLVMLAAGK	N/A	N/A	6.23	17614.1
382	Q30KR3	1	Sperm-associated antigen 11 variant C	116	87.1	11	tr|Q30KR3|Q30KR3_CANLF	0	ARNINHQGTEGPR+KSEGYCQEYCNYMETQVGYCLKK+KYACCLHQN+LLPRTPPYLEPEPDFKIVNCK+MKSPLSPLVSFLLVALMFPGPSRAR+NESHLLHHREK+RLLPRTPPYLEPEPDFK+SEGYCQEYCNYMETQVGYCLK+SPLSPLVSFLLVALMFPGPSR+SPLSPLVSFLLVALMFPGPSRARNINHQGTEGPR	N/A	SPAG11	8.26	10872.3
432a	Q6PDA7	1	Sperm-associated antigen 11A	123	98.4	14	sp|Q6PDA7|SG11A_HUMAN	0	APGQGTNGFQLLRHAVK+DLQTFFLPFW+GCSTGNEKYHLPYAAR+GPSFKICVGFLGPR+HVNHSATEALGELRER+HVNHSATEALGELRERAPGQGTNGFQLLR+LLPSVTSLLLVALLFPGSSQAR+LLPSVTSLLLVALLFPGSSQARHVNHSATEALGELR+QRLLPSVTSLLLVALLFPGSSQAR+RDLLPPRTPPYQVHISHQEAR+TPPYQVHISHQEARGPSFK+TPPYQVHISHQEARGPSFKICVGFLGPR+WARGCSTGNEKYHLPYAAR	Sperm-associated antigen 11A	SPAG11A	10.02	11161.7
6	P52209-2	1	Isoform 2 of 6-phosphogluconate dehydrogenase, decarboxylating	470	13.1	4	sp|P52209-2|6PGD_HUMAN	0	AGQAVDDFIEK+VDDFLANEAK	6-phosphogluconate dehydrogenase, decarboxylating	PGD	6.8	53140
27a	P07205	1	Phosphoglycerate kinase 2	417	16.5	11	sp|P07205|PGK2_HUMAN	0	AEPDKIEAFR+IKAEPDKIEAFR+LGDVYVNDAFGTAHR+VLNNMEIGASLFDEEGAK+VSHVSTGGGASLELLEGK+WNTEDKVSHVSTGGGASLELLEGK	Phosphoglycerate kinase 2	PGK2	8.74	44664.9
27b	P00558-2	1	Isoform 2 of Phosphoglycerate kinase 1	389	22.6	11	sp|P00558-2|PGK1_HUMAN	0	ACANPAAGSVILLENLR+DVLFLKDCVGPEVEK+GCITIIGGGDTATCCAK+LGDVYVNDAFGTAHR+VSHVSTGGGASLELLEGK+WNTEDKVSHVSTGGGASLELLEGK	Phosphoglycerate kinase 1	PGK1	8.3	44483.5
46a	P37837	1	Transaldolase	337	8.2	4	sp|P37837|TALDO_HUMAN	0	LSFDKDAMVAR+TIVMGASFR+TIVMGASFRNTGEIK	Transaldolase	TALDO1	6.36	37540.1
47a	P40227	1	T-complex protein 1 subunit zeta	531	4.9	2	sp|P40227|TCPZ_HUMAN	0	AQAALAVNISAAR+QADLYISEGLHPR	T-complex protein 1 subunit zeta	CCT6A	6.25	57893
50a	P60174-1	1	Isoform 2 of Triosephosphate isomerase	249	42.5	6	sp|P60174-1|TPIS_HUMAN	0	IIYGGSVTGATCK+RHVFGESDELIGQK+VAHALAEGLGVIACIGEK+VIADNVKDWSK+VVLAYEPVWAIGTGK	Triosephosphate isomerase	TPI1	5.65	30791
64a	Q99832-3	1	Isoform 3 of T-complex protein 1 subunit eta	499	7.4	4	sp|Q99832-3|TCPH_HUMAN	0	ATISNDGATILK+CQVFEETQIGGER+GGAEQFMEETER	T-complex protein 1 subunit eta	CCT7	7.55	59366.6
3	P01000	1	Acrosin inhibitor 1	63	49.2	4	sp|P01000|IAC1_BOVIN	0	EYNPICDSAAK+TYSNECTFCNEK+VYTEACTR	Acrosin inhibitor 1	N/A	4.25	7379.04
18	Q17QK3	1	Carboxypeptidase Q	472	14.2	6	sp|Q17QK3|CBPQ_BOVIN	0	AIEIMQQNLK+GEESAVMLEPR+IPTACITVEDAEMMSR+LALLVDTVGPR+SVASFSIYSPHTGIQEYQK	Carboxypeptidase Q	CPQ	5.31	46758.3
29	Q3MHL4	1	Adenosylhomocysteinase	432	5.6	2	sp|Q3MHL4|SAHH_BOVIN	0	VAVVAGYGDVGK+VPAINVNDSVTK	Adenosylhomocysteinase	AHCY	5.88	47506.8
34	Q3T114	1	2-iminobutanoate/2-iminopropanoate deaminase	137	60.6	9	sp|Q3T114|RIDA_BOVIN	0	AAGCDFTNVVK+APAAIGPYSQAVLVDR+ATVLLADINDFSTVNDVYKQYFQSSFPAR+QYFQSSFPAR+TIYISGQLGMDPASGQLVPGGVAEEAK	2-iminobutanoate/2-iminopropanoate deaminase	RIDA	6.15	14141.2
35	Q3T145	1	Malate dehydrogenase, cytoplasmic	334	8.1	4	sp|Q3T145|MDHC_BOVIN	0	GEFITTVQQR+VIVVGNPANTNCLTASK	Malate dehydrogenase, cytoplasmic	MDH1	6.15	36307
37	Q3ZBG0	1	Proteasome subunit alpha type-7	248	10.5	3	sp|Q3ZBG0|PSA7_BOVIN	0	ALLEVVQSGGK+LYQTDPSGTYHAWK	Proteasome subunit alpha type-7	PSMA7	8.59	27868.9
39	Q58D31	1	Sorbitol dehydrogenase	356	32.3	9	sp|Q58D31|DHSO_BOVIN	0	AKEVGADFILQISNESPQEIAK+AMGAAQVVVTDLSASR+AMGAAQVVVTDLSASRLSKAK+LENYPIPEPGPNEVLLK+MHSVGICGSDVHYWQHGR+VLVCGAGPIGLVSLLAAK+YNLSPTIFFCATPPDDGNLCR	Sorbitol dehydrogenase	SORD	7.14	38099.1
41	Q5E956	1	Triosephosphate isomerase	249	34.9	9	sp|Q5E956|TPIS_BOVIN	0	IIYGGSVTGATCK+RHVFGESDELIGQK+VAHALAEGLGVIACIGEK+VANGAFTGEISPGMIK+VIADNVKDWSK+VVLAYEPVWAIGTGK	Triosephosphate isomerase	TPI1	6.45	26689.5
44	Q9TU03	1	Rho GDP-dissociation inhibitor 2	200	19	8	sp|Q9TU03|GDIR2_BOVIN	0	ELQEMDKDDESLTK+SLKELQEMDKDDESLTK+TLLGDGPVVADPTAPNVTVTR	Rho GDP-dissociation inhibitor 2	ARHGDIB	5.06	22662.6
62	F1MGY9	1	Aspartylglucosaminidase	348	11.6	5	tr|F1MGY9|F1MGY9_BOVIN	0	FVPSYQAVEYMR+VLEHTTHTLLAGEAATK	N/A	AGA	6.25	34785.3
78	Q0VCU3	1	Cathepsin F	460	6.7	3	tr|Q0VCU3|Q0VCU3_BOVIN	0	FSDLTEEEFR+MSVFANNMVR+TYDSQEEASWR	N/A	CTSF	8.65	48664.3
81	Q3ZCI4	1	6-phosphogluconate dehydrogenase, decarboxylating	483	20.7	7	tr|Q3ZCI4|Q3ZCI4_BOVIN	0	AGQAVDDFIEK+GILFVGSGVSGGEDGAR+MVHNGIEYGDMQLICEAYHLMRDVLCMGHAEMAKAFEEWNK+VDDFLANEAK+VGTGEPCCDWVGDEGAGHFVK	6-phosphogluconate dehydrogenase, decarboxylating	PGD	6.65	53077
86a	P02769	1	Serum albumin	607	8.6	5	sp|P02769|ALBU_BOVIN	0	ETYGDMADCCEK+EYEATLEECCAK+KVPQVSTPTLVEVSR+LGEYGFQNALIVR	Serum albumin	ALB	5.6	66433
87a	P13696	1	Phosphatidylethanolamine-binding protein 1	187	24.1	4	sp|P13696|PEBP1_BOVIN	0	GNNISSGTVLSDYVGSGPPK+LYTLVLTDPDAPSR+YGGAEVDELGK	Phosphatidylethanolamine-binding protein 1	PEBP1	7.39	20854.5
89c	P0CB32	1	Heat shock 70 kDa protein 1-like	641	15.9	19	sp|P0CB32|HS71L_BOVIN	0	ATAGDTHLGGEDFDNR+FDLTGIPPAPR+IHDIVLVGGSTR+IINEPTAAAIAYGLDK+LYQGGCTGPSCGTGYTPGR+NQVAMNPQNTVFDAK+TTPSYVAFTDTER	Heat shock 70 kDa protein 1-like	HSPA1L	5.89	70389.1
95a	P60661-2	1	Isoform Smooth muscle of Myosin light polypeptide 6	151	15.9	4	sp|P60661-2|MYL6_BOVIN	0	ALGQNPTNAEVLK+ILYSQCGDVMR	Myosin light polypeptide 6	MYL6	4.56	16798.9
100a	P62935	1	Peptidyl-prolyl cis-trans isomerase A	164	34.8	4	sp|P62935|PPIA_BOVIN	0	HTGPGILSMANAGPNTNGSQFFICTAK+IIPGFMCQGGDFTR+VKEGMNIVEAMER	Peptidyl-prolyl cis-trans isomerase A	PPIA	8.34	17869.3
109a	Q3MHM5	1	Tubulin beta-4B chain	445	29.9	35	sp|Q3MHM5|TBB4B_BOVIN	0	AVLVDLEPGTMDSVR+EIVHIQAGQCGNQIGAK+EVDEQMLNVQNK+FWEVISDEHGIDPTGTYHGDSDLQLER+IMNTFSVVPSPK+INVYYNEATGGK+INVYYNEATGGKYVPR+LTTPTYGDLNHLVSATMSGVTTCLR+MREIVHIQAGQCGNQIGAK+SGPFGQIFRPDNFVFGQSGAGNNWAK	Tubulin beta-4B chain	TUBB4B	4.79	49831
109b	Q2KJD0	1	Tubulin beta-5 chain	444	27.3	25	sp|Q2KJD0|TBB5_BOVIN	0	AILVDLEPGTMDSVR+EIVHIQAGQCGNQIGAK+EVDEQMLNVQNK+IMNTFSVVPSPK+ISVYYNEATGGK+LTTPTYGDLNHLVSATMSGVTTCLR+MREIVHIQAGQCGNQIGAK+SGPFGQIFRPDNFVFGQSGAGNNWAK	Tubulin beta-5 chain	TUBB5	4.78	49670.8
116a	Q762I5	1	Resistin	109	29.4	7	sp|Q762I5|RETN_BOVIN	0	AETTCHCQCAGMDWTGAR+IQEVTTSLVPGAVR	Resistin	RETN	7.64	9566.02
124a	A5D984	1	Pyruvate kinase	531	36.9	20	tr|A5D984|A5D984_BOVIN	0	AEGSDVANAVLDGADCIMLSGETAKGDYPLEAVR+CCSGAIIVLTK+CDENILWLDYK+FDEILEASDGIMVAR+FGVEQNVDMVFASFIR+GDVVIVLTGWRPGSGFTNTMR+GDYPLEAVR+KGVNLPGAAVDLPAVSEKDIQDLK+LDIDSPPITAR+LNFSHGTHEYHAETIK+LSPITSDPTEAAAVGAVEASFK+NTGIICTIGPASR+RFDEILEASDGIMVAR+RLSPITSDPTEAAAVGAVEASFK	Pyruvate kinase	PKM2	7.96	57948.9
127a	E1BC58	1	RAB2B, member RAS oncogene family	216	25	6	tr|E1BC58|E1BC58_BOVIN	0	EHGLIFMETSAK+IGPQQCISTPVGPSASQR+LQIWDTAGQESFR+YIIIGDTGVGK	N/A	RAB2B	6.59	24167.4
136a	G3X894	1	Uncharacterized protein	390	9	15	tr|G3X894|G3X894_BOVIN	0	KMINSWVESQTNER+MINSWVESQTNER+STDAYELSVANR+TNSILFCGR	N/A	LOC786263	5.72	44633.8
137a	G5E531	1	T-complex protein 1 subunit alpha	556	18.9	5	tr|G5E531|G5E531_BOVIN	0	ASGATVLSTLANLEGEETFEASMLGQAEEVVQER+MEGPLSVFGDRSTGEAIR+MLVDDIGDVTITNDGATILK+SLLVIPNTLAVNAAQDSTDLVAK+SSLGPVGLDK	N/A	TCP1	5.8	60222.5
144b	Q3T0P6	1	Phosphoglycerate kinase 1	417	27.1	13	sp|Q3T0P6|PGK1_BOVIN	0	ACADPAAGSVILLENLR+ACADPAAGSVILLENLRFHVEEEGK+DVLFLKDCVGPEVEK+GCITIIGGGDTATCCAK+IKAAVPSIKYCLDSGAK+LGDVYVNDAFGTAHR+VSHVSTGGGASLELLEGK+WNTEDKVSHVSTGGGASLELLEGK	Phosphoglycerate kinase 1	PGK1	8.48	44406.4
145a	Q3T0Z0	1	WAP four-disulfide core domain 2	123	49.6	23	tr|Q3T0Z0|Q3T0Z0_BOVIN	0	ACVLDEDCDDNLK+CCQAGCATVCQMPNDKPGSCPNVDIAFPQLGLCR+DQCQVDSQCPDALK	N/A	WFDC2	4.19	10176.6
24a	P04908	1	Histone H2A type 1-B/E	130	35.4	4	sp|P04908|H2A1B_HUMAN	0	AGLQFPVGR+HLQLAIRNDEELNK+NDEELNKLLGR+VTIAQGGVLPNIQAVLLPK	Histone H2A type 1-B/E	HIST1H2AB	11.05	14004.3
43	Q9BGI1-2	1	Isoform Cytoplasmic+peroxisomal of Peroxiredoxin-5, mitochondrial	162	40.7	5	sp|Q9BGI1-2|PRDX5_BOVIN	0	KGVLFGLPGAFTPGCSK+RFSMVIEDGIVK+SLNVEPDGTGLTCSLAPNILSQL+THLPGFVEQADALK	Peroxiredoxin-5, mitochondrial	PRDX5	5.92	17362.2
18	Q9UL16-2	1	Isoform 2 of Cilia- and flagella-associated protein 45	466	4.7	3	sp|Q9UL16-2|CFA45_HUMAN	0	AQDYQAEQDALR+KKMETEAELR	Cilia- and flagella-associated protein 45	CFAP45	8.94	65729.7
39a	P19367-2	1	Isoform 2 of Hexokinase-1	916	6.3	7	sp|P19367-2|HXK1_HUMAN	0	CNVSFLLSEDGSGK+GAALITAVGVR+GKFNTSDVSAIEK+ITPELLTR+TTVGVDGSLYK	Hexokinase-1	HK1	6.36	102486
2	O77797	1	A-kinase anchor protein 3	858	9.3	14	sp|O77797|AKAP3_BOVIN	0	GFCVDYYNTTSR+LLQLSAAAVEK+LNECDETGGAFAGLTK+QLDEAVGNVTR+VASELVNETVTACSK+VDVYSPGDSQPQDWK	A-kinase anchor protein 3	AKAP3	6.28	94672.3
32	Q3SZT9	1	Cytochrome c 2	105	26.7	3	sp|Q3SZT9|CYC2_BOVIN	0	KTGQAPGFSYTEANKNK+SEREDLIEYLK+TGQAPGFSYTEANK	Cytochrome c 2	CYCT	9.46	11739.6
79	Q32L61	1	Calcium binding tyrosine phosphorylation regulated	454	5.9	3	tr|Q32L61|Q32L61_BOVIN	0	LVAEQVVSEK+STDTEEDNIAAPLFSSK	N/A	CABYR	4.88	48564.4
113a	Q3ZCI9	1	T-complex protein 1 subunit theta	548	19.9	10	sp|Q3ZCI9|TCPQ_BOVIN	0	AIADTGANVVVTGGR+DGAISTIVLRGSTDNLMDDIERAVDDGVNTFK+FAEAFEAIPR+GEENLMDAQVK+HEKEDGAISTIVLR+HFSGLEEAVYR+LATNAAVTVLR+LVPGGGATEIELAK+RLVPGGGATEIELAK	T-complex protein 1 subunit theta	CCT8	5.39	59478.3
133a	F1MZV1	1	Hexokinase-1	918	8.7	8	tr|F1MZV1|F1MZV1_BOVIN	0	CNVSFLLSEDGSGK+GAALITAVGVR+GKFNTSDVSAIEK+ITPELLTR+LGVEPSDDDCVAVQHVCTIVSFR+TTVGVDGSLYK	N/A	HK1	6.29	102294
94a	P55052	1	Fatty acid-binding protein, epidermal	135	22.2	3	sp|P55052|FABP5_BOVIN	0	LVVVCVMNNVTCTR+VGAMAKPDCIITSDGK	Fatty acid-binding protein, epidermal	FABP5	7.8	14943.1
567	A0A287AJ37	0.9999	Uncharacterized protein	83	94	4	tr|A0A287AJ37|A0A287AJ37_PIG	1	CCVTLQSCWKNK+DKEAHYSSGQGGMGGKSLS+EAHYSSGQGGMGGKSLS+GRCVDHCQINEELVGLCQKFLK+MFLFLFAVFFFLAPARSGSFGNK+MRMFLFLFAVFFFLAPAR	N/A	N/A	8.94	7060.14
454b	Q8SQD4	0.9999	EP2C protein	113	72.6	8	tr|Q8SQD4|Q8SQD4_MACMU	0	EGATGQGTNRSQLLR+IRRIPYYPEVESDLR+IVDCKRSEGFCQEYCNYLETQVGYCSK+LLPFFTSLLLVALLFPGLSQAR+QRLLPFFTSLLLVALLFPGLSQAR+RIPYYPEVESDLR+SEGFCQEYCNYLETQVGYCSKK	N/A	EP2	8.83	10193.6
74a	O14818-2	0.9999	Isoform 2 of Proteasome subunit alpha type-7	178	14	3	sp|O14818-2|PSA7_HUMAN	0	ALLEVVQSGGK+LYQTDPSGTYHAWK	Proteasome subunit alpha type-7	PSMA7	8.6	27886.8
147	P98133	0.9999	Fibrillin-1	2871	1.3	2	sp|P98133|FBN1_BOVIN	0	EPPRVLPVNVTDYCQLFR+LETCFLRYEDEECTLPVAGR	Fibrillin-1	FBN1	4.74	291652
164a	Q3B7N2	0.9999	Alpha-actinin-1	892	5	5	sp|Q3B7N2|ACTN1_BOVIN	0	ELPPDQAEYCIAR+LVSIGAEEIVDGNVK+VLAVNQENEQLMEDYEK	Alpha-actinin-1	ACTN1	5.25	102980
114a	Q5E9F7	0.9999	Cofilin-1	166	23.5	3	sp|Q5E9F7|COF1_BOVIN	0	NIILEEGKEILVGDVGQTVDDPYATFVK+YALYDATYETK	Cofilin-1	CFL1	8.21	18387.4
467a	A3RJ38	0.9999	Beta-defensin 4	63	90.5	5	tr|A3RJ38|A3RJ38_BUBBU	0	MRLHHLLLAVLFLDLSAGSGFTQSVR+QIGTCFGPRVPCCR+QIGTCFGPRVPCCRR+VGMRQIGTCFGPRVPCCR+WNMDVCIPFLCRVGMR+WNMDVCIPFLCRVGMRQIGTCFGPR	N/A	N/A	9.68	5164.1
151	Q2TA29	0.9999	Ras-related protein Rab-11A	216	10.2	2	sp|Q2TA29|RB11A_BOVIN	0	AQIWDTAGQER+VVLIGDSGVGK	Ras-related protein Rab-11A	RAB11A	6.14	23983
159	F1MZ01	0.9999	Uncharacterized protein	1402	1.3	3	tr|F1MZ01|F1MZ01_BOVIN	0	EAKENHTPEMKHFMVLEK	N/A	CEP162	5.41	161319
146	A7MAZ5	0.9999	Histone H1.3	221	12.4	4	sp|A7MAZ5|H13_BOVIN	0	ALAAAGYDVEK+ALAAAGYDVEKNNSR+ERSGVSLAALK	Histone H1.3	HIST1H1D	10.97	22022.5
156	F1MGG8	0.9999	Insulin receptor substrate 4	1255	3.9	2	tr|F1MGG8|F1MGG8_BOVIN	0	DPESSEASSSGSGNSGEEGGPQR+DQGAGDGHGSGGGKNSGGGKGSGSGK	N/A	IRS4	9.1	133507
136b	F1MN78	0.9999	Serpin B4	391	15.9	6	tr|F1MN78|F1MN78_BOVIN	0	QTNSFKFVSLEDVQAK+SEKENIFLSPFSISSALAMTYLGAR+STDAYELSVANR+TNSILFCGR	N/A	N/A	6.17	44397.8
136c	G5E537	0.9999	Uncharacterized protein	245	15.9	4	tr|G5E537|G5E537_BOVIN	0	FKVEESYDLVPTLR+QTNSFKFVSLEDVQAK+TNSILFCGR+VEESYDLVPTLR	N/A	N/A	5.53	27806.9
141a	Q17QL7	0.9999	KRT15 protein	453	7.5	4	tr|Q17QL7|Q17QL7_BOVIN	0	AGLESTLAETECR+ALEEANADLEVK+LEQEIATYR	N/A	KRT15	4.83	48999.5
148	Q1JPB0	0.9999	Leukocyte elastase inhibitor	377	8.6	2	sp|Q1JPB0|ILEU_BOVIN	0	DLSMVILLPDDIQDEATGLKK	Leukocyte elastase inhibitor	SERPINB1	5.7	42235.8
152	Q865V6	0.9999	Macrophage-capping protein	349	11.2	4	sp|Q865V6|CAPG_BOVIN	0	EGNPEEDLTADR+QAALQVAEDFITR+YAPNTQVEILPQGR	Macrophage-capping protein	CAPG	6.17	38876.2
153	Q8MJ50	0.9999	Osteoclast-stimulating factor 1	214	9.3	2	sp|Q8MJ50|OSTF1_BOVIN	0	ALYTFEPR+LGDTALHAAAWK	Osteoclast-stimulating factor 1	OSTF1	5.3	23710.6
155	E1BB26	0.9999	HEAT repeat containing 5B	2070	2.6	2	tr|E1BB26|E1BB26_BOVIN	0	AWAEVYVVAMNIK+SALTLVMGALDNPNPILRCAAGEALGRMAQVVGEATFIAR	N/A	HEATR5B	6.67	224288
158	F1MUP9	0.9999	Vesicle amine transport 1	402	7.5	5	tr|F1MUP9|F1MUP9_BOVIN	0	LQTRPAAPPAPGTGQLTLR+VLLVPGPEKEN	N/A	VAT1	6.03	42840.5
157	F1MTX5	0.9999	ZFP1 zinc finger protein	415	8	2	tr|F1MTX5|F1MTX5_BOVIN	0	EAIFKHQKIR+FELTTHQRIHTGERPYECNECAK	N/A	ZFP1	8.87	48631.1
170	E1BNL3	0.9998	Zonadhesin (gene/pseudogene)	2489	2.4	3	tr|E1BNL3|E1BNL3_BOVIN	1	CQPGSQIECQPYK+GHILSGTTCVPLSECGCTSPGGAYHPVGER+TVDVLPTGVEPFIVEGR	N/A	ZAN	6.91	272336
174a	F1MX79	0.9998	MPL proto-oncogene, thrombopoietin receptor	644	4.7	4	tr|F1MX79|F1MX79_BOVIN	1	APLPLCSSQAQLDYR+SLRHALWPSLPDLHR	N/A	MPL	5.79	69581.6
625	W5NQ55	0.9998	Beta-defensin 116	103	88.3	4	tr|W5NQ55|W5NQ55_SHEEP	0	EESNSNSSLSVTMLSNYSQI+ISVMKPCLMTISILLILVHK+ISVMKPCLMTISILLILVHKTPGGLFRSYYGK+KYELQYLTCLNHEKCCLK+MKPCLMTISILLILVHK+SYYGKSQEESWNPCQLHQGTCRNACR	Beta-defensin	DEFB116	8.59	9223.41
168	Q32LB5	0.9998	GLIPR1-like protein 1	241	10.4	5	sp|Q32LB5|GPRL1_BOVIN	0	FAINMWYDERK+FIEECLR+FYDFNTR+KFYDFNTR	GLIPR1-like protein 1	GLIPR1L1	8.44	22330.2
171a	P31098	0.9998	Osteopontin-K	277	17.3	2	sp|P31098|OSTK_BOVIN	0	CGLRTEVKIIEVPPINVQSPDATEEDFTSHIESER+ISHELDSASSEVN	Osteopontin-K	N/A	4.53	29306.3
623	L8I5E5	0.9998	Uncharacterized protein	72	76.4	3	tr|L8I5E5|L8I5E5_9CETA	0	FHLLLSEVFFLTLLSPVR+FHLLLSEVFFLTLLSPVRSGLSSAVNHCLNLNGVCR+MRFHLLLSEVFFLTLLSPVR+WKCCRAWWILLPVPMPI	N/A		9.22	5870.03
167	Q32KS2	0.9998	Dynein intermediate chain 1, axonemal	702	2.1	2	sp|Q32KS2|DNAI1_BOVIN	0	ILTANNPHAPQNIVR	Dynein intermediate chain 1, axonemal	DNAI1	6.2	79894.5
78	P10412	0.9998	Histone H1.4	219	7.2	3	sp|P10412|H14_HUMAN	0	ALAAAGYDVEK+ALAAAGYDVEKNNSR	Histone H1.4	HIST1H1E	11.03	21734.1
166	A5PK65	0.9998	D-dopachrome decarboxylase	118	49.2	3	sp|A5PK65|DOPD_BOVIN	0	FFPLER+LCAATAAILSKPEDR+SGLAMVVNGSAEPSAQLLVSSIGVVGTAEENRGHSAR	D-dopachrome decarboxylase	DDT	7.17	12745.8
173a	E1BPF4	0.9998	Uncharacterized protein	452	7.1	3	tr|E1BPF4|E1BPF4_BOVIN	0	FLKSGIAAIVDMVPGKPMCVK+IGGIGTVPVGR	N/A	N/A	9.02	49305.1
432c	Q08648	0.9997	Sperm-associated antigen 11B	103	89.3	9	sp|Q08648|SG11B_HUMAN	0	APGQGTNGFQLLRHAVK+DLLPPRTPPYQVHISHREAR+EARGPSFRICVDFLGPR+HVNHSATEALGELRER+HVNHSATEALGELRERAPGQGTNGFQLLR+LLPSVTSLLLVALLFPGSSQAR+LLPSVTSLLLVALLFPGSSQARHVNHSATEALGELR+QRLLPSVTSLLLVALLFPGSSQAR+RDLLPPRTPPYQVHISHR+TPPYQVHISHREARGPSFR	Sperm-associated antigen 11B	SPAG11B	11.08	8750.9
644	A7LM98	0.9997	Beta-defensin 122a	69	68.1	4	tr|A7LM98|A7LM98_BOVIN	0	MKTFLLTLAALLLSSQVIADSTEDCWNLHGNCR+MKTFLLTLAALLLSSQVIADSTEDCWNLHGNCRDR+NEKVYVLCLSGK	Beta-defensin	DEFB122A	8.84	5716.65
648	G8CY08	0.9997	Beta-defensin 142	95	62.1	6	tr|G8CY08|G8CY08_BOVIN	0	NLPRRQTMEK+TYLMTIVILLILVHKTSGSMKNLPR+YCLSGKMCCISTYSTLITYLEKETVHMK	Beta-defensin	N/A	8.96	8926.36
651	L8HQ12	0.9997	Uncharacterized protein	56	28.6	2	tr|L8HQ12|L8HQ12_9CETA	0	GVCLPIRCPGSMR+RNRGVCLPIR	N/A		10.45	3490.16
176	Q32PD6	0.9997	Sperm acrosome-associated protein 5	156	7.1	3	sp|Q32PD6|LYZL5_BOVIN	0	HILDDIMCAK+HILDDIMCAKK	Sperm acrosome-associated protein 5	SPACA5	5.74	15751.7
103b	P84227	0.9997	Histone H3.2	136	31.6	7	sp|P84227|H32_BOVIN	0	EIAQDFKTDLR+FQSSAVMALQEASEAYLVGLFEDTNLCAIHAK	Histone H3.2	N/A	11.27	15256.8
645	B9VV08	0.9997	SDF2L1	221	33	5	tr|B9VV08|B9VV08_MACMU	0	CSGQHWEREAAVR+GQHEVHGMPSANTHNTWKAMEGIFIKPSVEPSAGHDEL+TGAGLVTCGSVLK+TGAGLVTCGSVLKLLNTHPRVR	N/A	SDF2L1	6.51	20800
177	A6QQA8	0.9997	Sulfhydryl oxidase	567	5.1	2	tr|A6QQA8|A6QQA8_BOVIN	0	AKAQEVLQAIR+TGSGTTLSVAGADVQTLR	Sulfhydryl oxidase	QSOX1	9.12	59955.5
179	E1BN01	0.9997	Dynein axonemal light intermediate chain 1	293	8.9	3	tr|E1BN01|E1BN01_BOVIN	0	VSPQQPGPSGPVPQPPK+YDTPVLVSR	N/A	DNALI1	8.61	33147
84b	Q7M312	0.9997	Isoaprotinin G2	58	77.6	32	tr|Q7M312|Q7M312_BOBOX	0	AGLCQPFVYGGCR+NNFKSAEDCMR+RPDFCLEPPYTGPCK+SAEDCMR+YFYNAK	N/A	N/A	9.24	6531.58
178	E1BM66	0.9997	Histone-lysine N-methyltransferase	2698	1.2	2	tr|E1BM66|E1BM66_BOVIN	0	LLESNDLDPGFMPK+NCLLPFSNPVNLDAPEDK	Histone-lysine N-methyltransferase	NSD1	8.38	296640
180	A7E3L4	0.9996	NADPH oxidase 5	755	5.8	2	tr|A7E3L4|A7E3L4_BOVIN	5	AFGSSVMVAKGCGQCLNFDCSFIAVLMLRR+LDQLTLALFESADK	N/A	Nox5	8.98	86470.1
120h	A0A0A7UXB6	0.9995	Cathelicidin 6	159	44	10	tr|A0A0A7UXB6|A0A0A7UXB6_BUBBU	1	INEWSSEANLYR+KPVSFR+LLELDPPPK+LLELDPPPKEDDGNPNIPKPVSFR+QCVGTVTLDAVK+QCVGTVTLDAVKGK+SSEANLYR+VKETVCPSTSQQLAEQCDFK	N/A	CATHL6	9.39	14731.1
182	Q0VCY1	0.9995	Vesicle-associated membrane protein-associated protein A	249	18.1	2	sp|Q0VCY1|VAPA_BOVIN	1	MASASGTMAKHEQILVLDPPTDLKFK+QDGPVPKPHSVSLSDTETR	Vesicle-associated membrane protein-associated protein A	VAPA	8.8	27725.2
185	Q3T0X5	0.9995	Proteasome subunit alpha type-1	263	7.6	2	sp|Q3T0X5|PSA1_BOVIN	0	ADEPMEH+AQPTQPADEPAEKADEPMEH	Proteasome subunit alpha type-1	PSMA1	6.15	29585.6
184	Q2TBH0	0.9995	Outer dense fiber protein 3	254	11.4	2	sp|Q2TBH0|ODF3A_BOVIN	0	GAPMLLAENCSPGPR+TTLTPGPGDYFPEK	Outer dense fiber protein 3	ODF3	9.89	27633.9
187	F1N789	0.9995	Vinculin	1134	2.1	2	tr|F1N789|F1N789_BOVIN	0	AGEVINQPMMMAAR+LANVMMGPYR	N/A	VCL	5.58	123864
186	Q3ZBT1	0.9995	Transitional endoplasmic reticulum ATPase	806	6.8	2	sp|Q3ZBT1|TERA_BOVIN	0	LADDVDLEQVANETHGHVGADLAALCSEAALQAIR+LIVDEAINEDNSVVSLSQPK	Transitional endoplasmic reticulum ATPase	VCP	5.13	89198.6
183	Q2T9X2	0.9995	T-complex protein 1 subunit delta	542	5.4	6	sp|Q2T9X2|TCPD_BOVIN	0	ALIAGGGAPEIELALR+VIDPATATSVDLR	T-complex protein 1 subunit delta	CCT4	7.01	58206.5
696	L8HVS0	0.9994	Uncharacterized protein	64	98.4	4	tr|L8HVS0|L8HVS0_9CETA	1	CSGNMRQIGTCLGALVK+IGICVLIRCSGNMR+KIGICVLIRCSGNMR+MRLHHLLLTLLFLVLFVGSGFTQGVRNPLSCR+QIGTCLGALVKCCRR+RKIGICVLIR	N/A		10.77	4719.77
188	P35071	0.9994	Cystic fibrosis transmembrane conductance regulator	1481	3	2	sp|P35071|CFTR_BOVIN	11	FAEKDNVVLGEGGITLSGGQR+TATSTRKMSLAPQASLAEIDIYSR	Cystic fibrosis transmembrane conductance regulator	CFTR	9.21	167758
194	F2FB38	0.9994	Mucin-16	5049	1.3	2	tr|F2FB38|F2FB38_BOVIN	1	TNSAILTMTVSPKKPETTVSLVTHSK+TSLPPTMDTRMTGNVGLGTVTSSFQVIPHSTQSTSTDDIVK	N/A	MUC16	5.26	528163
689a	G8CY12	0.9994	Beta-defensin 126	89	84.3	7	tr|G8CY12|G8CY12_BOVIN	1	SLLFTLILFILLVQLVSGNWYVR+TGNCRSTCRNGER+TVPPGGSSMTSAATGGSTTGIA+VINPPTGMCSKEK+VINPPTGMCSKEKLCCI	Beta-defensin	N/A	9.18	7143.16
65a	Q9BYW2-2	0.9994	Isoform 2 of Histone-lysine N-methyltransferase SETD2	1714	2.5	2	sp|Q9BYW2-2|SETD2_HUMAN	0	KSSAPLKSEDLGKPSR+QEIESDSESDGELQDR	Histone-lysine N-methyltransferase SETD2	SETD2	5.8	287597
191	E1BLT3	0.9994	Spectrin beta chain	2564	3.7	3	tr|E1BLT3|E1BLT3_BOVIN	0	AGALASLRSPEAEAVRR+GELGFYKDAKGPASGGTHGGEPLLSLHK+IIERYEELATELLAWIHRTVGLISNQK+NQEMALSGQELPGTVESVEEALKR	Spectrin beta chain	SPTBN4	5.81	288892
195	Q3SX33	0.9994	Thy-1 cell surface antigen	161	17.4	8	tr|Q3SX33|Q3SX33_BOVIN	0	DEGIYTCELR+KWVLSGSNGVTRPEYSSR	N/A	THY1	9.14	16049.5
698	Q8SQD3	0.9994	EP2E protein	80	78.8	2	tr|Q8SQD3|Q8SQD3_MACMU	0	CCVSNRDEEGKEKPK+MKVFFLFAVLFCLVRR+MQQGTCRLFFCHSGEK+NSGDVPPGIRNTICLMQQGTCRLFFCHSGEK+NTICLMQQGTCRLFFCHSGEK+NTICLMQQGTCRLFFCHSGEKK+RNSGDVPPGIRNTICLMQQGTCR	N/A	EP2	8.32	6913.85
190	Q2HJ60	0.9994	Heterogeneous nuclear ribonucleoproteins A2/B1	341	7.3	2	sp|Q2HJ60|ROA2_BOVIN	0	GGGGNFGPGPGSNFR+IDTIEIITDR	Heterogeneous nuclear ribonucleoproteins A2/B1	HNRNPA2B1	8.67	36006
192	E1BND6	0.9994	LPS responsive beige-like anchor protein	2786	2.2	2	tr|E1BND6|E1BND6_BOVIN	0	EGHCVIFYENGSFCTFSVNGKLQATMETDDNIR+IPEFRWSQMHQRLLTDLLFSIETDIQMWR	N/A	LRBA	5.6	311548
723	S9X5F6	0.9992	Sperm-associated antigen 11B isoform C preproprotein	110	62.7	3	tr|S9X5F6|S9X5F6_CAMFR	0	EEAPGQGANGSHQLHHHVK+GTEGPREPREEAPGQGANGSHQLHHHVK+TFLVLFAVCLFLAPGLSR+VTHATRRGTEGPR+YCNYMELQLGYCFKTK	N/A		8.99	10467.9
199	E1BF59	0.9992	Plectin	4644	1.6	3	tr|E1BF59|E1BF59_BOVIN	0	DLGVTRLLDPEDVDVPQPDEK+INLAQKAFCGFEDPR+LAAEQELIRLRAETEQGEQQR+NSNMAAKKEAYSALMR	N/A	PLEC	5.76	527633
85	P50991-2	0.9992	Isoform 2 of T-complex protein 1 subunit delta	509	7.5	5	sp|P50991-2|TCPD_HUMAN	0	ALIAGGGAPEIELALR+VIDPATATSVDLR	T-complex protein 1 subunit delta	CCT4	8.13	57793
198	E1B9X1	0.9992	Retinoic acid induced 1	1885	1.9	2	tr|E1B9X1|E1B9X1_BOVIN	0	KSAFMAPVPTK+SDDSFQSLHSSLPLDSFSKLVAGER	N/A	RAI1	9.05	199854
86	P20155	0.9989	Serine protease inhibitor Kazal-type 2	84	16.7	2	sp|P20155|ISK2_HUMAN	1	TPNCSQYRLPGCPR	Serine protease inhibitor Kazal-type 2	SPINK2	9.1	6911.98
472a	A7LMA0	0.9989	Beta-defensin 124	68	86.8	1	tr|A7LMA0|A7LMA0_BOVIN	0	CWNGQGACRAYCTKYEAYMHLCSDATLCCLPYGLKPVK+LLLLVALLVLGHVPTGRSEFK	Beta-defensin	DEFB124	8.62	5280.19
771	L8HL31	0.9989	Uncharacterized protein	43	86	3	tr|L8HL31|L8HL31_9CETA	0	CSGNMRQIGTCLGALVK+IPLSCCRNIGICVPIK+QIGTCLGALVKCCRR	N/A		8.85	11478.9
87	Q6F5E8-2	0.9989	Isoform 2 of Capping protein, Arp2/3 and myosin-I linker protein 2	1372	5.6	11	sp|Q6F5E8-2|CARL2_HUMAN	0	KAGSDGDIMDSSTEAPPISIK	Capping protein, Arp2/3 and myosin-I linker protein 2	CARMIL2	6.31	154689
202	F1MTM9	0.9989	Capping protein regulator and myosin 1 linker 2	1430	1.5	7	tr|F1MTM9|F1MTM9_BOVIN	0	KAGSDGDIMDSSTEAPPISIK	N/A	CARMIL2	6.2	154042
201	A4FV18	0.9989	GMIP protein	965	2.9	2	tr|A4FV18|A4FV18_BOVIN	0	DPDAMLLGALEK+RGPSPAATIREDSPLR	N/A	GMIP	5.65	106619
205	F1MF78	0.9988	Uncharacterized protein	6843	0.8	2	tr|F1MF78|F1MF78_BOVIN	0	NSALEMILSRQLSLDVQESMK+SVLTTLIQK+VVEEKLQKLQDLENSLHLQDGPLEK	N/A	SYNE2	5.2	789335
206	F1MXF5	0.9988	A-kinase anchoring protein 9	3824	3.1	3	tr|F1MXF5|F1MXF5_BOVIN	0	AGAGPAEQQLLQETEKLMK+QQACNMKLGFAEANLPK+QQIDGLQNEMSQKIETMQFEK+SCVHEEQTGGMHESIPYSGSDSSMWSK+SPLPFQNRYPGLPADLNPGSLACSQLQNYDPDR	N/A	AKAP9	5.05	442144
88	A0A087X1C5	0.9987	Putative cytochrome P450 2D7	515	6.1	1	sp|A0A087X1C5|CP2D7_HUMAN	2	EAMVTRGEDTADRPPAPIYQVLGFGPR	Putative cytochrome P450 2D7	CYP2D7	8.7	57488.7
90	O00590	0.9987	Atypical chemokine receptor 2	384	13.7	1	sp|O00590|ACKR2_HUMAN	7	AKSLLLATIVWAVSLAVSIPDMVFVQTHENPK	Atypical chemokine receptor 2	ACKR2	7.61	43442.8
92	P02679-2	0.9987	Isoform Gamma-A of Fibrinogen gamma chain	437	2.1	2	sp|P02679-2|FIBG_HUMAN	1	DNCCILDER	Fibrinogen gamma chain	FGG	5.24	48483
99	P0DKX4	0.9987	Small integral membrane protein 18	95	24.2	1	sp|P0DKX4|SIM18_HUMAN	1	MASSHWNETTTSVYQYLGFQVQK	Small integral membrane protein 18	SMIM18	6.7	11088
106	P23471-2	0.9987	Isoform 2 of Receptor-type tyrosine-protein phosphatase zeta	2308	4.1	1	sp|P23471-2|PTPRZ_HUMAN	1	GRPSGRVVTQYHYTQWPDMGVPEYSLPVLTFVR	Receptor-type tyrosine-protein phosphatase zeta	PTPRZ1	4.73	251769
118	Q16281-2	0.9987	Isoform 2 of Cyclic nucleotide-gated cation channel alpha-3	676	2.4	1	sp|Q16281-2|CNGA3_HUMAN	2	FARLLAEYNATQMKMK	Cyclic nucleotide-gated cation channel alpha-3	CNGA3	8.85	11478.9
124	Q63HQ2-2	0.9987	Isoform 2 of Pikachurin	1009	4	1	sp|Q63HQ2-2|EGFLA_HUMAN	1	KNSGVLKPFSGSIQK	Pikachurin	EGFLAM	7.1	108824
130	Q8TE54-2	0.9987	Isoform 2 of Anion exchange transporter	663	13.1	1	sp|Q8TE54-2|S26A7_HUMAN	10	YLLGMKMPYISGPLGFFYIYAYVFENIKSVR	Anion exchange transporter	SLC26A7	8.17	72212.9
139	Q9BS86-2	0.9987	Isoform 2 of Zona pellucida-binding protein 1	350	4.6	1	sp|Q9BS86-2|ZPBP1_HUMAN	1	YHAAPCNSIYNISFEK	Zona pellucida-binding protein 1	ZPBP	9.06	35460.1
143	Q9GZU3-3	0.9987	Isoform 3 of Transmembrane protein 39B	342	14.6	1	sp|Q9GZU3-3|TM39B_HUMAN	5	TYSFLNLLFLCYPFGMYIPFLQLNCDLR	Transmembrane protein 39B	TMEM39B	9.51	56273.7
163	B4DRP4	0.9987	cDNA FLJ54934, highly similar to Homo sapiens cache domain containing 1 (CACHD1), mRNA	467	4.7	1	tr|B4DRP4|B4DRP4_HUMAN	1	THLDKPHCAPQKECFGGIVGAK	N/A	N/A	5.73	52160.6
181	Q6IAJ3	0.9987	TMEM9 protein	183	23	1	tr|Q6IAJ3|Q6IAJ3_HUMAN	1	NISGHIYNQNVSQKDCNCLHVVEPMPVPGHDVGAYCLLCECR	N/A	TMEM9	6.57	18496.3
207a	P08169	0.9987	Cation-independent mannose-6-phosphate receptor	2499	2.6	2	sp|P08169|MPRI_BOVIN	1	RLTYVDQVLQLVYEGGSPCPSKTGLSYK+TEGDNCTVFDSQAGFSFDLTPLTK+VPVDGPPIDIGR	Cation-independent mannose-6-phosphate receptor	IGF2R	5.57	269955
95	P08631-2	0.9987	Isoform 2 of Tyrosine-protein kinase HCK	505	4	1	sp|P08631-2|HCK_HUMAN	0	KDAERQLLAPGNMLGSFMIR	Tyrosine-protein kinase HCK	HCK	6.29	59468.6
103	P15918-2	0.9987	Isoform 2 of V(D)J recombination-activating protein 1	931	3.3	1	sp|P15918-2|RAG1_HUMAN	0	NVSSSTDVGIIDGLSGLSSSVDDYPVDTIAK	V(D)J recombination-activating protein 1	RAG1	8.94	119097
93	P04216	0.9987	Thy-1 membrane glycoprotein	161	9.7	1	sp|P04216|THY1_HUMAN	0	VTSLTACLVDQSLR	Thy-1 membrane glycoprotein	THY1	9.16	12553.2
105	P18206-2	0.9987	Isoform 1 of Vinculin	1066	2.9	1	sp|P18206-2|VINC_HUMAN	0	AGEVINQPMMMAAR	Vinculin	VCL	5.5	123799
112	P42345	0.9987	Serine/threonine-protein kinase mTOR	2549	3.7	1	sp|P42345|MTOR_HUMAN	0	MAAAAAWGLGQWDSMEEYTCMIPRDTHDGAFYR	Serine/threonine-protein kinase mTOR	MTOR	6.73	288892
134	Q96MF2-2	0.9987	Isoform 2 of SH3 and cysteine-rich domain-containing protein 3	325	17.4	1	sp|Q96MF2-2|STAC3_HUMAN	0	NPVAAMMEEEPESARPEEGKPQDGNPEGDKK	SH3 and cysteine-rich domain-containing protein 3	STAC3	6.5	41507
135	Q96PU9-2	0.9987	Isoform 2 of Outer dense fiber protein 3	138	11.8	1	sp|Q96PU9-2|ODF3A_HUMAN	0	GAPMLLAENCSPGPR	Outer dense fiber protein 3	ODF3	9.9	27710.1
141	Q9C0J8	0.9987	pre-mRNA 3' end processing protein WDR33	1336	1.5	1	sp|Q9C0J8|WDR33_HUMAN	0	VPKSGRSSSLDGEHHDGYHR	pre-mRNA 3' end processing protein WDR33	WDR33	9.24	145760
94	P08243-2	0.9987	Isoform 2 of Asparagine synthetase [glutamine-hydrolyzing]	540	6.5	1	sp|P08243-2|ASNS_HUMAN	0	VASVEMVKYHHCRDVPLHALYDNVEK	Asparagine synthetase [glutamine-hydrolyzing]	ASNS	6.4	64238.7
107	P26641-2	0.9987	Isoform 2 of Elongation factor 1-gamma	487	14.9	2	sp|P26641-2|EF1G_HUMAN	0	ALIAAQYSGAQVR	Elongation factor 1-gamma	EEF1G	6.27	49987.6
126	Q6P4R8-2	0.9987	Isoform 2 of Nuclear factor related to kappa-B-binding protein	1324	1.3	1	sp|Q6P4R8-2|NFRKB_HUMAN	0	QENEDSSDATTPVPRVR	Nuclear factor related to kappa-B-binding protein	NFRKB	9.29	139001
125	Q6P0N0-2	0.9987	Isoform 2 of Mis18-binding protein 1	390	20.6	1	sp|Q6P0N0-2|M18BP_HUMAN	0	NLPMDAIFFDSIPSGTLTPVKDLVKYQNSSLK	Mis18-binding protein 1	MIS18BP1	9.31	129085
127	Q6W2J9-2	0.9987	Isoform 2 of BCL-6 corepressor	1721	3.2	1	sp|Q6W2J9-2|BCOR_HUMAN	0	ISTSPSVALSKPYMTVSSEFPAARLSNGKYPK	BCL-6 corepressor	BCOR	6.06	192189
138	Q9BRQ6	0.9987	MICOS complex subunit MIC25	235	22.9	4	sp|Q9BRQ6|MIC25_HUMAN	0	EPSSPPPAPTSSTFGLQDGNLRAPHKESTLPR	MICOS complex subunit MIC25	CHCHD6	9.02	26326.5
146	Q9NP31-4	0.9987	Isoform 4 of SH2 domain-containing protein 2A	371	3.5	1	sp|Q9NP31-4|SH22A_HUMAN	0	MSPSTFQITDMTR	SH2 domain-containing protein 2A	SH2D2A	6.96	42934.4
171	H0Y6R0	0.9987	Serine/threonine-protein kinase MRCK alpha	546	11.1	1	tr|H0Y6R0|H0Y6R0_HUMAN	0	TVFSGSVSIPSITKSRPEPGRSMSASSGLSASK	N/A	CDC42BPA	8.85	11478.9
133	Q96L73-3	0.9987	Isoform 3 of Histone-lysine N-methyltransferase, H3 lysine-36 and H4 lysine-20 specific	2593	5.5	1	sp|Q96L73-3|NSD1_HUMAN	0	NCLLPFSNPVNLDAPEDK	Histone-lysine N-methyltransferase, H3 lysine-36 and H4 lysine-20 specific	NSD1	8.4	296652
145	Q9NNW5	0.9987	WD repeat-containing protein 6	1121	11.1	1	sp|Q9NNW5|WDR6_HUMAN	0	ISGHVGIIFSMSYLESKGLLATASEDRSVR	WD repeat-containing protein 6	WDR6	6.41	121725
97	P09466-3	0.9987	Isoform 3 of Glycodelin	86	26.7	1	sp|P09466-3|PAEP_HUMAN	0	QDLELPKDTTTPIQSMMCQYLAR	Glycodelin	PAEP	5.36	18855.9
100	P11216	0.9987	Glycogen phosphorylase, brain form	843	2.1	1	sp|P11216|PYGB_HUMAN	0	TVMIGGKAAPGYHMAK	Glycogen phosphorylase, brain form	PYGB	6.41	96564.8
109	P29401-2	0.9987	Isoform 2 of Transketolase	631	7.2	1	sp|P29401-2|TKT_HUMAN	0	LGQSDPAPLQHQMDIYQK	Transketolase	TKT	7.58	67877.6
111	P40925-2	0.9987	Isoform 2 of Malate dehydrogenase, cytoplasmic	245	8.1	2	sp|P40925-2|MDHC_HUMAN	0	VIVVGNPANTNCLTASK	Malate dehydrogenase, cytoplasmic	MDH1	6.89	36294.9
113	P49591	0.9987	Serine--tRNA ligase, cytoplasmic	514	2.7	1	sp|P49591|SYSC_HUMAN	0	ELVSCSNCTDYQAR	Serine--tRNA ligase, cytoplasmic	SARS	6.05	58777.3
119	Q1ZYL8-2	0.9987	Isoform 2 of Izumo sperm-egg fusion protein 4	214	11.8	1	sp|Q1ZYL8-2|IZUM4_HUMAN	0	EQVHLIQNAIIESR	Izumo sperm-egg fusion protein 4	IZUMO4	7.3	25009.4
121	Q5R3I4	0.9987	Tetratricopeptide repeat protein 38	469	8.1	1	sp|Q5R3I4|TTC38_HUMAN	0	LDKELDLAVKTMVEISR	Tetratricopeptide repeat protein 38	TTC38	5.61	52656.1
136	Q96RQ9-2	0.9987	Isoform 2 of L-amino-acid oxidase	589	3	2	sp|Q96RQ9-2|OXLA_HUMAN	0	VLSDAGHKVTILEADNR	L-amino-acid oxidase	IL4I1	8.8	60715.2
102	P13804-2	0.9987	Isoform 2 of Electron transfer flavoprotein subunit alpha, mitochondrial	284	13.5	1	sp|P13804-2|ETFA_HUMAN	0	DPEAPIFQVADYGIVADLFKVVPEMTEILKK	Electron transfer flavoprotein subunit alpha, mitochondrial	ETFA	7.1	32965
91	O14645	0.9987	Axonemal dynein light intermediate polypeptide 1	258	6.7	2	sp|O14645|IDLC_HUMAN	0	YDTPVLVSR	Axonemal dynein light intermediate polypeptide 1	DNALI1	8.73	29662
114	P51991-2	0.9987	Isoform 2 of Heterogeneous nuclear ribonucleoprotein A3	356	15.8	1	sp|P51991-2|ROA3_HUMAN	0	SSGSPYGGGYGSGGGSGGYGSR	Heterogeneous nuclear ribonucleoprotein A3	HNRNPA3	9.1	39594.9
128	Q6ZS81-3	0.9987	Isoform 3 of WD repeat- and FYVE domain-containing protein 4	1042	1.9	1	sp|Q6ZS81-3|WDFY4_HUMAN	0	NRQVMCEAGLLGTLMASCHR	WD repeat- and FYVE domain-containing protein 4	WDFY4	5.9	353610
144	Q9HAT1-3	0.9987	Isoform 3 of Protein ERGIC-53-like	514	22.8	1	sp|Q9HAT1-3|LMA1L_HUMAN	0	QLGPPGQARPDGGWALDASCQIPSTPGR	Protein ERGIC-53-like	LMAN1L	8.54	54529.2
104	P17035-2	0.9987	Isoform 2 of Zinc finger protein 28	665	2.9	1	sp|P17035-2|ZNF28_HUMAN	0	CNECGKTFSQMSNLVYHHR	Zinc finger protein 28	ZNF28	9.25	83658.4
116	Q13952-2	0.9987	Isoform 1 of Nuclear transcription factor Y subunit gamma	335	12.1	1	sp|Q13952-2|NFYC_HUMAN	0	MSTEGGFGGTSSSDAQQSLQSFWPRVMEEIRNLTVK	Nuclear transcription factor Y subunit gamma	NFYC	5.77	50302.4
123	Q5VW22-2	0.9987	Isoform 2 of Arf-GAP with GTPase, ANK repeat and PH domain-containing protein 6	686	3.2	1	sp|Q5VW22-2|AGAP6_HUMAN	0	EMPEALEFNLSANPESSTIFQR	Arf-GAP with GTPase, ANK repeat and PH domain-containing protein 6	AGAP6	6.41	73126.5
137	Q99471-3	0.9987	Isoform 3 of Prefoldin subunit 5	109	31	1	sp|Q99471-3|PFD5_HUMAN	0	QAVMEMMSQKIQQLTALGAAQATAKA	Prefoldin subunit 5	PFDN5	5.96	17197
148	Q9Y2P7	0.9987	Zinc finger protein 256	627	1.9	1	sp|Q9Y2P7|ZN256_HUMAN	0	TNPCEICGPVLR	Zinc finger protein 256	ZNF256	9.12	71870.9
714a	G8CY20	0.9985	Beta-defensin 115	83	61.4	4	tr|G8CY20|G8CY20_BOVIN	0	CGLRKLCCIP+ILFLAVAVLVVLDQASPDGWTRK+KLCCIPIKHK+MLLDHSSSLSGHIK	Beta-defensin	N/A	9.84	5980.12
196	P16401	0.9985	Histone H1.5	226	5.3	5	sp|P16401|H15_HUMAN	0	ATGPPVSELITK	Histone H1.5	HIST1H1B	10.91	22449
209	Q28204-2	0.9984	Isoform 2 of Calcium-activated potassium channel subunit alpha-1	1165	30.7	3	sp|Q28204-2|KCMA1_BOVIN	6	HFTQVEFYQGSVLNPHDLAR+TTLGRLFMVFFILGGLAMFASYVPEIIELIGNRK	Calcium-activated potassium channel subunit alpha-1	KCNMA1	6.32	130063
211a	Q0ZCB3	0.9984	Beta-1 adrenergic receptor	467	11.6	2	tr|Q0ZCB3|Q0ZCB3_BOVIN	7	MGAGALALGASEPCNLSSAAPVPDGAATAAR+TLGIIMGVFTLCWLPFFLANVVK	N/A	ADRB1	8.27	50099.2
518b	G3MYQ2	0.9984	Beta-defensin 129	169	64.5	9	tr|G3MYQ2|G3MYQ2_BOVIN	0	EDSQEVLKITKNFSVMMQTEHHNLSVLPK+EHCNMDEKELDK+MKLLFPIFASLMLQWQVNTEYFGLR+MKLLFPIFASLMLQWQVNTEYFGLRR+NFSVMMQTEHHNLSVLPKIK+NYIQNEMLHMLKEDSQEVLK+RDLGTDSPPPAPPPSYILPT+SKVVQLIKNYIQNEMLHMLK+VVQLIKNYIQNEMLHMLK+VVQLIKNYIQNEMLHMLKEDSQEVLK	N/A	DEFB129	9.49	16921.8
217	F6S165	0.9983	Reticulon	541	10.4	1	tr|F6S165|F6S165_BOVIN	2	DSAARRPRPQGRSVSEPR+GAGTGEDSATSSSTPLEDEEPEGSVAGEAGK	Reticulon	RTN2	5.02	58210.8
221a	Q8MHH5	0.9983	LOC100126815 protein	275	7.3	1	tr|Q8MHH5|Q8MHH5_BOVIN	1	SMNAWETQTDTLR+SMNAWETQTDTLRDTGDLLK	N/A	MHCLA1	7.67	28565.7
419a	P35030	0.9983	Trypsin-3	304	52.3	8	sp|P35030|TRY3_HUMAN	0	ASYPGKITNSMFCVGFLEGGKDSCQR+CGKGLAAARPGRVER+CLDAPVLTQAECKASYPGKITNSMFCVGFLEGGK+DSCQRDSGGPVVCNGQLQGVVSWGHGCAWK+DSGGPVVCNGQLQGVVSWGHGCAWK+GLAAARPGRVERGGAQR+HPKYNRDTLDNDIMLIK+IQVRLGEHNIKVLEGNEQFINAAK+LGEHNIKVLEGNEQFINAAK+MCGPDDRCPARWPGPGR+NRPGVYTKVYNYVDWIK	Trypsin-3	PRSS3	6.56	24279.5
471b	A0A1W6S9X4	0.9983	Beta-defensin 5	80	87.5	5	tr|A0A1W6S9X4|A0A1W6S9X4_BUBBU	0	ILPWTTPQV+ILPWTTPQVKQEGDS+LVCKNDEDSVTRCSNR+MKFLFLFLAILLVMEPVVSEEECWMK+MKFLFLFLAILLVMEPVVSEEECWMKGK+NDEDSVTRCSNR+YLTIVPMTIDQILPWTTPQVK	Beta-defensin	DEFB120	7.84	7136.27
215	E1B8P9	0.9983	Mitogen-activated protein kinase	362	6.4	1	tr|E1B8P9|E1B8P9_BOVIN	0	LFPKSDPKALDLLDR+SDPKALDLLDRMLTFNPNK	Mitogen-activated protein kinase	MAPK3	6.28	41496.8
212	A0JNI4	0.9983	Serine racemase	334	10.2	1	sp|A0JNI4|SRR_BOVIN	0	LEGIPAYVIVPETAPNCK+VYAAEPLNADDCYQSK	Serine racemase	SRR	5.72	36180.7
199	P61981	0.9983	14-3-3 protein gamma	247	6.8	2	sp|P61981|1433G_HUMAN	0	NVTELNEPLSNEER	14-3-3 protein gamma	YWHAG	4.8	28302.6
213	Q0II59	0.9983	Pyridoxal kinase	312	13.1	2	sp|Q0II59|PDXK_BOVIN	0	MEMHKVDAVFVGTGDLFAAMLLAWTHK+TRAPDGSMVTQRIR	Pyridoxal kinase	PDXK	5.59	34816.9
214	Q6PZ03-2	0.9983	Isoform 2 of Cysteine protease ATG4B	342	16.7	1	sp|Q6PZ03-2|ATG4B_BOVIN	0	KDSCYSIHQIAQMGVGEGKSIGQWYGPNTVAQVLK+KNFPAIGGTGPTSDTGWGCMLR	Cysteine protease ATG4B	ATG4B	5	43539.4
200	P68104-2	0.9983	Isoform 2 of Elongation factor 1-alpha 1	441	2.5	2	sp|P68104-2|EF1A1_HUMAN	0	IGGIGTVPVGR	Elongation factor 1-alpha 1	EEF1A1	9.1	50009.7
219a	Q9TUM6-2	0.9983	Isoform 2 of Perilipin-2	447	9.2	1	sp|Q9TUM6-2|PLIN2_BOVIN	0	GAVTGSVEKTKSVVSGSINTVLR+VEGFDMVQKPSYYVR	Perilipin-2	PLIN2	8.73	49236.9
201	P78371-2	0.9982	Isoform 2 of T-complex protein 1 subunit beta	488	2.9	1	sp|P78371-2|TCPB_HUMAN	0	GATQQILDEAER	T-complex protein 1 subunit beta	CCT2	6.02	57357
222	F1MCY1	0.9982	GLI family zinc finger 2	1548	3.2	2	tr|F1MCY1|F1MCY1_BOVIN	0	ARTSGTLEESTPPVYPPESTCFSENPK+EYDTQEQLVHHINNEHIHGEKK	N/A	GLI2	6.99	164183
468b	G7N0G5	0.9981	Uncharacterized protein	64	70.3	8	tr|G7N0G5|G7N0G5_MACMU	0	MPLPRVFGDIRNPVTCLR+MRALYLLFSFLFIFRMPLPR+NPVTCLRSGAICHPGFCPR	N/A		9.55	4485.41
226	B5SY89	0.998	Major prion protein	264	17.4	1	sp|B5SY89|PRIO_BOBOX	3	VVEQMCITQYQR	Major prion protein	PRNP	9.49	23469.8
232	P47798	0.998	Melanocyte-stimulating hormone receptor	317	7	1	sp|P47798|MSHR_BOVIN	7	RLLGSLNCTPPATLPFTLAPNR	Melanocyte-stimulating hormone receptor	MC1R	8.97	34916
248	Q3T067	0.998	Saccharopine dehydrogenase-like oxidoreductase	429	3.3	1	sp|Q3T067|SCPDL_BOVIN	1	NESDMKPVPIVGPK	Saccharopine dehydrogenase-like oxidoreductase	SCCPDH	9.08	47188.4
251	Q5MD61	0.998	C-X-C chemokine receptor type 3	366	9.8	1	sp|Q5MD61|CXCR3_BOVIN	7	AMRLVVVVVVAFALCWTPYHLVVLVDTLMDLGALAR	C-X-C chemokine receptor type 3	CXCR3	7.5	40804.7
253	A0A075BT00	0.998	KIR3DXL4	432	6.7	1	tr|A0A075BT00|A0A075BT00_BOVIN	1	SGENVTLVCSSERAFDQFHLLMEDEDLGR	N/A	KIR3DXL4	6.13	44800.6
263	A6QQP5	0.998	SPN protein	482	5	2	tr|A6QQP5|A6QQP5_BOVIN	1	TPDATSTPGVSVMKPTGFPTMTSK	N/A	SPN	6.88	49617.8
265	A7Z067	0.998	CSF1R protein	964	3.8	1	tr|A7Z067|A7Z067_BOVIN	1	QTSYSFSPWYGFTIHKAK	N/A	CSF1R	5.56	105309
266	A8E4N9	0.998	JSP.1 protein	362	9.9	1	tr|A8E4N9|A8E4N9_BOVIN	1	WEPPQTSFLTMGIIVGLVLLVTGAVVAGFVIWMKK	N/A	JSP.1	5.38	38314.6
272	E1BCW8	0.998	Anthrax toxin receptor like	570	6.2	2	tr|E1BCW8|E1BCW8_BOVIN	1	ANSVQDTSMICPGIK+MSFITFSTEGHTVMQLTSDR	N/A	ANTXRL	5.68	59944.7
285	F1MD73	0.998	Uncharacterized protein	1751	2.6	2	tr|F1MD73|F1MD73_BOVIN	1	QLGCGSAISAPGGAR	N/A	N/A	5.52	190099
288	F1MDM5	0.998	Potassium voltage-gated channel subfamily H member 8	957	3.9	1	tr|F1MDM5|F1MDM5_BOVIN	5	IVDGIEDGNSSEESQTFDFGSDR+QLASGTVPFHSPIR	N/A	KCNH8	7.87	106270
290	F1MLZ9	0.998	Glutamate ionotropic receptor NMDA type subunit 2A	1091	2.3	1	tr|F1MLZ9|F1MLZ9_BOVIN	4	GSLIVDMVSDKGNLVYSDNRSFQGK	N/A	GRIN2A	8.43	123192
291	F1MNB3	0.998	Mitoguardin 1	604	7	1	tr|F1MNB3|F1MNB3_BOVIN	1	GVMSEETVSESQFSLKTAALR+HTSSCLNSHVPVMPSGLLEAK	N/A	MIGA1	5.49	68059.4
294	F1MU41	0.998	Gamma-aminobutyric acid type A receptor epsilon subunit	508	8.1	2	tr|F1MU41|F1MU41_BOVIN	4	KNFPRVSYITALDFYIAICFVFCFCALMEFAVLNFLTYNR	N/A	GABRE	5.89	56266.3
296	F1MUE0	0.998	Potassium sodium-activated channel subfamily T member 1	1185	1.1	1	tr|F1MUE0|F1MUE0_BOVIN	7	HNSYEDAKAYGFK	N/A	KCNT1	7.16	134422
297	F1MX11	0.998	Uncharacterized protein	367	4.4	1	tr|F1MX11|F1MX11_BOVIN	7	TNVLSPHTSGSISRRR	N/A	LPAR3	9.54	42199.8
299	F1MYJ2	0.998	Killer cell lectin like receptor G2	417	5.5	1	tr|F1MYJ2|F1MYJ2_BOVIN	1	APSPAPSTRFLTVPVPESPGFSR	N/A	KLRG2	5.99	44429.3
301	F1N226	0.998	Amyloid beta precursor like protein 2	732	3.1	1	tr|F1N226|F1N226_BOVIN	1	HLSKMQNHGYENPTYKYLEQMQI	N/A	APLP2	4.68	83898.8
302	F1N530	0.998	Chromosome 6 open reading frame 10	574	2.8	3	tr|F1N530|F1N530_BOVIN	1	SEAQVPQGQEAQVEER	N/A	C6orf10	5.19	62582.2
305	G3MXA2	0.998	Uncharacterized protein	230	10.4	1	tr|G3MXA2|G3MXA2_BOVIN	1	EHMSRALADVMRPQGHCNTDHMER	N/A	N/A	7.7	22818
308	G3N1H1	0.998	Immunoglobulin superfamily member 1	1327	1.4	1	tr|G3N1H1|G3N1H1_BOVIN	4	LMGPAGFLTWSHILNETIR	N/A	IGSF1	5.64	144218
231	P28783	0.998	Protein S100-A9	156	12.3	2	sp|P28783|S10A9_BOVIN	0	QLSFEEFIMLVAR	Protein S100-A9	S100A9	6.29	17113.8
203	P10451-2	0.998	Isoform B of Osteopontin	300	4.5	1	sp|P10451-2|OSTP_HUMAN	0	ISHELDSASSEVN	Osteopontin	SPP1	4.35	33713.5
245	Q32L79	0.998	Insulin-like peptide INSL6	205	5.9	1	sp|Q32L79|INSL6_BOVIN	0	LCGDVNWSHVEK	Insulin-like peptide INSL6	INSL6	8.99	21740.7
271	E1BC50	0.998	ADAM metallopeptidase with thrombospondin type 1 motif 3	1207	2	1	tr|E1BC50|E1BC50_BOVIN	0	TCGTSGYQLRTVRCLQPLHDGTNR	N/A	ADAMTS3	6.39	133278
282	E1BNV1	0.998	Myosin binding protein C, fast type	1135	1.6	1	tr|E1BNV1|E1BNV1_BOVIN	0	HTSCTVSDLIMGNEYYFR	N/A	MYBPC2	6.45	127071
313	Q2TBS5	0.998	Serine peptidase inhibitor, Kazal type 2 (Acrosin-trypsin inhibitor)	84	26.2	3	tr|Q2TBS5|Q2TBS5_BOVIN	0	DFNPVCGSDLSTYPNECTLCMK	N/A	SPINK2	6.04	7117.98
227	G5E5X0	0.998	LIM domain-containing protein 1	674	1.8	1	sp|G5E5X0|LIMD1_BOVIN	0	LRGKAFYFVNGK	LIM domain-containing protein 1	LIMD1	6.17	71884.8
228	P02666	0.998	Beta-casein	224	14.4	1	sp|P02666|CASB_BOVIN	0	EAMAPKHKEMPFPK	Beta-casein	CSN2	5.13	23583.3
233	P79345	0.998	Epididymal secretory protein E1	149	9.4	2	sp|P79345|NPC2_BOVIN	0	VVVEWELTDDKNQR	Epididymal secretory protein E1	NPC2	7.81	14615.8
284	E1BPF2	0.998	TOPBP1 interacting checkpoint and replication regulator	1903	0.8	1	tr|E1BPF2|E1BPF2_BOVIN	0	KIDSSSLPEVEPPPR	N/A	TICRR	9.02	207161
312	Q0P5E0	0.998	Lymphocyte-specific protein 1	363	3.6	3	tr|Q0P5E0|Q0P5E0_BOVIN	0	LEQYTQAVEIAGR	N/A	LSP1	4.7	39325.8
230	P12799	0.998	Fibrinogen gamma-B chain	444	2.1	2	sp|P12799|FIBG_BOVIN	0	DNCCILDER	Fibrinogen gamma-B chain	FGG	5.46	47652
239	Q2TBN1	0.998	SWI/SNF-related matrix-associated actin-dependent regulator of chromatin subfamily D member 1	515	7.6	1	sp|Q2TBN1|SMRD1_BOVIN	0	DLKVMTDVVGNSEEER+EFMLSFARDPQGFINDWLQSQCR	SWI/SNF-related matrix-associated actin-dependent regulator of chromatin subfamily D member 1	SMARCD1	9.17	58251.5
241	Q2YDM7	0.998	Large subunit GTPase 1 homolog	652	4.6	1	sp|Q2YDM7|LSG1_BOVIN	0	AEMICSGILPIDQMRDHVPPVSLVCQNIPR	Large subunit GTPase 1 homolog	LSG1	5.99	74248.9
264	A7MBA1	0.998	Kinesin-like protein	670	6.3	1	tr|A7MBA1|A7MBA1_BOVIN	0	GQGGECEIRRAGPGSEELTVTNAR+RPAWDLKGQLCDLNAELK	Kinesin-like protein	KIFC1	9.12	73534.3
268	E1B7U3	0.998	USP6 N-terminal like	831	2.2	1	tr|E1B7U3|E1B7U3_BOVIN	0	MRTEAVVNSQGQTGYLTK	N/A	USP6NL	9.33	94212.1
270	E1BAS5	0.998	Rearranged L-myc fusion	1912	1.7	1	tr|E1BAS5|E1BAS5_BOVIN	0	HDDLRYKCELNGCNIVFSDLGQLYHHEAQHFR	N/A	RLF	6.23	217460
287	F1MDB9	0.998	Transforming acidic coiled-coil containing protein 2	2830	0.8	1	tr|F1MDB9|F1MDB9_BOVIN	0	DVPPLPEAISEPCTPDPLGGER	N/A	TACC2	4.59	297130
292	F1MNI1	0.998	Centrosomal protein 164	1448	1.6	1	tr|F1MNI1|F1MNI1_BOVIN	0	GSASSPARPTSAQWTWDPGLGPR	N/A	CEP164	5.21	163295
306	G3MXC5	0.998	Phosphofurin acidic cluster sorting protein 2	849	2	1	tr|G3MXC5|G3MXC5_BOVIN	0	QPARPQNERANSLDNER	N/A	PACS2	6.17	93654.9
289	F1MFX5	0.998	Histone acetyltransferase	1751	1.3	1	tr|F1MFX5|F1MFX5_BOVIN	0	ATGMCPHDIATTLQHLHMIDKR	Histone acetyltransferase	KAT6B	5.21	195993
224	A5D7H2	0.998	Striatin-3	797	2.6	1	sp|A5D7H2|STRN3_BOVIN	0	QYLQEVGYTDTILDVRSQRVR	Striatin-3	STRN3	5.1	87422.6
278	E1BIH4	0.998	Tyrosine-protein phosphatase non-receptor type	912	1.8	1	tr|E1BIH4|E1BIH4_BOVIN	0	NVLSQYWSLGSRNPKK	Tyrosine-protein phosphatase non-receptor type	PTPN3	6.47	103911
279	E1BLK3	0.998	General receptor for phosphoinositides 1 associated scaffold protein	394	12.4	1	tr|E1BLK3|E1BLK3_BOVIN	0	RTGGDSDDAVYHTCFFGGAEPPAPPPPPPPPLARLPGPGAADASAPGSR	N/A	GRASP	8.88	42225.8
234	Q0II50	0.998	U6 snRNA phosphodiesterase	265	14.3	1	sp|Q0II50|USB1_BOVIN	0	EEFLDLLDALLCHAQTYVPRLVRMEAFHLSLSQSVVLR	U6 snRNA phosphodiesterase	USB1	5.53	29956.9
235	Q0V8H6	0.998	Putative helicase MOV-10	1003	2.5	1	sp|Q0V8H6|MOV10_BOVIN	0	WPLEPMLFPVASRGVPLLPSDVKLK	Putative helicase MOV-10	MOV10	9.15	113885
242	Q2YDN4	0.998	Coiled-coil domain-containing protein 105	500	2.4	1	sp|Q2YDN4|CC105_BOVIN	0	ALAEEAHQLTDR	Coiled-coil domain-containing protein 105	CCDC105	9.84	57642.7
246	Q3SZI4	0.998	14-3-3 protein theta	245	5.7	1	sp|Q3SZI4|1433T_BOVIN	0	AVTEQGAELSNEER	14-3-3 protein theta	YWHAQ	4.68	27764.2
249	Q58CQ2	0.998	Actin-related protein 2/3 complex subunit 1B	372	3.5	2	sp|Q58CQ2|ARC1B_BOVIN	0	NSVSQISVLSGGK	Actin-related protein 2/3 complex subunit 1B	ARPC1B	8.69	40975.8
255	A0A0M4B6N2	0.998	Binder of sperm 3	140	8.9	1	tr|A0A0M4B6N2|A0A0M4B6N2_BUBBU	0	EMEDIASGAETK	N/A	BSP3	6.73	14270.3
277	E1BH14	0.998	Uncharacterized protein	367	5.2	1	tr|E1BH14|E1BH14_BOVIN	0	VQTCSCAWDGVLVPRKLEP	N/A	LEFTY2	8.47	39111.9
281	E1BNQ7	0.998	NK6 homeobox 1	366	5.7	1	tr|E1BNQ7|E1BNQ7_BOVIN	0	QSAFLLSSPPLAALHSMAEMK	N/A	NKX6-1	9.46	37699.4
244	Q32KZ2	0.998	Actin-like protein 7A	438	2.7	3	sp|Q32KZ2|ACL7A_BOVIN	0	AVVVDLGTGYCK	Actin-like protein 7A	ACTL7A	6.29	49016.5
276	E1BGF3	0.998	Host cell factor C1	2001	1.6	1	tr|E1BGF3|E1BGF3_BOVIN	0	TQGVPAVLKVTGPQATTGTPLVTMRPASQAGK	N/A	HCFC1	6.56	204723
307	G3MY34	0.998	Pleckstrin homology domain containing B1	243	14.4	1	tr|G3MY34|G3MY34_BOVIN	0	MSPAAPVPPDSTLESPFEEMALVRGGWLWR	N/A	PLEKHB1	7	27359.1
259	A4IFF4	0.998	Ribosomal protein S6 kinase	735	2.3	1	tr|A4IFF4|A4IFF4_BOVIN	0	KVTRPDSGHLYAMKVLK	Ribosomal protein S6 kinase	RPS6KA1	7.68	82725
269	E1B960	0.998	ZFP90 zinc finger protein	635	4.4	1	tr|E1B960|E1B960_BOVIN	0	AFRHSSSLGQHENAHTGEKPYQCSLCGK	N/A	ZFP90	8.66	72534.9
286	F1MD76	0.998	Folliculin interacting protein 2	1028	1.8	1	tr|F1MD76|F1MD76_BOVIN	0	IHYIRSPPQLMVSKVFSAR	N/A	FNIP2	5.75	111330
304	F1N628	0.998	Zinc finger and SCAN domain containing 20	1044	2.1	1	tr|F1N628|F1N628_BOVIN	0	KNSADYSVDPEQTKPAQALAWR	N/A	ZSCAN20	5.88	117687
237	Q2KJE4	0.998	Electron transfer flavoprotein subunit alpha, mitochondrial	333	9.3	1	sp|Q2KJE4|ETFA_BOVIN	0	DPEAPIFQVADYGIVADLFKVVPEMTELLKK	Electron transfer flavoprotein subunit alpha, mitochondrial	ETFA	7.74	32816.9
315	F1MQI1	0.9979	Talin 2	2541	2.6	3	tr|F1MQI1|F1MQI1_BOVIN	0	GAASKPADDPSMYQLK+KEEGTGTLKK+QVAASTAQLLVACK+YDQATDTIMCVTESIFSSMGDAGEMVR	N/A	TLN2	5.42	271481
820	L8HPZ5	0.9978	Uncharacterized protein	64	98.4	12	tr|L8HPZ5|L8HPZ5_9CETA	0	CPGNMRQIGTCLEAPVKCCR+LRHLLLALLFLVLSAGSGFTQGVRNPLSCR+MRLRHLLLALLFLVLSAGSGFTQGVR+NPLSCRRNTGICVPIR+NTGICVPIRCPGNMR+NTGICVPIRCPGNMRQIGTCLEAPVK+QIGTCLEAPVK+QIGTCLEAPVKCCRR+RNTGICVPIRCPGNMR	N/A		9.99	4558.48
318	B8Y7I4	0.9978	Serum amyloid A protein	112	8.9	1	tr|B8Y7I4|B8Y7I4_BOVIN	0	ADQFANEWGR	Serum amyloid A protein	SAA3	8.85	11478.9
319	Q08DQ6	0.9977	Zyxin	559	12.5	2	tr|Q08DQ6|Q08DQ6_BOVIN	0	CEDCGKPLSIEADDNGCFPLDGHVLCRKCHTAR+CSTCGQPITDRMLRATGK+VNPFRPGDSEPPPAAGAQR	N/A	ZYX	6.33	60101.2
110b	P61285	0.9977	Dynein light chain 1, cytoplasmic	89	43.6	8	sp|P61285|DYL1_BOVIN	0	KYNPTWHCIVGR+NADMSEEMQQDSVECATQALEK+YNPTWHCIVGR	Dynein light chain 1, cytoplasmic	DYNLL1	6.89	10365.9
320	A0JNP2	0.9976	Secretoglobin family 1D member	102	10.8	2	sp|A0JNP2|SG1D_BOVIN	1	ILLNCTVTDVK	Secretoglobin family 1D member	SCGB1D	8.54	8996.6
321	A6H7G2	0.9976	Drebrin-like protein	423	2.6	2	sp|A6H7G2|DBNL_BOVIN	0	QLTQPDTPISR	Drebrin-like protein	DBNL	4.95	47722.8
196a	Q0P569	0.9976	Nucleobindin-1	474	7.6	1	sp|Q0P569|NUCB1_BOVIN	0	AGVPLPMAPVLTLQTVEMHPAYTEEELRR+LEALFTK	Nucleobindin-1	NUCB1	5.05	52483.3

## Sheet: 1.5u
entry no.	protein	protein probability	protein description	protein length	percent coverage	tot indep spectra	protein ID	PredHe	peptides	Name	Primary Gene Name	pI	MW
2	O15354	1	Prosaposin receptor GPR37	613	3.4	2	sp|O15354|GPR37_HUMAN	7	GAEASAAGPPGPPTRPPGPWR	Prosaposin receptor GPR37	GPR37	8.43	64350.3
14	Q96JN2-2	1	Isoform 2 of Coiled-coil domain-containing protein 136	957	1.6	2	sp|Q96JN2-2|CC136_HUMAN	1	MQEEQGQLQEELHR+RMQEEQGQLQEELHR	Coiled-coil domain-containing protein 136	CCDC136	4.63	134045
20	Q2YDG7	1	Sperm acrosome membrane-associated protein 1	279	16.1	5	sp|Q2YDG7|SACA1_BOVIN	1	AFECETLDNNEIVASIR+ASTTEIQSELSSMR+EVILTSGCPGGESK	Sperm acrosome membrane-associated protein 1	SPACA1	4.42	27993.3
28	Q3MHW9	1	NADH-cytochrome b5 reductase 1	305	6.6	3	sp|Q3MHW9|NB5R1_BOVIN	1	EDLEELQAR+GPSGLLTYAGK	NADH-cytochrome b5 reductase 1	CYB5R1	9.3	33860.6
44	A0A0A7V3V9	1	Cathelicidin 2	229	26.6	10	tr|A0A0A7V3V9|A0A0A7V3V9_BUBBU	1	LLELDPTPNDDFDPGTR+LLELDPTPNDDFDPGTRKPVSFK+QCVGTVTLDPSNDQFDINCNELQSVR+TTQQPLEQCDFK	N/A	CATHL2	9.05	22472.4
46	A4IFP2	1	KRT4 protein	549	6	3	tr|A4IFP2|A4IFP2_BOVIN	1	QVDSLANDKGRLQSELK+VQQLQTSVDQHGDSLR	N/A	KRT4	7.47	58046.3
47	A5D7M4	1	Y-box binding protein 2	360	17.5	5	tr|A5D7M4|A5D7M4_BOVIN	1	FIPRPRPAAPPPMVAEAPSGGTEPGSEGERAEDSGQRPR+GAEAANVTGPGGVPVKGSRYAPNR	N/A	YBX2	10.75	38268.6
67	E1BNL3	1	Zonadhesin (gene/pseudogene)	2489	1.2	3	tr|E1BNL3|E1BNL3_BOVIN	1	CQPGSQIECQPYK+TVDVLPTGVEPFIVEGR	N/A	ZAN	6.91	272336
77	F1MVP6	1	Uncharacterized protein	1679	5.7	4	tr|F1MVP6|F1MVP6_BOVIN	1	AEWDTDQWK+LCTCKDETLSCVGLSAK+LHDKESSEEDEIFNK+NTSTELTIEPER	N/A	N/A	4.89	183932
83	F1N343	1	Coiled-coil domain containing 136	1151	3.4	5	tr|F1N343|F1N343_BOVIN	1	EQLELQGALHR+MQEEQGQLQEELHR+RMQEEQGQLQEELHR+YDASQDEQSELLK	N/A	CCDC136	4.7	133235
84	F1N369	1	Uncharacterized protein	325	7	5	tr|F1N369|F1N369_BOVIN	1	FFNQQVEVLGR+IVGSPNIPVK	N/A	ZPBP	9.29	36863.8
129a	A0A0A7NSG9	1	Cathelicidin 4	148	61.5	41	tr|A0A0A7NSG9|A0A0A7NSG9_BUBBU	1	AVDQLNERSSEANLYR+DDADLGTRKPVSFTVK+ETVCPR+KPVSFTVKETVCPR+KPVSFTVKETVCPRTTQQPAEQCDFK+LLELEPPPKDDADLGTR+LLELEPPPKDDADLGTRKPVSFTVK+QCVGTVTLDPSNDQFDLNCNALQSVR+TTQQPAEQCDFKEEGR+VKETVCPR+VKQCVGTVTLDPSNDQFDLNCNALQSVR	N/A	CATHL4	5.52	13935.7
129c	C8CF42	1	Probactenecin 7	188	44.1	62	tr|C8CF42|C8CF42_BUBBU	1	AVDRINDGSSEANLYR+ETVCPR+INDGSSEANLYR+LLELDPPPK+LLELDPPPKDVEDR+QCVGTITLDQSDDLFDLNCNELQSVR+QCVGTITLDQSDDLFDLNCNELQSVRR+TSQQPLEQCDFK+TSQQPLEQCDFKENGLVK+VKETVCPR	N/A	N/A	10.51	18271.2
136a	F1MQJ0	1	Angiotensin-converting enzyme	1226	8	11	tr|F1MQJ0|F1MQJ0_BOVIN	1	LEGPFVGSGR+LGFSQPWPEAMR+LNGYQDGGDSWR+MDATEAMIK+RSQVVWNEYAEANWNYSTDISTDNSKLLMEK+VNFLGLNLEEQQAR+YQGVCPPLAR	Angiotensin-converting enzyme	ACE	6.08	141242
148a	Q2NKZ3	1	ADAM metallopeptidase domain 32	747	6.2	6	tr|Q2NKZ3|Q2NKZ3_BOVIN	1	DSASVIYAFVR+LICTYPLQTPFLR+NAPFACYEEIQSQTDR+NAPFACYEEIQSQTDRFGNCGK	N/A	ADAM32	4.98	80779.4
61	Q866B2	1	Toll-like receptor 9	1029	25.6	9	tr|Q866B2|Q866B2_BOVIN	0	DNNLAFFNWSSLTVLPR+DWLPGKTLFENLWASVYSSR+GLGRLQVLDLSENFLYDYITK+GLRNLVQLDLSENHLHTLLPRHLDNLPK+ISGAATPAAALGEVDSRVEVWR+KDVVVLVILRPAAYR+LQCLRLSHNSISQAVNGSQFVPLTSLR+LSRLQCLRLSHNSISQAVNGSQFVPLTSLR+LSSASLRALDFSGNSLSQMWAEGDLYLCFFK+NLVQLDLSENHLHTLLPRHLDNLPKSLR+QEAVPGLSRRVTCGSPGQLQGR+RLNLSFNYHKK+TLFENLWASVYSSRKTMFVLAHTDR+TTIFNDLTQLRRLNLSFNYHK+VSGLLRASFLLAQQRLLEDR	N/A	tlr9	9.15	113095
17a	O60814	1	Histone H2B type 1-K	126	19.8	7	sp|O60814|H2B1K_HUMAN	0	AMGIMNSFVNDIFER+ESYSVYVYK+KESYSVYVYK	Histone H2B type 1-K	HIST1H2BK	10.32	13759
22a	P06744-2	1	Isoform 2 of Glucose-6-phosphate isomerase	569	5.7	3	sp|P06744-2|G6PI_HUMAN	0	ILLANFLAQTEALMR+TFTTQETITNAETAK	Glucose-6-phosphate isomerase	GPI	8.44	63015.9
35a	P23526-2	1	Isoform 2 of Adenosylhomocysteinase	404	7.8	2	sp|P23526-2|SAHH_HUMAN	0	VAVVAGYGDVGK+VPAINVNDSVTK	Adenosylhomocysteinase	AHCY	5.92	47584.9
8	P46193	1	Annexin A1	346	46	30	sp|P46193|ANXA1_BOVIN	0	DIASDTSGDYEK+DLAKDIASDTSGDYEK+GDRSEELAVNDDLADSDAR+GGPGSAVSPYPTFNPSSDVEALHK+GLGTDEDTLNEILASR+GVDEATIIEILTKR+ILVALCGRD+LYGISLCQAILDETK+QAWFIENEEQEYIK+SEELAVNDDLADSDAR+SEIDMNDIK+TPAQFDAEELR+VLDLELKGDIEK	Annexin A1	ANXA1	6.41	38820.5
54	E1B6Z6	1	Lipocalin 2	200	30	7	tr|E1B6Z6|E1B6Z6_BOVIN	0	IPLQPNFQADQFQGK+SLGLTDDHIVFTVPIDR+VVNTDYNQFAIVYFK+WYTVGVAGNAIKK	N/A	LCN2	9.35	20771.6
86	F6MFD5	1	Peptidoglycan-recognition protein	190	70.5	34	tr|F6MFD5|F6MFD5_BUBBU	0	AAQSLLACGAAQGYLTPNYEVK+DVQQTLSPGDQLYEIIQQWPHYR+GAHSGPTWNPIAIGISFMGNYMDR+GAHSGPTWNPIAIGISFMGNYMDRVPPAR+GHRDVQQTLSPGDQLYEIIQQWPHYR+QAQNVQHYHMQELGWCDVGYNFMIGEDGLVYEGR+VPPARALRAAQSLLACGAAQGYLTPNYEVK+YVVVSHTAGAVCNTPASCLR	Peptidoglycan-recognition protein	PGLYRP1	8.96	18859.5
98a	P02676	1	Fibrinogen beta chain	468	9.2	4	sp|P02676|FIBB_BOVIN	0	HQLYIDETVK+KEEAPSLRPVPPPISGGGYR+QGFGNIATNAEGK	Fibrinogen beta chain	FGB	8.66	50993.4
133a	E1AHZ7	1	S100A8 protein	89	33.7	8	tr|E1AHZ7|E1AHZ7_BUBBU	0	VGLVAHEEIHKE+YSLNQGNYHAVYR+YSLNQGNYHAVYRDDLK+YSLNQGNYHAVYRDDLKK	N/A	S100A8	5.07	10381.9
144a	G9DAR3	1	Lactoferrin	708	53.1	77	tr|G9DAR3|G9DAR3_BUBBU	0	ANEGLTWNSLKGK+APVDAFKECHLAQVPSHAVVAR+CGLVPVLAENRK+CLQDGAGDVAFVK+CLQDGAGDVAFVKETTVFENLPEKADR+CSTSPLLEACAFLTR+DLLFKDSALGFLR+EKYYGYTGAFR+ESPQTHYYAVAVVK+ETTVFENLPEK+GEADALSLDGGYIYTAGK+GSNFQLDQLQGR+GSNFQLDQLQGRK+HSSLDCVLRPTEGYLAVAVVK+IPSKVDSALYLGSR+KANEGLTWNSLK+KGSNFQLDQLQGR+KGSNFQLDQLQGRK+KPVTEAQSCHLAVAPNHAVVSLSER+LCALCAGDDQGLDK+LCALCAGDDQGLDKCVPNSK+LLCLDGTR+LRPVAAEIYGTK+NCPDKFCLFK+NLLFNDNTECLAK+QAYP…	N/A	N/A	8.31	75735.3
144b	O77698	1	Lactotransferrin	708	50.1	74	sp|O77698|TRFL_BUBBU	0	ANEGLTWNSLKGK+APVDAFKECHLAQVPSHAVVAR+CGLVPVLAENRK+CLQDGAGDVAFVK+CLQDGAGDVAFVKETTVFENLPEKADR+CSTSPLLEACAFLTR+EKYYGYTGAFR+ESPQTHYYAVAVVK+ETTVFENLPEK+FFSASCVPCVDR+GEADALSLDGGYIYTAGK+GSNFQLDQLQGR+HSSLDCVLRPTEGYLAVAVVK+IPSKVDSALYLGSR+KANEGLTWNSLK+KGSNFQLDQLQGR+KPVTEAQSCHLAVAPNHAVVSLSER+LCALCAGDDQGLDK+LCALCAGDDQGLDKCVPNSK+LLCLDGTR+LRPVAAEIYGTK+NCPDKFCLFK+NLLFNDNTECLAK+QAYPNLCQLCK+QAYPNLCQLCKGEGENQCACSP…	Lactotransferrin	LTF	8.23	75817.4
68a	Q0VAS5	1	Histone H4	103	45.6	13	tr|Q0VAS5|Q0VAS5_HUMAN	0	CKTVTAMDVVYALKR+DNIQGITKPAIR+DNIQGITKPAIRR+ISGLIYEETR+RISGLIYEETR+TVTAMDVVYALKR+VFLENVIR			11.04	11314.3
2	A7MAZ5	1	Histone H1.3	221	12.4	4	sp|A7MAZ5|H13_BOVIN	0	ALAAAGYDVEK+ALAAAGYDVEKNNSR+ERSGVSLAALK			10.97	22022.5
110a	P68432	1	Histone H3.1	136	36.8	8	sp|P68432|H31_BOVIN	0	EIAQDFKTDLR+FQSSAVMALQEACEAYLVGLFEDTNLCAIHAK+STELLIR			11.13	15272.9
110b	P84227	1	Histone H3.2	136	36.8	7	sp|P84227|H32_BOVIN	0	EIAQDFKTDLR+FQSSAVMALQEASEAYLVGLFEDTNLCAIHAK+STELLIR			11.27	15256.8
12	Q96BH3	1	Epididymal sperm-binding protein 1	223	18.4	3	sp|Q96BH3|ESPB1_HUMAN	0	LWCPTTENMDK+LWCPTTENMDKDGK	Epididymal sperm-binding protein 1	ELSPBP1	6.19	23318.2
16	Q9Y566-2	1	Isoform 2 of SH3 and multiple ankyrin repeat domains protein 1	1548	4.2	2	sp|Q9Y566-2|SHAN1_HUMAN	0	AGLRMGDFLIEVNGQNVVKVGHR+AYGGGGGSSAFTSFLPPRPLVHPLTGKALDPASPLGLALAAR	SH3 and multiple ankyrin repeat domains protein 1	SHANK1	8.29	224959
18a	P04075-2	1	Isoform 2 of Fructose-bisphosphate aldolase A	418	17.4	6	sp|P04075-2|ALDOA_HUMAN	0	ADDGRPFPQVIK+GILAADESTGSIAK+GILAADESTGSIAKR	Fructose-bisphosphate aldolase A	ALDOA	8.39	39288.8
27a	P0DP23	1	Calmodulin-1	149	47	6	sp|P0DP23|CALM1_HUMAN	0	EADIDGDGQVNYEEFVQMMTAK+EAFSLFDKDGDGTITTK+MKDTDSEEEIREAFR+VFDKDGNGYISAAELR	Calmodulin-1	CALM1	4.09	16706.4
28a	P10644-2	1	Isoform 2 of cAMP-dependent protein kinase type I-alpha regulatory subunit	337	6.8	2	sp|P10644-2|KAP0_HUMAN	0	NVLFSHLDDNER+SENEEFVEVGR	cAMP-dependent protein kinase type I-alpha regulatory subunit	PRKAR1A	5.27	42981.7
33a	P14649	1	Myosin light chain 6B	208	15.9	4	sp|P14649|MYL6B_HUMAN	0	ALGQNPTNAEVLK+ILYSQCGDVMR	Myosin light chain 6B	MYL6B	5.56	22764
34a	P21333-2	1	Isoform 2 of Filamin-A	2639	2.7	3	sp|P21333-2|FLNA_HUMAN	0	AFGPGLQGGSAGSPAR+ANLPQSFQVDTSK+TGVAVNKPAEFTVDAK+VTAQGPGLEPSGNIANK	Filamin-A	FLNA	5.7	280608
40b	P54652	1	Heat shock-related 70 kDa protein 2	639	15.6	14	sp|P54652|HSP72_HUMAN	0	FDLTGIPPAPR+FEDATVQSDMK+GQIQEIVLVGGSTR+IINEPTAAAIAYGLDK+LDKGQIQEIVLVGGSTR+NQVAMNPTNTIFDAKR+STAGDTHLGGEDFDNR+TTPSYVAFTDTER	Heat shock-related 70 kDa protein 2	HSPA2	5.55	70021
41a	P35527	1	Keratin, type I cytoskeletal 9	623	10.6	5	sp|P35527|K1C9_HUMAN	0	FEMEQNLR+LASYLDKVQALEEANNDLENKIQDWYDK+QGVDADINGLR+QVLDNLTMEK+TLLDIDNTR	Keratin, type I cytoskeletal 9	KRT9	5.14	62064.3
42a	P35579	1	Myosin-9	1960	4.4	10	sp|P35579|MYH9_HUMAN	0	ELEDATETADAMNR+EMEAELEDER+IAQLEEQLDNETK+IAQLEEQLDNETKER+KEEELQAALAR+KVEAQLQELQVK+NLPIYSEEIVEMYK+RGDLPFVVPR+VEAQLQELQVK	Myosin-9	MYH9	5.5	226401
60a	Q92526-3	1	Isoform 3 of T-complex protein 1 subunit zeta-2	493	6.5	2	sp|Q92526-3|TCPW_HUMAN	0	QADLYISEGLHPR+RPGYPIDLFMVEIMEMKHK	T-complex protein 1 subunit zeta-2	CCT6B	6.85	57821.4
11	P82292	1	Spermadhesin Z13	116	17.2	9	sp|P82292|Z13_BOVIN	0	ICDTSHAEYTSCTNTMTVK+KICDTSHAEYTSCTNTMTVK	Spermadhesin Z13	N/A	5.58	13383.3
16	Q2T9N7	1	Lysozyme-like protein 4	145	40.7	10	sp|Q2T9N7|LYZL4_BOVIN	0	CHMSCSALLNPDLK+CHMSCSALLNPDLKK+FNPMAVYENSR+RGMGAWPSWTLNCQHSDTLAR+SDFIGYGLFQIR	Lysozyme-like protein 4	LYZL4	8.46	14318.4
17	Q2T9U2	1	Outer dense fiber protein 2	657	18.4	23	sp|Q2T9U2|ODFP2_BOVIN	0	ILKDEMNKEIEAAR+KNIDLTAIISDLR+LAECQDQLQGYER+LAECQDQLQGYERK+LEADEVAAQLER+LVEAEMDGAAAAK+NYEGMIDNYK+QMTCSDINTLTR+RQFQSQLADLQQLPDILK+TRLEADEVAAQLER+VTDLVNQQQTLEEK	Outer dense fiber protein 2	ODF2	7.52	75498.1
21	Q32KL7	1	Sperm equatorial segment protein 1	366	23	7	sp|Q32KL7|SPESP_BOVIN	0	ILCVGHGEETHNLLK+RSLALAIAAEHK+SLALAIAAEHK+SPNNANFIGPR+SSGGVYDIITVINMLYNSR+YTHDVGPGDNDVLINPVSEETTTFPTR	Sperm equatorial segment protein 1	SPESP1	5.73	39387.4
24	Q32LB5	1	GLIPR1-like protein 1	241	10.4	7	sp|Q32LB5|GPRL1_BOVIN	0	FIEECLR+FYDFNTR+KFYDFNTR+YMSWDEALAK	GLIPR1-like protein 1	GLIPR1L1	8.44	22330.2
26	Q32PB3	1	Sperm acrosome membrane-associated protein 4	126	33.3	5	sp|Q32PB3|SACA4_BOVIN	0	CGDDEDCFTGHGVAPGVGPIINK+DCVFCELTDSTSCPGTSMR	Sperm acrosome membrane-associated protein 4	SPACA4	4.75	8180.18
39	Q5E946	1	Protein/nucleic acid deglycase DJ-1	189	43.9	9	sp|Q5E946|PARK7_BOVIN	0	DVVICPDASLEDAK+GAEEMETVIPVDVMR+IVEVLVGKEVADQVK+VTTHPLAKDKMMNGSHYSYSENR+VTVAGLAGKDPVQCSR	Protein/nucleic acid deglycase DJ-1	PARK7	7.05	19904.1
50	A6QLL8	1	Fructose-bisphosphate aldolase	364	17.3	9	tr|A6QLL8|A6QLL8_BOVIN	0	ADDGRPFPQVIK+AGAAASESLFISNHAY+GILAADESTGSIAK+GILAADESTGSIAKR+IGEHTPSSLAIMENANVLAR	Fructose-bisphosphate aldolase	ALDOA	8.45	39436.1
65	E1BG25	1	Melanotransferrin	739	7	2	tr|E1BG25|E1BG25_BOVIN	0	ADVTEWRQCHLARVPAHAVVVR+LKPEIQCVSAESPQQCMER+WCTISDPEQQK	N/A	MELTF	5.41	78605.8
69	F1MDH3	1	Uncharacterized protein	2550	1.4	2	tr|F1MDH3|F1MDH3_BOVIN	0	LAQAAQSSVATITR+QAAASATQTIAAAQHATSTPK	N/A	TLN1	5.81	270815
85	F1N757	1	Titin	34340	1.2	12	tr|F1N757|F1N757_BOVIN	0	AGDTIILSAISILGKPLPKSSWSKAGK+DKVEVQWLKNNMIIVQGDK+DPVTLECVVAGTPELK+DPVTLECVVAGTPELKVK+EPPYFLEKPQSQDVNPNTRVQLKALVGGTAPMTIK+FAAARVEVFDVPGPVLDLKPVVTNRK+FVKKPSDVSTIVGEEVQLQATVEGAEPISVVWFK+ISFFNKVSGLKIINVAPSDSGVYSFEVQNPVGK+KGAGEEEEIDIMELLK+KTWVRVSSEPK+KVPVPAPK+LEVTEMTKNSAVLAWLPPLRDGGAK+NAAGAISPPSEPSDAITCRDDIEAPR+NPFVLPGPPKSLEVTNIAK+RDVEELEFTVEDLIEGGEYEFRVK+RSLGDISDEELLLPIDDYLAMKR+VDGLLEGLTYVFRVCAENAAGPG…	N/A	TTN	5.91	3.81391e+06
90	G5E5C6	1	Acrosin	362	23.8	18	tr|G5E5C6|G5E5C6_BOVIN	0	AKRPGVYTSTWSYLNWIASK+EVEWGSNKPVKPPLQER+IDTCQGDSGGPLMCK+ITPPVICGHFIGPGCLPQFR+YSASSEANDIALIK	Acrosin	ACR	9.4	37765.1
95	Q3SX33	1	Thy-1 cell surface antigen	161	26.1	7	tr|Q3SX33|Q3SX33_BOVIN	0	DEGIYTCELR+KWVLSGSNGVTRPEYSSR+VTSLTACLVNQSLR	N/A	THY1	9.14	16049.5
97a	P00514	1	cAMP-dependent protein kinase type I-alpha regulatory subunit	380	10.8	5	sp|P00514|KAP0_BOVIN	0	ADSREDEISPPPPNPVVK+NVLFSHLDDNER+SENEEFVEVGR	cAMP-dependent protein kinase type I-alpha regulatory subunit	PRKAR1A	5.27	42892.7
112a	Q28068	1	Calicin	588	9	4	sp|Q28068|CALI_BOVIN	0	EVSDLAYSGIR+MSIPMDGTAVITR+NVLAAVSPLVK+TLAPPPEALDCPACCLAK	Calicin	CCIN	8.49	66889.9
116a	Q3B7N2	1	Alpha-actinin-1	892	6.4	8	sp|Q3B7N2|ACTN1_BOVIN	0	ELPPDQAEYCIAR+LVSIGAEEIVDGNVK+TINEVENQILTR+VLAVNQENEQLMEDYEK	Alpha-actinin-1	ACTN1	5.25	102980
124a	Q5KR47-2	1	Isoform 2 of Tropomyosin alpha-3 chain	248	11.3	6	sp|Q5KR47-2|TPM3_BOVIN	0	AREQAEAEVASLNR+EQAEAEVASLNR+IQVLQQQADDAEER	Tropomyosin alpha-3 chain	TPM3	4.68	32818.8
127a	Q92176	1	Coronin-1A	461	16.3	7	sp|Q92176|COR1A_BOVIN	0	CEPIAMTVPR+DGYVPPK+HLEEPLSLQELDTSSGVLLPFFDPDTNIVYLCGK+QVALWDTK+VSQNTWDSGFCAVNPK	Coronin-1A	CORO1A	6.25	50848
135a	F1MQ37	1	Uncharacterized protein	1964	3.8	9	tr|F1MQ37|F1MQ37_BOVIN	0	AKQTLENERGELANEVK+ELEDATETADAMNR+EMEAELEDER+KEEELQAALAR+KVEAQLQELQVK+RGDLPFVVPR+VEAQLQELQVK	N/A	MYH9	5.5	227103
140a	F1N169	1	Uncharacterized protein	2648	4.1	6	tr|F1N169|F1N169_BOVIN	0	AFGPGLQGGSAGSPAR+ANLPQSFQVDTSK+QMQLENVSVALEFLDR+VAQPAITDNKDGTVTVR+VEPGLGADNSVVR+VTAQGPGLEPSGNIANK+WGDEHIPGSPYRVLVP	N/A	FLNA	5.8	281166
151b	P00974	1	Pancreatic trypsin inhibitor	100	47	27	sp|P00974|BPT1_BOVIN	0	AGLCQTFVYGGCR+AGLCQTFVYGGCRAK+NNFKSAEDCMR+RPDFCLEPPYTGPCK+SAEDCMR+YFYNAK	Pancreatic trypsin inhibitor	N/A	9.24	6517.54
15	Q9HD89-2	1	Isoform 2 of Resistin	82	22	5	sp|Q9HD89-2|RETN_HUMAN	0	AETTCHCQCAGMDWTGAR	Resistin	RETN	5.72	9553.89
19a	P04264	1	Keratin, type II cytoskeletal 1	644	14.4	9	sp|P04264|K2C1_HUMAN	0	FLEQQNQVLQTK+FSSCGGGGGSFGAGGGFGSR+MSGECAPNVSVSVSTSHTTISGGGSR+NMQDMVEDYR+QISNLQQSISDAEQR+YEELQITAGR	Keratin, type II cytoskeletal 1	KRT1	8.15	65907.5
25a	P07900-2	1	Isoform 2 of Heat shock protein HSP 90-alpha	854	11.6	7	sp|P07900-2|HS90A_HUMAN	0	AQALRDNSTMGYMAAKK+DQVANSAFVER+ELHINLIPNKQDR+GVVDSEDLPLNISR+KHLEINPDHSIIETLR+NPDDITNEEYGEFYK	Heat shock protein HSP 90-alpha	HSP90AA1	4.94	84528.5
32a	P14618-2	1	Isoform M1 of Pyruvate kinase PKM	531	13.1	15	sp|P14618-2|KPYM_HUMAN	0	FGVEQDVDMVFASFIR+GDLGIEIPAEK+GDYPLEAVR+LDIDSPPITAR+NTGIICTIGPASR	Pyruvate kinase PKM	PKM	7.95	57805.7
37a	P26641-2	1	Isoform 2 of Elongation factor 1-gamma	487	6.2	2	sp|P26641-2|EF1G_HUMAN	0	ALIAAQYSGAQVR+KLDPGSEETQTLVR	Elongation factor 1-gamma	EEF1G	6.27	49987.6
1	A0JNM6	1	Lysozyme-like protein 1	148	14.2	2	sp|A0JNM6|LYZL1_BOVIN	0	CHVACSALMTDDLTDAIICAK	Lysozyme-like protein 1	LYZL1	8.13	14880.8
48	A5PJH7	1	LOC788112 protein	172	17.4	3	tr|A5PJH7|A5PJH7_BOVIN	0	GLSYEEIVTQALK+LLSLNCVPDR+LLSLNCVPDRELEPEPR	N/A	LOC788112	9.33	17675.1
64	E1BEQ4	1	Uncharacterized protein	249	9.2	3	tr|E1BEQ4|E1BEQ4_BOVIN	0	FVRPVPLPQTQNR+TDTLQCVQLR	N/A	LOC505658	11.41	26152.5
101b	A7E3Q2	1	Heat shock 70kDa protein 1A	636	19.3	18	tr|A7E3Q2|A7E3Q2_BOVIN	0	DAGTITGLNVLR+FDLTGIPPAPR+FEDATVQSDMK+GQIQEIVLVGGSTR+IINEPTAAAIAYGLDK+LDKGQIQEIVLVGGSTR+NAVESYTYNIK+NQVAMNPTNTIFDAK+NQVAMNPTNTIFDAKR+STAGDTHLGGEDFDNR+TTPSYVAFTDTER	N/A	HSPA2	5.5	69808.8
102a	P22226	1	Cathelicidin-1	155	25.2	17	sp|P22226|CTHL1_BOVIN	0	CEGTVTLDQVR+GNFDITCNNHQSIR+ITKQPWAPPQAAR+QPWAPPQAAR+RCEGTVTLDQVR	Cathelicidin-1	CATHL1	11.53	1485.92
107a	P62157	1	Calmodulin	149	47	6	sp|P62157|CALM_BOVIN	0	EADIDGDGQVNYEEFVQMMTAK+EAFRVFDKDGNGYISAAELR+EAFSLFDKDGDGTITTK+MKDTDSEEEIREAFR+VFDKDGNGYISAAELR	Calmodulin	CALM	4.09	16706.4
123a	Q5E9F7	1	Cofilin-1	166	34.9	6	sp|Q5E9F7|COF1_BOVIN	0	LTGIKHELQANCYEEVKDR+NIILEEGKEILVGDVGQTVDDPYATFVK+YALYDATYETK	Cofilin-1	CFL1	8.21	18387.4
126a	Q76LV2	1	Heat shock protein HSP 90-alpha	733	13.2	10	sp|Q76LV2|HS90A_BOVIN	0	ADLINNLGTIAK+AQALRDNSTMGYMAAKK+DQVANSAFVER+ELHINLIPNKQDR+GVVDSEDLPLNISR+KHLEINPDHSIIETLR+NPDDITNEEYGEFYK	Heat shock protein HSP 90-alpha	HSP90AA1	4.92	84730.8
8	P22626-2	1	Isoform A2 of Heterogeneous nuclear ribonucleoproteins A2/B1	341	14	2	sp|P22626-2|ROA2_HUMAN	0	GGGGNFGPGPGSNFR+NMGGPYGGGNYGPGGSGGSGGYGGRSR	Heterogeneous nuclear ribonucleoproteins A2/B1	HNRNPA2B1	8.97	37429.7
11	Q01518-2	1	Isoform 2 of Adenylyl cyclase-associated protein 1	474	6.7	3	sp|Q01518-2|CAP1_HUMAN	0	NSLDCEIVSAK+VENQENVSNLVIEDTELK	Adenylyl cyclase-associated protein 1	CAP1	8.26	51770.3
31a	P13796	1	Plastin-2	627	14.4	10	sp|P13796|PLSL_HUMAN	0	AACLPLPGYR+FSLVGIGGQDLNEGNR+IENCNYAVELGK+KEGICAIGGTSEQSSVGTQHSYSEEEK+MINLSVPDTIDER+QFVTATDVVR+VYALPEDLVEVNPK	Plastin-2	LCP1	5.29	70157.2
45a	P49368-2	1	Isoform 2 of T-complex protein 1 subunit gamma	507	11.2	6	sp|P49368-2|TCPG_HUMAN	0	ALDDMISTLK+AVAQALEVIPR+EILSEVER+GASKEILSEVER+IPGGIIEDSCVLR+NLQDAMQVCR	T-complex protein 1 subunit gamma	CCT3	6.1	60533.9
46a	P50990-2	1	Isoform 2 of T-complex protein 1 subunit theta	529	8.3	5	sp|P50990-2|TCPQ_HUMAN	0	FAEAFEAIPR+GSTDNLMDDIER+HFSGLEEAVYR+LATNAAVTVLR	T-complex protein 1 subunit theta	CCT8	5.41	59489.4
50a	P61019	1	Ras-related protein Rab-2A	212	23.6	5	sp|P61019|RAB2A_HUMAN	0	EHGLIFMETSAK+LQIWDT+LQIWDTAGQESFR+TASNVEEAFINTAK+YIIIGDTGVGK	Ras-related protein Rab-2A	RAB2A	6.1	23414.4
55a	P78371-2	1	Isoform 2 of T-complex protein 1 subunit beta	488	6.2	3	sp|P78371-2|TCPB_HUMAN	0	GATQQILDEAER+ILIANTGMDTDKIK	T-complex protein 1 subunit beta	CCT2	6.02	57357
58a	Q5BJF6-10	1	Isoform 10 of Outer dense fiber protein 2	657	14.3	19	sp|Q5BJF6-10|ODFP2_HUMAN	0	ILKDEMNKEIEAAR+KNIDLTAIISDLR+LAECQDQLQGYER+LAECQDQLQGYERK+LEADEVAAQLER+LVEAEMDGAAAAK+NYEGMIDNYK+TRLEADEVAAQLER+VTDLVNQQQTLEEK	Outer dense fiber protein 2	ODF2	7.53	95401.3
5	P02584	1	Profilin-1	140	41.4	6	sp|P02584|PROF1_BOVIN	0	DSLLQDGEFTMDLR+DSPSVWAAVPGK+SSFFVNGLTLGGQK+TFVNITPAEVGILVGKDR	Profilin-1	PFN1	8.5	14926.2
10	P62326	1	Thymosin beta-4	44	43.2	13	sp|P62326|TYB4_BOVIN	0	NPLPSKETIEQEK+TETQEKNPLPSKETIEQEK	Thymosin beta-4	TMSB4	5.02	4921.46
29	Q3SYV4	1	Adenylyl cyclase-associated protein 1	472	8.1	6	sp|Q3SYV4|CAP1_BOVIN	0	ALLVTASQCQQPAGNK+KEPALLELEGK+NSLDCEIVSAK	Adenylyl cyclase-associated protein 1	CAP1	7.3	51141.5
32	Q3T064	1	Ropporin-1	212	28.8	3	sp|Q3T064|ROP1_BOVIN	0	IVCEVLSSDHDSGPPR+MLNYIEQEVIGPDGLIK+QICIPPELPELLK+VALSNWAELTPELLK	Ropporin-1	ROPN1	5.19	23968.7
36	Q3ZBH0	1	T-complex protein 1 subunit beta	535	7.5	3	sp|Q3ZBH0|TCPB_BOVIN	0	GATQQILDEAER+ILIANTGMDTDKIK+TPGKEAVAMESYAK	T-complex protein 1 subunit beta	CCT2	6.19	57344.1
37	Q3ZBT1	1	Transitional endoplasmic reticulum ATPase	806	5	3	sp|Q3ZBT1|TERA_BOVIN	0	ESIESEIR+EVDIGIPDATGR+LIVDEAINEDNSVVSLSQPK	Transitional endoplasmic reticulum ATPase	VCP	5.13	89198.6
58	E1B925	1	Uncharacterized protein	2112	8.3	3	tr|E1B925|E1B925_BOVIN	0	EMAVVLLANLAQGDSLAARAIAVQK+MWVDRYLAFTEEKAMGMTNLPAVGR+NSMTPNPGYQPSMNTSDMMGRMSYEPNK+RDITFPPGSVEATQPVLKQR+VDENHSEFTLYESRLLDISVSPLMNSLVSQVICDVLFLIGQS+VRTEPGIGPEGNMGTGAPQPNLMPSNPDSGMYSPSR	N/A	ARID1A	6.63	225929
61	E1B9R5	1	Dynein axonemal heavy chain 8	4731	2.1	4	tr|E1B9R5|E1B9R5_BOVIN	0	AITAPQMFGRLDTATNDWTDGIFSTLWR+GELLLKGTESGEIITLMEDSLMVLGSLLSNRYNAPFK+RIDDFSESCPLLEMMTNK+TVAMMVPDRQIIMR	N/A	DNAH8	5.73	541368
78	F1MW85	1	Prospero homeobox 2	592	10.3	2	tr|F1MW85|F1MW85_BOVIN	0	KELTGAISQAVDSVLQKVLVDPSGHLTQLGGR+MDPNSSLLLGPAQYPTEPCMEGGRSLSPR	N/A	PROX2	9.45	65084.3
88	G3MXK8	1	Proteinase 3	247	9.7	3	tr|G3MXK8|G3MXK8_BOVIN	0	GCATGQYPDFFAR+LFENNYNPQEK	N/A	PRTN3	9.05	26750.7
103a	P48616	1	Vimentin	466	32	19	sp|P48616|VIME_BOVIN	0	DGQVINETSQHHDDLE+EEAESTLQSFRQDVDNASLAR+EMEENFSVEAANYQDTIGR+EYQDLLNVK+FADLSEAANR+LGDLYEEEMR+LQDEIQNMKEEMAR+QVQTLTCEVDALKGTNESLER+SRLGDLYEEEMR+TLYTSSPGGVYATR+TNEKVELQELNDR+VELQELNDR	Vimentin	VIM	5.05	53596.6
106b	P68138	1	Actin, alpha skeletal muscle	377	27.9	18	sp|P68138|ACTS_BOVIN	0	AVFPSIVGRPR+HQGVMVGMGQKDSYVGDEAQSK+HQGVMVGMGQKDSYVGDEAQSKR+IWHHTFYNELR+MQKEITALAPSTMK+QEYDEAGPSIVHR+QEYDEAGPSIVHRK+SYELPDGQVITIGNER+YPIEHGIITNWDDMEK	Actin, alpha skeletal muscle	ACTA1	5.23	41919.8
109a	P63103	1	14-3-3 protein zeta/delta	245	18.8	6	sp|P63103|1433Z_BOVIN	0	FLIPNASQAESK+SVTEQGAELSNEER+YDDMAACMK+YLAEVAAGDDK	14-3-3 protein zeta/delta	YWHAZ	4.73	27745.1
113b	P10096	1	Glyceraldehyde-3-phosphate dehydrogenase	333	17.4	11	sp|P10096|G3P_BOVIN	0	GAAQNIIPASTGAAK+IVSNASCTTNCLAPLAK+VPTPNVSVVDLTCR+VVDLMVHMASKE	Glyceraldehyde-3-phosphate dehydrogenase	GAPDH	8.52	35736.9
118a	Q3MHR3	1	Dynein light chain 2, cytoplasmic	89	38.2	7	sp|Q3MHR3|DYL2_BOVIN	0	KYNPTWHCIVGR+NADMSEDMQQDAVDCATQAMEK+YNPTWHCIVGR	Dynein light chain 2, cytoplasmic	DYNLL2	6.81	10349.8
121a	Q3T0K2	1	T-complex protein 1 subunit gamma	545	16.7	7	sp|Q3T0K2|TCPG_BOVIN	0	ALDDMISTLK+EILSEVER+GASKEILSEVER+ILQMEEEYIQQLCEDIIQLKPDVVITEKGISDLAQHYLMR+IPGGIIEDSCVLR+IPGGIIEDSCVLRGVMINK+NLQDAMQVCR	T-complex protein 1 subunit gamma	CCT3	6.38	60585.9
137a	F1MTV1	1	Hyaluronidase	553	19.3	11	tr|F1MTV1|F1MTV1_BOVIN	0	DVYRDESVELVLQK+FSDTFYCSCYANIHCK+HWNSSDYLHLNPMNFAIQTGEGGK+LGYYPHIDEK+MCSQVLCHNEGVCTR+SATGQFITLFYADR+YTVPGTVTLEDLQK	Hyaluronidase	SPAM1	8.55	58346.4
138a	F1MYX5	1	Lymphocyte cytosolic protein 1	627	17.7	13	tr|F1MYX5|F1MYX5_BOVIN	0	AACLPLPGYR+FSLVGIGGQDLNEGNR+IKVPVDWSR+KEGICAIGGTSEQSSVGTQHSYSEEEK+LENCNYAVELGK+MINLSVPDTIDER+QFVTATDVVR+VYALPEDLVEVNPK	N/A	LCP1	5.17	70112.1
21b	P13929-2	1	Isoform 2 of Beta-enolase	406	21.2	17	sp|P13929-2|ENOB_HUMAN	0	AAVPSGASTGIYEALELR+FGANAILGVSLAVCK+LAQSNGWGVMVSHR+SGETEDTFIADLVVGLCTGQIK+VNQIGSVTESLQACK+VVIGMDVAASEFYR	Beta-enolase	ENO3	7.73	46855.7
4	P00515	1	cAMP-dependent protein kinase type II-alpha regulatory subunit	401	7	2	sp|P00515|KAP2_BOVIN	0	AATIVATSEGSLWGLDR+NISHYEEQLVK	cAMP-dependent protein kinase type II-alpha regulatory subunit	PRKAR2A	4.8	44962.7
9	P62261	1	14-3-3 protein epsilon	255	7.8	2	sp|P62261|1433E_BOVIN	0	EAAENSLVAYK+YDEMVESMK	14-3-3 protein epsilon	YWHAE	4.63	29173.9
35	Q3ZBD7	1	Glucose-6-phosphate isomerase	557	22.4	10	sp|Q3ZBD7|G6PI_BOVIN	0	AITDVINIGIGGSDLGPLMVTEALKPYSSEGPR+ILLANFLAQTEALMR+NLVTETVMQMLVDVAK+SNAPILVDGKDVMPEVNR+TFTTQETITNAETAK+TWYEQHGSDLNLR+VFEGNRPTNSIVFTK	Glucose-6-phosphate isomerase	GPI	7.45	62723.5
99a	P02702	1	Folate receptor alpha	241	25.3	6	sp|P02702|FOLR1_BOVIN	0	AEPGPEDSLHEQCSPWR+AEPGPEDSLHEQCSPWRK+ARTDLLNVCMDAK+CIQMWFDPFQGNPNEEVAR+EDCQSWWEDCR	Folate receptor alpha	FOLR1	8.15	25211.3
101c	P19120	1	Heat shock cognate 71 kDa protein	650	14.9	14	sp|P19120|HSP7C_BOVIN	0	ELEKVCNPIITK+FDDAVVQSDMK+IHDIVLVGGSTR+IINEPTAAAIAYGLDK+NQVAMNPTNTVFDAK+SQIHDIVLVGGSTR+STAGDTHLGGEDFDNR+TTPSYVAFTDTER	Heat shock cognate 71 kDa protein	HSPA8	5.37	71109.3
104a	P52174	1	Nucleoside diphosphate kinase A 1	152	25.4	5	sp|P52174|NDKA1_BOVIN	0	TFIAIKPDGVQR+VMLGETNPADSKPGTIR	Nucleoside diphosphate kinase A 1	NME1-1	7.12	17129.8
106a	P60712	1	Actin, cytoplasmic 1	375	50.7	27	sp|P60712|ACTB_BOVIN	0	AVFPSIVGRPR+DLYANTVLSGGTTMYPGIADR+GYSFTTTAER+HQGVMVGMGQKDSYVGDEAQSK+HQGVMVGMGQKDSYVGDEAQSKR+IWHHTFYNELR+LCYVALDFEQEMATAASSSSLEK+MQKEITALAPSTMK+QEYDESGPSIVHR+SYELPDGQVITIGNER+TTGIVMDSGDGVTHTVPIYEGYALPHAILR+VAPEEHPVLLTEAPLNPK	Actin, cytoplasmic 1	ACTB	5.29	41736.7
128a	Q9XSJ4	1	Alpha-enolase	434	55.1	31	sp|Q9XSJ4|ENOA_BOVIN	0	AAVPSGASTGIYEALELR+AGYSDKVVIGMDVAASEFYR+DATNVGDEGGFAPNILENK+DYPVVSIEDPFDQDDWEAWQK+FGANAILGVSLAVCK+FTASAGIQVVGDDLTVTNPK+GNPTVEVDLFTAK+HIADLAGNAEVILPVPAFNVINGGSHAGNK+LAMQEFMILPVGAENFR+LAQSNGWGVMVSHR+LMIEMDGTENK+SGETEDTFIADLVVGLCTGQIK+SGKYDLDFKSPDDPSR+VNQIGSVTESIQACK+VVIGMDVAASEFYR+YDLDFKSPDDPSR+YGKDATNVGDEGGFAPNILENK	Alpha-enolase	ENO1	6.37	47194.9
60	E1B9P4	1	Epididymal sperm binding protein 1	223	43.5	21	tr|E1B9P4|E1B9P4_BOVIN	0	ANSLSPWCSTR+ENLLWCATSYNYDR+GKPHNGCITDGSLFGR+KDSCIFPFTYK+LWCPTTENMDK+LWCPTTENMDKDGK+QWCSVTSSFDEK+WKHCLTEDYPR+WSLCADTR	N/A	ELSPBP1	8.29	23403.2
3	O60361	1	Putative nucleoside diphosphate kinase	137	12.7	4	sp|O60361|NDK8_HUMAN	0	VMLGETNPADSKPGTIR	Putative nucleoside diphosphate kinase	NME2P1	8.76	15529.1
24a	P07205	1	Phosphoglycerate kinase 2	417	26.9	9	sp|P07205|PGK2_HUMAN	0	ASLSKLGDVYVNDAFGTAHRAHSSMVGVNLPHK+FDENAQVGKATVASGISPGWMGLDCGPESNK+IKAEPDKIEAFR+LGDVYVNDAFGTAHR+VLNNMEIGASLFDEEGAK+VSHVSTGGGASLELLEGK	Phosphoglycerate kinase 2	PGK2	8.74	44664.9
43a	P37837	1	Transaldolase	337	11.6	3	sp|P37837|TALDO_HUMAN	0	LLGELLQDNAKLVPVLSAK+LSFDKDAMVAR+TIVMGASFR	Transaldolase	TALDO1	6.36	37540.1
44a	P40925-2	1	Isoform 2 of Malate dehydrogenase, cytoplasmic	245	17.6	3	sp|P40925-2|MDHC_HUMAN	0	NVIIWGNHSSTQYPDVNHAK+VIVVGNPANTNCLTASK	Malate dehydrogenase, cytoplasmic	MDH1	6.89	36294.9
47a	P52209-2	1	Isoform 2 of 6-phosphogluconate dehydrogenase, decarboxylating	470	24.4	3	sp|P52209-2|6PGD_HUMAN	0	AGQAVDDFIEK+VDDFLANEAK+YGPSLMPGGNKEAWPHIK	6-phosphogluconate dehydrogenase, decarboxylating	PGD	6.8	53140
48a	P60174-1	1	Isoform 2 of Triosephosphate isomerase	249	29.3	6	sp|P60174-1|TPIS_HUMAN	0	IIYGGSVTGATCK+RHVFGESDELIGQK+VIADNVKDWSK+VPADTEVVCAPPTAYIDFAR+VVLAYEPVWAIGTGK	Triosephosphate isomerase	TPI1	5.65	30791
63a	Q99832-3	1	Isoform 3 of T-complex protein 1 subunit eta	499	4.8	4	sp|Q99832-3|TCPH_HUMAN	0	ATISNDGATILK+GGAEQFMEETER	T-complex protein 1 subunit eta	CCT7	7.55	59366.6
6	P13696	1	Phosphatidylethanolamine-binding protein 1	187	12.8	3	sp|P13696|PEBP1_BOVIN	0	YGGAEVDELGK+YVWLVYEQEGPLK	Phosphatidylethanolamine-binding protein 1	PEBP1	7.39	20854.5
13	Q17QK3	1	Carboxypeptidase Q	472	18	9	sp|Q17QK3|CBPQ_BOVIN	0	AIEIMQQNLK+GEESAVMLEPR+IPTACITVEDAEMMSR+LALLVDTVGPR+SVASFSIYSPHTGIQEYQK+SYPDADSFNTVAEITGSK	Carboxypeptidase Q	CPQ	5.31	46758.3
14	Q2HJ60	1	Heterogeneous nuclear ribonucleoproteins A2/B1	341	16.4	2	sp|Q2HJ60|ROA2_BOVIN	0	ALSRQEMQEVQSSR+GGGGNFGPGPGSNFR+NMGGPYGGGNYGPGGSGGSGGYGGRSR	Heterogeneous nuclear ribonucleoproteins A2/B1	HNRNPA2B1	8.67	36006
27	Q3MHL4	1	Adenosylhomocysteinase	432	5.6	2	sp|Q3MHL4|SAHH_BOVIN	0	VAVVAGYGDVGK+VPAINVNDSVTK	Adenosylhomocysteinase	AHCY	5.88	47506.8
30	Q3SZI4	1	14-3-3 protein theta	245	10.2	2	sp|Q3SZI4|1433T_BOVIN	0	AVTEQGAELSNEER+YLAEVACGDDR	14-3-3 protein theta	YWHAQ	4.68	27764.2
33	Q3T114	1	2-iminobutanoate/2-iminopropanoate deaminase	137	27	8	sp|Q3T114|RIDA_BOVIN	0	AAGCDFTNVVK+APAAIGPYSQAVLVDR+QYFQSSFPAR	2-iminobutanoate/2-iminopropanoate deaminase	RIDA	6.15	14141.2
34	Q3T145	1	Malate dehydrogenase, cytoplasmic	334	14.1	4	sp|Q3T145|MDHC_BOVIN	0	GEFITTVQQR+NVIIWGNHSSTQYPDVNHAK+VIVVGNPANTNCLTASK	Malate dehydrogenase, cytoplasmic	MDH1	6.15	36307
38	Q58D31	1	Sorbitol dehydrogenase	356	25.8	6	sp|Q58D31|DHSO_BOVIN	0	AMGAAQVVVTDLSASR+LENYPIPEPGPNEVLLK+MAAAKPENLSLVVHGPGDLR+VLVCGAGPIGLVSLLAAK+YNLSPTIFFCATPPDDGNLCR	Sorbitol dehydrogenase	SORD	7.14	38099.1
40	Q5E956	1	Triosephosphate isomerase	249	29.3	6	sp|Q5E956|TPIS_BOVIN	0	IIYGGSVTGATCK+RHVFGESDELIGQK+VIADNVKDWSK+VPADTEVVCAPPTAYIDFAR+VVLAYEPVWAIGTGK	Triosephosphate isomerase	TPI1	6.45	26689.5
41	Q865V6	1	Macrophage-capping protein	349	11.2	6	sp|Q865V6|CAPG_BOVIN	0	EGNPEEDLTADR+QAALQVAEDFITR+YAPNTQVEILPQGR	Macrophage-capping protein	CAPG	6.17	38876.2
43	Q9TU03	1	Rho GDP-dissociation inhibitor 2	200	32	9	sp|Q9TU03|GDIR2_BOVIN	0	ELQEMDKDDESLTK+KTLLGDGPVVADPTAPNVTVTR+LTLVCESAPGPITMDLTGDLEALKK+SLKELQEMDKDDESLTK+TLLGDGPVVADPTAPNVTVTR	Rho GDP-dissociation inhibitor 2	ARHGDIB	5.06	22662.6
53	A6QQ11	1	PGM2 protein	627	3.7	2	tr|A6QQ11|A6QQ11_BOVIN	0	LDQETAQWLR+QLIAAGNTEELQK	N/A	PGM2	8.85	11478.9
66	E1BHY6	1	Granulin precursor	587	7.8	2	tr|E1BHY6|E1BHY6_BOVIN	0	CDMEVSCPDDYTCCR+YGCCPMPNAICCSDHLHCCPQNTVCDLTQSK	N/A	GRN	7.89	61268.1
71	F1MGY9	1	Aspartylglucosaminidase	348	11.6	4	tr|F1MGY9|F1MGY9_BOVIN	0	FVPSYQAVEYMR+VLEHTTHTLLAGEAATK	N/A	AGA	6.25	34785.3
76	F1MUP9	1	Vesicle amine transport 1	402	11.2	5	tr|F1MUP9|F1MUP9_BOVIN	0	LQTRPAAPPAPGTGQLTLR+TVENVTVFGTASASK+VLLVPGPEKEN	N/A	VAT1	6.03	42840.5
79	F1MX68	1	Carboxypeptidase	478	9.2	3	tr|F1MX68|F1MX68_BOVIN	0	GGGHILPYDQPLR+QAIHVGNQTFSDGAKVEKYLR+SDPEVAGYVR	Carboxypeptidase	CPVL	7.72	52107.6
87	G3MX65	1	WAP four-disulfide core domain 2	169	22	19	tr|G3MX65|G3MX65_BOVIN	0	ACVLDEDCDDNLK+DQCQVDSQCPDALK	N/A	WFDC2	4.44	15069.2
92	Q0VCU3	1	Cathepsin F	460	8.7	4	tr|Q0VCU3|Q0VCU3_BOVIN	0	FSDLTEEEFR+NMRPAQPVTDVPPPQWDWR+TYDSQEEASWR	N/A	CTSF	8.65	48664.3
100a	P02769	1	Serum albumin	607	11.4	8	sp|P02769|ALBU_BOVIN	0	ETYGDMADCCEK+EYEATLEECCAK+HLVDEPQNLIK+KVPQVSTPTLVEVSR+RHPEYAVSVLLR+YLYEIAR	Serum albumin	ALB	5.6	66433
101a	P0CB32	1	Heat shock 70 kDa protein 1-like	641	18.4	21	sp|P0CB32|HS71L_BOVIN	0	ATAGDTHLGGEDFDNR+FDLTGIPPAPR+IHDIVLVGGSTR+IINEPTAAAIAYGLDK+LYQGGCTGPSCGTGYTPGR+MVLDAEKYKAEDEVQR+NQVAMNPQNTVFDAK+TTPSYVAFTDTER	Heat shock 70 kDa protein 1-like	HSPA1L	5.89	70389.1
105a	P60661-2	1	Isoform Smooth muscle of Myosin light polypeptide 6	151	15.9	4	sp|P60661-2|MYL6_BOVIN	0	ALGQNPTNAEVLK+ILYSQCGDVMR	Myosin light polypeptide 6	MYL6	4.56	16798.9
108a	P62935	1	Peptidyl-prolyl cis-trans isomerase A	164	39	5	sp|P62935|PPIA_BOVIN	0	HTGPGILSMANAGPNTNGSQFFICTAK+IIPGFMCQGGDFTR+KITIADCGQI+VKEGMNIVEAMER	Peptidyl-prolyl cis-trans isomerase A	PPIA	8.34	17869.3
111a	Q1JPB0	1	Leukocyte elastase inhibitor	377	10.3	5	sp|Q1JPB0|ILEU_BOVIN	0	DLSMVILLPDDIQDEATGLK+DLSMVILLPDDIQDEATGLKK+IEQQLTLEK+VLELPYEGK	Leukocyte elastase inhibitor	SERPINB1	5.7	42235.8
117a	Q3MHM5	1	Tubulin beta-4B chain	445	36.6	25	sp|Q3MHM5|TBB4B_BOVIN	0	AVLVDLEPGTMDSVR+EAESCDCLQGFQLTHSLGGGTGSGMGTLLISK+EIVHIQAGQCGNQIGAK+EVDEQMLNVQNK+FWEVISDEHGIDPTGTYHGDSDLQLER+IMNTFSVVPSPK+INVYYNEATGGK+INVYYNEATGGKYVPR+LHFFMPGFAPLTSR+MREIVHIQAGQCGNQIGAK+SGPFGQIFRPDNFVFGQSGAGNNWAK+TAVCDIPPR	Tubulin beta-4B chain	TUBB4B	4.79	49831
125a	Q762I5	1	Resistin	109	35.8	9	sp|Q762I5|RETN_BOVIN	0	AETTCHCQCAGMDWTGAR+IIGLDCR+IQEVTTSLVPGAVR	Resistin	RETN	7.64	9566.02
131a	A5D984	1	Pyruvate kinase	531	20.5	19	tr|A5D984|A5D984_BOVIN	0	CCSGAIIVLTK+FGVEQNVDMVFASFIR+GDLGIEIPAEK+GDYPLEAVR+LDIDSPPITAR+LSPITSDPTEAAAVGAVEASFK+NTGIICTIGPASR+RFDEILEASDGIMVAR	Pyruvate kinase	PKM2	7.96	57948.9
134a	E1BC58	1	RAB2B, member RAS oncogene family	216	31.5	8	tr|E1BC58|E1BC58_BOVIN	0	EHGLIFMETSAK+IGPQQCISTPVGPSASQR+LQIWDTAGQESFR+TACNVEEAFINTAK+YIIIGDTGVGK	N/A	RAB2B	6.59	24167.4
143a	G3X894	1	Uncharacterized protein	390	9	12	tr|G3X894|G3X894_BOVIN	0	KMINSWVESQTNER+MINSWVESQTNER+STDAYELSVANR+TNSILFCGR	N/A	LOC786263	5.72	44633.8
143b	F1MN78	1	Serpin B4	391	15.9	7	tr|F1MN78|F1MN78_BOVIN	0	FVSLEDVQAK+QTNSFKFVSLEDVQAK+SEKENIFLSPFSISSALAMTYLGAR+STDAYELSVANR+TNSILFCGR	N/A	N/A	6.17	44397.8
146a	Q17QL7	1	KRT15 protein	453	7.5	3	tr|Q17QL7|Q17QL7_BOVIN	0	AGLESTLAETECR+ALEEANADLEVK+LEQEIATYR	N/A	KRT15	4.83	48999.5
150a	Q3ZCI4	1	6-phosphogluconate dehydrogenase, decarboxylating	483	10.6	5	tr|Q3ZCI4|Q3ZCI4_BOVIN	0	AGQAVDDFIEK+GILFVGSGVSGGEDGAR+HEMLPANLIQAQR+VDDFLANEAK	6-phosphogluconate dehydrogenase, decarboxylating	PGD	6.65	53077
7	P19367-2	1	Isoform 2 of Hexokinase-1	916	2.7	3	sp|P19367-2|HXK1_HUMAN	0	GKFNTSDVSAIEK+TTVGVDGSLYK	Hexokinase-1	HK1	6.36	102486
3	O77797	1	A-kinase anchor protein 3	858	7.9	13	sp|O77797|AKAP3_BOVIN	0	LLQLSAAAVEK+LNECDETGGAFAGLTK+QLDEAVGNVTR+VASELVNETVTACSK+VDVYSPGDSQPQDWK	A-kinase anchor protein 3	AKAP3	6.28	94672.3
18	Q2T9X2	1	T-complex protein 1 subunit delta	542	13.5	7	sp|Q2T9X2|TCPD_BOVIN	0	AQDIEAGDGTTSVVIIAGSLLDSCTKLLQK+MIQDGKGDVTITNDGATILK+SIHDALCVIR+VIDPATATSVDLR	T-complex protein 1 subunit delta	CCT4	7.01	58206.5
22	Q32KW9	1	Interferon-inducible GTPase 5	465	6.2	2	sp|Q32KW9|IIGP5_BOVIN	0	GSGEGSMEEAPLSTR+TAFESGDIPQAASR	Interferon-inducible GTPase 5	IRGC	5.2	50697.6
31	Q3SZT9	1	Cytochrome c 2	105	23.8	2	sp|Q3SZT9|CYC2_BOVIN	0	SEREDLIEYLK+TGQAPGFSYTEANK	Cytochrome c 2	CYCT	9.46	11739.6
93	Q32L61	1	Calcium binding tyrosine phosphorylation regulated	454	5.9	2	tr|Q32L61|Q32L61_BOVIN	0	LVAEQVVSEK+STDTEEDNIAAPLFSSK	N/A	CABYR	4.88	48564.4
122a	Q3ZCI9	1	T-complex protein 1 subunit theta	548	13.3	8	sp|Q3ZCI9|TCPQ_BOVIN	0	AIADTGANVVVTGGR+FAEAFEAIPR+GSTDNLMDDIER+HFSGLEEAVYR+LATNAAVTVLR+LVPGGGATEIELAK	T-complex protein 1 subunit theta	CCT8	5.39	59478.3
139a	F1MZV1	1	Hexokinase-1	918	4.7	4	tr|F1MZV1|F1MZV1_BOVIN	0	GAALITAVGVR+GKFNTSDVSAIEK+ITPELLTR+TTVGVDGSLYK	N/A	HK1	6.29	102294
5	P10412	1	Histone H1.4	219	7.2	3	sp|P10412|H14_HUMAN	0	ALAAAGYDVEK+ALAAAGYDVEKNNSR	Histone H1.4	HIST1H1E	11.03	21734.1
57	E1B8K0	1	B-cell CLL/lymphoma 9 like	1495	4.7	2	tr|E1B8K0|E1B8K0_BOVIN	0	GPGDMMGPQGLSPEEMARVRAQNSGGMMGGPQK+TAMPSPGVPQNKQPPLNMSSSTTLGNMEQGALPPSGPR	N/A	BCL9L	8.8	156488
151a	Q7M312	1	Isoaprotinin G2	58	77.6	29	tr|Q7M312|Q7M312_BOBOX	0	AGLCQPFVYGGCR+NNFKSAEDCMR+RPDFCLEPPYTGPCK+SAEDCMR+YFYNAK	N/A	N/A	9.24	6531.58
155	Q28181-1	0.9999	Isoform CNG4C of Cyclic nucleotide-gated cation channel beta-1	938	3.4	2	sp|Q28181-1|CNGB1_BOVIN	2	LQFVRGGDIITDK+VALFQGCDRQMIFDMLKR	Cyclic nucleotide-gated cation channel beta-1	CNGB1	4.54	155065
157	Q3T067	0.9999	Saccharopine dehydrogenase-like oxidoreductase	429	3.3	3	sp|Q3T067|SCPDL_BOVIN	1	NESDMKPVPIVGPK	Saccharopine dehydrogenase-like oxidoreductase	SCCPDH	9.08	47188.4
162	F1MLR1	0.9999	Uncharacterized protein	397	5.8	2	tr|F1MLR1|F1MLR1_BOVIN	1	CQRPFLEHGIMVSGSR+IDYECYR	N/A	N/A	6.05	44030.3
163	F1MPF0	0.9999	Uncharacterized protein	1872	2.2	2	tr|F1MPF0|F1MPF0_BOVIN	6	LVISVHGGMQKFELHPRIK+QTEEGGNLPDAAEPDIISTIKK	N/A	TRPM7	7.95	213446
[truncated: 189 more rows]

## Sheet: 2u
entry no.	protein	protein probability	protein description	protein length	percent coverage	tot indep spectra	protein ID	PredHe	peptides	Name	Primary Gene Name	pI	MW
[truncated: 364 more rows]

[truncated: 4 more sheets: Mapped entries, BP, MF, CC]
